# Supplementary material for: SIRT6 Regulates Protein Synthesis and Folding Through Nucleolar Remodeling
Source: Aging Cell. 2026 Feb 17;25(2):e70384. doi: 10.1111/acel.70384 (PMC12913217; doi:10.1111/acel.70384)
Supplement: Supplementary file 1 — Data S1: Supplementary tables ‐ statistics and RNA‐seq data ‐ acel70384‐sup‐0001‐Supinfo01.xlsx. [file ACEL-25-e70384-s002.xlsx]

## Sheet: statistical tests summary
figure	statistical test	what do the main bars represent?	what do the whisker bars represent?
2A: BAZ2A (TIP5)	Unpaired t test	mean	SEM
3A: NCL level	Unpaired t test with Welch's correction	mean	SEM
3A: FBL level	Unpaired t test	mean	SEM
2B: TIP5 - chromatin	Unpaired t test with Welch's correction	mean	SEM
S2A: TIP5 - total protein	Unpaired t test with Welch's correction	mean	SEM
S2A: SNF2H - total protein	Unpaired t test	mean	SEM
S2B: SNF2H - chromatin	Unpaired t test	mean	SEM
2D: TIP5 nucleolar presence	Mann Whitney test	median	interquartile range
2D: nucleolar size	Mann Whitney test	median	interquartile range
2D: nucleolar FBL	Mann Whitney test	median	interquartile range
S2C: nucleolar FBL	Mann Whitney test	median	interquartile range
2E: nucleolar transcription	Mann Whitney test	median	interquartile range
2E: nucleolar NCL	Mann Whitney test	median	interquartile range
3B: TIP5 rescue - nucleolar size	Mann Whitney test	median	interquartile range
3B: TIP5 rescue - nucleolar NCL	Mann Whitney test	median	interquartile range
3E: Nucleolin intensity	Mann Whitney test	median	interquartile range
3F: Nucleoli number per cell	Chi-square test
S3A: nucleolar NCL	Mann Whitney test	median	interquartile range
S3A: nucleolar FBL	Mann Whitney test	median	interquartile range
S3A: nucleolar size	Mann Whitney test	median	interquartile range
4C: TIP5 rescue SUnSET (immunofluorescence)	Mann Whitney test	median	interquartile range
4D: TIP5 rescue SUnSET (western blot)	Unpaired t test	mean	SEM
4E: CX-5461 rescue SUnSET	Two-way ANOVA	mean	SEM
4F: Ribosomal activity	Unpaired t test with Welch's correction	mean	SEM
4G: Metabolite-RNA joint pathway enrichment	MetaboAnalyst analysis for metabolite-RNA joint pathways
S4B: Nascent protein labelling	Two-way ANOVA	median	interquartile range
S4D: eIF2α protein inhibition	Unpaired t test	mean	SEM
S4H: SH-SY5Y amino acid metabolomics	Two-way ANOVA	median	interquartile range
5B: RLuc refold capacity	Unpaired t test	mean	SEM
5C: RLuc refold capacity - 4PBA	Two-way ANOVA	mean	SEM
5E: Q74-EGFP aggregates	Mann Whitney test	median	interquartile range
5F: Texture contrast	Mann Whitney test	median	interquartile range
5G: Cellular aggregation score	Chi-square test
6A: Nucleolar size	Unpaired t test	mean	SEM
6A: Fib-1-EGFP	Unpaired t test	mean	SEM
7A: Heat shock stress	Two-way ANOVA	mean	SEM
7B: Motility rate	Two-way ANOVA	mean	SEM
7C: Motility rate - Day1	Two-way ANOVA	median	interquartile range
7D-F, S7D-G: C. elegans lifespan	Probability of survival
S7C: Q40n-YFP fluorescence	Two-way ANOVA	median	interquartile range

## Sheet: RNA-seq DE genes
Differentially expressed genes between SIRT6-KO and WT replicates (SIRT6-KO/WT) - Figures 1, S1, 2A, 3A, 4F, S4G, S5A
Ensembl ID	Gene name	Gene biotype	log2(Fold Change)	P-value	FDR p-value
ENSMUSG00000000001	Gnai3	protein_coding	-0.0234824849638217	0.764918603542819	0.836378979602571
ENSMUSG00000000028	Cdc45	protein_coding	-0.373150744202008	0.0642929392741634	0.116714604569002
ENSMUSG00000000031	H19	lincRNA	0.135340435818183	0.473839312536009	0.592793999709362
ENSMUSG00000000037	Scml2	protein_coding	-0.275072605715558	0.161860761575331	0.253224542216095
ENSMUSG00000000049	Apoh	protein_coding	-0.0407851451986195	0.843051145807891	0.894231803486148
ENSMUSG00000000056	Narf	protein_coding	-0.236529009655496	0.000136467178823041	0.000480001167571647
ENSMUSG00000000058	Cav2	protein_coding	-0.300151040864691	6.1459470864551e-05	0.000232329360208672
ENSMUSG00000000078	Klf6	protein_coding	0.00988012879217206	0.91446003225225	0.943928079029609
ENSMUSG00000000085	Scmh1	protein_coding	0.148114926690107	0.0783381071947037	0.138170054075206
ENSMUSG00000000088	Cox5a	protein_coding	-0.479599280620192	1.11991614006111e-14	2.57362458155092e-13
ENSMUSG00000000093	Tbx2	protein_coding	0.424200551676705	0.047114055668772	0.0896582570068797
ENSMUSG00000000120	Ngfr	protein_coding	0.253291177435609	0.119002555102342	0.196380758078885
ENSMUSG00000000125	Wnt3	protein_coding	0.194728546409127	0.255420734321885	0.365798010813041
ENSMUSG00000000126	Wnt9a	protein_coding	0.0580967095586581	0.634834464192615	0.734405655522844
ENSMUSG00000000127	Fer	protein_coding	0.326049942604951	0.000626558711708318	0.00193252954288063
ENSMUSG00000000131	Xpo6	protein_coding	0.3327150118542	1.65200354534164e-07	1.01097472883428e-06
ENSMUSG00000000134	Tfe3	protein_coding	0.385836668649911	2.68697008768199e-06	1.32432248287085e-05
ENSMUSG00000000142	Axin2	protein_coding	0.375173947607074	0.000114738091652156	0.000410070766281725
ENSMUSG00000000148	Brat1	protein_coding	0.187660531975978	0.0762295180995853	0.134892357717584
ENSMUSG00000000149	Gna12	protein_coding	0.104317471765997	0.180265753379623	0.276285456459249
ENSMUSG00000000159	Igsf5	protein_coding	-0.0208575030130049	0.902151250427737	0.935522020546341
ENSMUSG00000000167	Pih1d2	protein_coding	-0.270165433951877	0.144325730300535	0.230274296285852
ENSMUSG00000000168	Dlat	protein_coding	0.0787895724436091	0.248827503846224	0.358478047882309
ENSMUSG00000000171	Sdhd	protein_coding	-0.687660354861583	2.68595334083838e-13	4.68787064584622e-12
ENSMUSG00000000182	Fgf23	protein_coding	-0.0284631722325492	0.8882610371788	0.926362334224334
ENSMUSG00000000184	Ccnd2	protein_coding	0.170060084724386	0.024749483995037	0.0513017484656519
ENSMUSG00000000194	Gpr107	protein_coding	0.52082974767587	2.59304060542634e-11	3.0944273942175e-10
ENSMUSG00000000197	Nalcn	protein_coding	0.518689001278482	8.74411345746303e-11	9.45416553592865e-10
ENSMUSG00000000202	Btbd17	protein_coding	-0.311271899360955	0.000711678043087591	0.00217228027343778
ENSMUSG00000000214	Th	protein_coding	0.149235150433069	0.476902006061456	0.595841179983637
ENSMUSG00000000223	Drp2	protein_coding	-0.0322052012772611	0.628095308706449	0.728530320260947
ENSMUSG00000000244	Tspan32	protein_coding	-0.083234642843666	0.642934549610676	0.740868878489258
ENSMUSG00000000247	Lhx2	protein_coding	-0.351576752250632	5.54364660063482e-07	3.11563837992783e-06
ENSMUSG00000000253	Gmpr	protein_coding	-0.169944169073408	0.0196287370207967	0.0419358375462995
ENSMUSG00000000263	Glra1	protein_coding	0.147216527815549	0.470086028140377	0.588959773721749
ENSMUSG00000000266	Mid2	protein_coding	-0.0812259004040323	0.280019462452295	0.393683751317238
ENSMUSG00000000275	Trim25	protein_coding	0.0414078333389441	0.763240207514614	0.835203601597766
ENSMUSG00000000276	Dgke	protein_coding	0.446674457849612	2.09862824955696e-07	1.26581902763399e-06
ENSMUSG00000000278	Scpep1	protein_coding	-0.0955616020122286	0.32200359181391	0.439805466674449
ENSMUSG00000000282	Mnt	protein_coding	0.68318546615943	1.1946052072146e-07	7.47301606250592e-07
ENSMUSG00000000290	Itgb2	protein_coding	0.2211572375988	0.13652917603062	0.220068002064904
ENSMUSG00000000295	Hddc2	protein_coding	-0.869266654966716	1.00279438064263e-12	1.56620211751527e-11
ENSMUSG00000000296	Tpd52l1	protein_coding	-0.125737266884519	0.15756746578993	0.247900715231705
ENSMUSG00000000301	Pemt	protein_coding	-0.600742223135642	0.00203839481617616	0.00560209686770511
ENSMUSG00000000303	Cdh1	protein_coding	0.438178595776911	0.034270048164521	0.0680858496783216
ENSMUSG00000000305	Cdh4	protein_coding	0.148669160424203	0.147843837995628	0.235032835478893
ENSMUSG00000000308	Ckmt1	protein_coding	0.214453607091359	0.00142905102102057	0.00407686804850807
ENSMUSG00000000317	Bcl6b	protein_coding	0.0393269629248959	0.84525247432412	0.895769164358432
ENSMUSG00000000318	Clec10a	protein_coding	-0.21895937949293	0.300066433202917	0.416184179610339
ENSMUSG00000000320	Alox12	protein_coding	-0.0122815233348267	0.95139975158306	0.968702596498521
ENSMUSG00000000326	Comt	protein_coding	-0.0916226628764404	0.190225897036613	0.288454702277716
ENSMUSG00000000339	Rtca	protein_coding	-0.192794715490677	0.00546323971355977	0.0135322231424094
ENSMUSG00000000340	Dbt	protein_coding	-0.210724641666899	0.0311163196544884	0.0626076146871315
ENSMUSG00000000346	Dazap2	protein_coding	-0.235225377921827	9.90241053017973e-05	0.000358115352641175
ENSMUSG00000000355	Mcts1	protein_coding	-0.593541900125282	2.7853442815261e-13	4.83895861506013e-12
ENSMUSG00000000359	Rem1	protein_coding	-0.011685960149107	0.953244932018754	0.969953194498858
ENSMUSG00000000365	Rnf17	protein_coding	0.2104727771781	0.319589207075029	0.437472942747194
ENSMUSG00000000374	Trappc10	protein_coding	0.128174913670866	0.0294666093941712	0.0597232382271249
ENSMUSG00000000378	Ccm2	protein_coding	-0.152056367205398	0.0235337559495486	0.0490728750552756
ENSMUSG00000000384	Tbrg4	protein_coding	-0.0568082638371972	0.500754279178427	0.616962373751351
ENSMUSG00000000392	Fap	protein_coding	0.850760641458936	1.2253344730832e-07	7.65256057718001e-07
ENSMUSG00000000394	Gcg	protein_coding	4.90669153688054	6.89843629652483e-17	2.65617954299049e-15
ENSMUSG00000000399	Ndufa9	protein_coding	-0.160539171015876	0.00518061478104363	0.0129135498842582
ENSMUSG00000000402	Egfl6	protein_coding	0.789293606974194	3.27378512599523e-06	1.58581441022844e-05
ENSMUSG00000000409	Lck	protein_coding	0.244993087557547	0.177260875047968	0.272632341202413
ENSMUSG00000000416	Cttnbp2	protein_coding	0.189219737494621	0.0176355716422352	0.0382185079455608
ENSMUSG00000000420	Galnt1	protein_coding	0.0837309145085662	0.253176802260809	0.363356665773215
ENSMUSG00000000439	Mkrn2	protein_coding	-0.271551435337065	2.9350771802976e-05	0.000118223956363524
ENSMUSG00000000440	Pparg	protein_coding	-0.303172705070213	0.0932672805472751	0.160072207958286
ENSMUSG00000000441	Raf1	protein_coding	-0.105504235292253	0.100358209262942	0.170106758976186
ENSMUSG00000000486	Sept1	protein_coding	-0.0407277995391724	0.825458110136543	0.881027219774066
ENSMUSG00000000489	Pdgfb	protein_coding	-0.0342807879206297	0.759151686395738	0.832388845657488
ENSMUSG00000000530	Acvrl1	protein_coding	0.839489263525124	6.38190274705581e-08	4.20270014410827e-07
ENSMUSG00000000531	Grasp	protein_coding	0.0677258419112306	0.494973647984115	0.612050584383032
ENSMUSG00000000532	Acvr1b	protein_coding	0.451108853734267	1.57029362495169e-09	1.379912893431e-08
ENSMUSG00000000538	Tom1l2	protein_coding	0.418334603490092	9.16843083976465e-08	5.86574379972328e-07
ENSMUSG00000000552	Zfp385a	protein_coding	0.027860540139595	0.732854806966065	0.812479236280923
ENSMUSG00000000555	Itga5	protein_coding	0.336168594879103	0.0531227410353641	0.0993523746148111
ENSMUSG00000000560	Gabra2	protein_coding	0.142522450383139	0.498840928949127	0.615461143505309
ENSMUSG00000000561	Wdr77	protein_coding	0.0247040821872878	0.753886320560702	0.828184656766364
ENSMUSG00000000562	Adora3	protein_coding	-0.501098953493257	0.0190480103206539	0.0408617181034425
ENSMUSG00000000563	Atp5f1	protein_coding	-0.704744455201649	1.65086224706517e-19	1.10842768738002e-17
ENSMUSG00000000567	Sox9	protein_coding	0.461887316601077	1.73204741219345e-05	7.28780966232242e-05
ENSMUSG00000000568	Hnrnpd	protein_coding	0.806531422383876	8.48956110528747e-25	1.46810806935132e-22
ENSMUSG00000000579	Dynlt1c	protein_coding	-0.166844940402604	0.398199043401385	0.518607168720184
ENSMUSG00000000581	C1d	protein_coding	-0.713959130554185	5.39178066368322e-12	7.33959060474107e-11
ENSMUSG00000000594	Gm2a	protein_coding	-0.285097942373706	2.15298061724956e-05	8.88069202134839e-05
ENSMUSG00000000600	Krit1	protein_coding	-0.153607910141752	0.0671726749511394	0.121072335741779
ENSMUSG00000000605	Clcn4-2	protein_coding	-0.0960613417468579	0.11634309379635	0.192699951773833
ENSMUSG00000000627	Sema4f	protein_coding	0.588012854209925	7.61636320394123e-11	8.32066731724141e-10
ENSMUSG00000000628	Hk2	protein_coding	0.958019360590313	8.96534121562965e-08	5.74360246910983e-07
ENSMUSG00000000631	Myo18a	protein_coding	0.951818704330505	1.85537725802373e-17	8.17883241288169e-16
ENSMUSG00000000632	Sez6	protein_coding	0.764640540465481	1.16691717934115e-13	2.1994232190439e-12
ENSMUSG00000000682	Cd52	protein_coding	-0.20511853119965	0.305043393544642	0.421537662492255
ENSMUSG00000000686	Abhd15	protein_coding	-0.35696878221025	0.0822111901688226	0.143858145512444
ENSMUSG00000000693	Loxl3	protein_coding	0.103148716526124	0.547148981046431	0.659072963378856
ENSMUSG00000000708	Kat2b	protein_coding	-0.237848229047383	0.0107356914876125	0.0246651596805632
ENSMUSG00000000711	Rab5b	protein_coding	-0.271165048556143	6.60058078589346e-08	4.33008197800597e-07
ENSMUSG00000000732	Icosl	protein_coding	-0.155822635763311	0.309590325889387	0.426602445117956
ENSMUSG00000000738	Spg7	protein_coding	-0.0398806001155031	0.57403399173724	0.682998002277008
ENSMUSG00000000739	Sult5a1	protein_coding	0.793007278031259	0.00113807674251957	0.00331974240895435
ENSMUSG00000000740	Rpl13	protein_coding	-0.765405576892817	7.90313735721486e-14	1.53878733249301e-12
ENSMUSG00000000743	Chmp1a	protein_coding	-0.155459874254679	0.00349455820098917	0.00904538751242457
ENSMUSG00000000751	Rpa1	protein_coding	0.263184703394746	2.00600786187282e-05	8.33642077752301e-05
ENSMUSG00000000753	Serpinf1	protein_coding	-0.132858349486708	0.388339620934496	0.508430312025758
ENSMUSG00000000759	Tubgcp3	protein_coding	-0.267532849526732	0.000131063109691888	0.000462238787746962
ENSMUSG00000000766	Oprm1	protein_coding	0.279738818084322	0.179076178220521	0.274752399323947
ENSMUSG00000000776	Polr3d	protein_coding	0.229210097606596	0.0321987153283324	0.0644418332555052
ENSMUSG00000000782	Tcf7	protein_coding	-0.194512392556442	0.242926244151449	0.351748998342701
ENSMUSG00000000787	Ddx3x	protein_coding	0.981737953482285	2.61975872490023e-27	6.17837348283657e-25
ENSMUSG00000000791	Il12rb1	protein_coding	0.765453108521401	0.000397633949345991	0.00127739821595621
ENSMUSG00000000792	Slc5a5	protein_coding	-0.777988896345322	2.70303437811715e-17	1.15904885481673e-15
ENSMUSG00000000794	Kcnn3	protein_coding	0.429195652015585	0.000100438673637917	0.000362258928603819
ENSMUSG00000000804	Usp32	protein_coding	0.267182496960397	0.000225782645993809	0.000761229660822944
ENSMUSG00000000805	Car4	protein_coding	-0.26286423808649	0.00108938422909268	0.00319003759898985
ENSMUSG00000000811	Txnrd3	protein_coding	0.633411927916039	2.82348903338268e-05	0.00011394816597397
ENSMUSG00000000823	Znf512b	protein_coding	0.393083077302094	2.35683344195655e-05	9.66030339982497e-05
ENSMUSG00000000826	Dnajc5	protein_coding	0.181504194826667	0.00657270662324848	0.0159453845777072
ENSMUSG00000000827	Tpd52l2	protein_coding	-0.684945641898138	2.15494753678422e-16	7.35215102649329e-15
ENSMUSG00000000838	Fmr1	protein_coding	0.190516537967231	0.0162281292169535	0.0355481381558413
ENSMUSG00000000861	Bcl11a	protein_coding	0.148091618477748	0.0622996667209717	0.113719796055009
ENSMUSG00000000869	Il4	protein_coding	0.428228626237794	0.0335504240766874	0.0667787584191224
ENSMUSG00000000876	Pxmp4	protein_coding	-0.132293461514341	0.151657074463814	0.240002853875924
ENSMUSG00000000881	Dlg3	protein_coding	0.508056068054588	6.40037846573758e-10	5.98987800164042e-09
ENSMUSG00000000884	Gnb1l	protein_coding	0.0436094306732932	0.785261291633249	0.8522996484637
ENSMUSG00000000889	Dbh	protein_coding	0.277014513463155	0.189172559155341	0.287183671836483
ENSMUSG00000000901	Mmp11	protein_coding	-0.58360502610024	0.00281106231246188	0.00745834800298387
ENSMUSG00000000902	Smarcb1	protein_coding	0.0715752166451797	0.254091620397552	0.364309339770545
ENSMUSG00000000915	Hip1r	protein_coding	0.64322636596057	1.58455171883252e-13	2.91097733974811e-12
ENSMUSG00000000916	Nsun5	protein_coding	-0.371750360518856	0.00190086157339969	0.00525781488129776
ENSMUSG00000000934	Top1mt	protein_coding	0.156043709182326	0.161551959872415	0.252904150922075
ENSMUSG00000000948	Snrpn	protein_coding	-0.0562790514998964	0.647397614831721	0.74454339173271
ENSMUSG00000000957	Mmp14	protein_coding	0.861128104236399	8.3237997067327e-13	1.3208168971146e-11
ENSMUSG00000000958	Slc7a7	protein_coding	-0.0677808873455813	0.699528194710367	0.786672137426268
ENSMUSG00000000959	Oxa1l	protein_coding	0.124588182386166	0.0605051996997347	0.110933182621954
ENSMUSG00000000976	Heatr6	protein_coding	0.189994562134973	0.0383564891797918	0.0749065191341612
ENSMUSG00000000983	Wfdc18	protein_coding	-0.032303217551015	0.855426498483078	0.90325339975824
ENSMUSG00000001014	Icam4	protein_coding	-0.459542248312111	0.0344529148578424	0.0683731087223007
ENSMUSG00000001016	Ilf2	protein_coding	-0.503449491208745	7.98235953064155e-11	8.67529822952847e-10
ENSMUSG00000001017	Chtop	protein_coding	-0.298013351632216	2.52491593052056e-07	1.50276305555619e-06
ENSMUSG00000001018	Snapin	protein_coding	-0.613942611205676	6.4519753664943e-16	1.97292413678522e-14
ENSMUSG00000001020	S100a4	protein_coding	-0.466739392469598	0.0314992999007366	0.0632356446660332
ENSMUSG00000001021	S100a3	protein_coding	-0.0306396458914604	0.883950828904566	0.923296256930878
ENSMUSG00000001025	S100a6	protein_coding	-0.19961085816798	0.134515819623427	0.21737986885098
ENSMUSG00000001029	Icam2	protein_coding	0.0640119225678969	0.760896477312204	0.833653341599135
ENSMUSG00000001034	Mapk7	protein_coding	0.533479964552159	2.54344184170443e-06	1.26049690642074e-05
ENSMUSG00000001036	Epn2	protein_coding	0.103426119889984	0.0738745726452443	0.131344507980506
ENSMUSG00000001039	B9d1	protein_coding	-0.561078725438007	2.08104519683669e-06	1.0481334684655e-05
ENSMUSG00000001052	Sec24b	protein_coding	0.362294973952971	2.54331320274545e-06	1.26049690642074e-05
ENSMUSG00000001053	N4bp3	protein_coding	-0.0976663657836514	0.415570857546499	0.535515531667867
ENSMUSG00000001054	Rmnd5b	protein_coding	0.036343982261956	0.608468112250415	0.712537290420403
ENSMUSG00000001056	Nhp2	protein_coding	-0.36077284757889	4.36849260253981e-05	0.000170114241345962
ENSMUSG00000001062	Vps9d1	protein_coding	0.0668321128987993	0.412399850042688	0.532417405963829
ENSMUSG00000001065	Zfp276	protein_coding	-0.281565098469715	0.000523875730917499	0.00164321918790032
ENSMUSG00000001076	C1ql4	protein_coding	-0.237615336275321	0.244282023050896	0.353197097777704
ENSMUSG00000001082	Mfsd10	protein_coding	-0.0584212059173104	0.547188169406898	0.65907808938968
ENSMUSG00000001089	Luzp1	protein_coding	0.31930462660119	0.00266385997474547	0.00710877597503858
ENSMUSG00000001098	Kctd10	protein_coding	0.402259547890119	3.42125462905724e-06	1.65086473366811e-05
ENSMUSG00000001100	Poldip2	protein_coding	-0.375952910446458	1.7368992577035e-09	1.51293066921015e-08
ENSMUSG00000001103	Sebox	protein_coding	-0.364785711447731	0.0200562806147149	0.0427234781932737
ENSMUSG00000001105	Ift20	protein_coding	-0.872261698113292	5.49261625713243e-18	2.67085543616798e-16
ENSMUSG00000001119	Col6a1	protein_coding	-1.12161880296389	1.71289825467657e-16	6.040607732894e-15
ENSMUSG00000001120	Pcbp3	protein_coding	-0.00832450804325565	0.953203991506914	0.969953194498858
ENSMUSG00000001123	Lgals9	protein_coding	0.0804878236916671	0.603669925979143	0.708959881322658
ENSMUSG00000001127	Araf	protein_coding	-0.430141255850951	2.22175027301009e-07	1.33453557468582e-06
ENSMUSG00000001128	Cfp	protein_coding	-0.276692583181636	0.0187994029248576	0.0403881046439636
ENSMUSG00000001134	Uxt	protein_coding	-0.593914722498551	4.02293291432459e-05	0.000157830474723564
ENSMUSG00000001138	Cnnm3	protein_coding	0.407452568121784	3.60565821145417e-05	0.000142616254665631
ENSMUSG00000001143	Lman2l	protein_coding	0.343553842520833	5.63640482744357e-05	0.000215136657656034
ENSMUSG00000001150	Mcm3ap	protein_coding	0.399820028156532	2.47489707910221e-05	0.000101003424597494
ENSMUSG00000001151	Pcnt	protein_coding	0.861730307845494	2.26203937484685e-12	3.30068808083802e-11
ENSMUSG00000001156	Mxd1	protein_coding	0.333273068685733	0.000538269491189852	0.00168305112533625
ENSMUSG00000001157	Gmcl1	protein_coding	-0.313936592866183	0.000161300960864136	0.000558192448390252
ENSMUSG00000001158	Snrnp27	protein_coding	-0.450565324388368	2.92454849389472e-07	1.72053185015004e-06
ENSMUSG00000001166	Oas1c	protein_coding	-0.647947147066373	0.00273839111191518	0.00728911189454058
ENSMUSG00000001173	Ocrl	protein_coding	0.487066692188669	3.67904374455008e-09	3.03111433748587e-08
ENSMUSG00000001175	Calm1	protein_coding	-0.375726987922114	5.2026855751144e-15	1.30530676523515e-13
ENSMUSG00000001211	Agpat3	protein_coding	0.174190834692657	0.00280344095228343	0.00744440822614095
ENSMUSG00000001225	Slc26a3	protein_coding	0.525369520422871	0.0165735101745088	0.0361870635878321
ENSMUSG00000001227	Sema6b	protein_coding	0.360017449656182	1.09416356198594e-05	4.75987639474032e-05
ENSMUSG00000001228	Uhrf1	protein_coding	0.0526186833722597	0.802237600140668	0.864656772456668
ENSMUSG00000001229	Dpp9	protein_coding	0.478384855145021	6.86345363482158e-06	3.10534243952467e-05
ENSMUSG00000001240	Ramp2	protein_coding	-0.0775227729874978	0.525382149624217	0.639467454806794
ENSMUSG00000001247	Lsr	protein_coding	0.390046648594586	0.0157389900664928	0.0346082108822927
ENSMUSG00000001248	Gramd1a	protein_coding	-0.252184740836144	8.13168004591103e-06	3.6218226493438e-05
ENSMUSG00000001249	Hpn	protein_coding	-0.28408018859505	0.17535392997637	0.270407596904226
ENSMUSG00000001260	Gabrg1	protein_coding	-0.572623125458047	5.75062435454166e-08	3.82570626576648e-07
ENSMUSG00000001270	Ckb	protein_coding	-0.104799710347199	0.112841311447582	0.187856438990693
ENSMUSG00000001280	Sp1	protein_coding	0.367951657595925	7.76975341722718e-05	0.000287153648820422
ENSMUSG00000001281	Itgb7	protein_coding	-0.126884740185481	0.524437142087434	0.638811773501428
ENSMUSG00000001285	Myg1	protein_coding	-0.140702549145625	0.0753962448288027	0.133668572748076
ENSMUSG00000001288	Rarg	protein_coding	0.28686213318449	0.0176277409282209	0.0382059262599362
ENSMUSG00000001289	Pfdn5	protein_coding	-0.943471330927694	8.0020814031172e-15	1.91733935316127e-13
ENSMUSG00000001300	Efnb2	protein_coding	0.274936991216255	0.0118193547865444	0.0268961243224861
ENSMUSG00000001305	Rrp15	protein_coding	-0.258603371919956	0.0271165893898234	0.0554829944710767
ENSMUSG00000001313	Rnd2	protein_coding	-0.903940480266965	2.03171769807486e-22	2.42610239301129e-20
ENSMUSG00000001323	Srr	protein_coding	0.209488325636056	0.00152860952562282	0.00432712316878107
ENSMUSG00000001333	Sync	protein_coding	0.48901769981196	0.0247902673036449	0.0513524344771485
ENSMUSG00000001334	Fndc5	protein_coding	-0.24858002430579	4.5750005253923e-05	0.000177423504445173
ENSMUSG00000001348	Acp5	protein_coding	0.0466226424004505	0.813508012160126	0.872914500678218
ENSMUSG00000001349	Cnn1	protein_coding	-0.0704468217888737	0.729573219887709	0.810126416315779
ENSMUSG00000001366	Fbxo9	protein_coding	-0.583671642234844	1.30970845958688e-15	3.76107602846661e-14
ENSMUSG00000001376	Ccdc132	protein_coding	0.123623701424948	0.0638757509844421	0.116091300821064
ENSMUSG00000001380	Hars	protein_coding	0.142474191781953	0.0320992155859637	0.0642766690140223
ENSMUSG00000001383	Zmat2	protein_coding	0.0123964864459965	0.789869035553866	0.855725471937685
ENSMUSG00000001403	Ube2c	protein_coding	-0.206018746839216	0.323208636796509	0.44124293418522
ENSMUSG00000001415	Smg5	protein_coding	0.189024952910994	0.00255407761320471	0.00684485544436551
ENSMUSG00000001416	Cct3	protein_coding	-0.345710632347922	9.64987136107386e-08	6.13837231859004e-07
ENSMUSG00000001418	Glmp	protein_coding	-0.0368821739487354	0.622936362549945	0.724416934925408
ENSMUSG00000001419	Mef2d	protein_coding	0.613295352621423	1.15439065274325e-11	1.4627191702691e-10
ENSMUSG00000001420	Tmem79	protein_coding	-0.174027310154608	0.407782911690318	0.527756907316589
ENSMUSG00000001424	Snd1	protein_coding	0.579556753576092	1.36830267493116e-11	1.71305683927844e-10
ENSMUSG00000001435	Col18a1	protein_coding	-0.110075330107665	0.535983707364605	0.648979887488641
ENSMUSG00000001436	Slc19a1	protein_coding	0.159201193042622	0.133521197455434	0.216198457980747
ENSMUSG00000001440	Kpnb1	protein_coding	0.581043669527658	7.37462697430625e-13	1.18414542233392e-11
ENSMUSG00000001441	Npepps	protein_coding	0.249911476874381	0.000106314759617268	0.000381947444181486
ENSMUSG00000001445	Mrpl10	protein_coding	-0.175239101468422	0.00796156986999499	0.0189230207529851
ENSMUSG00000001467	Cyp51	protein_coding	-0.00389983820487725	0.964058010312169	0.977161409721698
ENSMUSG00000001472	Tcf25	protein_coding	0.0572805130226065	0.18119187794889	0.277437141669488
ENSMUSG00000001473	Tubb6	protein_coding	-0.0299459306478829	0.874429773832984	0.916285699985489
ENSMUSG00000001482	Def8	protein_coding	0.247674643683545	0.000168313284356344	0.000580754706647977
ENSMUSG00000001493	Meox1	protein_coding	-0.168824875316262	0.421058574027458	0.540949039744973
ENSMUSG00000001496	Nkx2-1	protein_coding	0.655731275663154	0.000366830673445015	0.0011867274204196
ENSMUSG00000001504	Irx2	protein_coding	-0.408320306782679	0.0420136454213065	0.0811332086145128
ENSMUSG00000001506	Col1a1	protein_coding	0.685362826808601	6.8219627388382e-05	0.000255275626722849
ENSMUSG00000001507	Itga3	protein_coding	0.372898528967614	0.00138142480819375	0.00395198511845207
ENSMUSG00000001508	Sgca	protein_coding	1.24474085887054	0.000121761543552537	0.000432876397626854
ENSMUSG00000001517	Foxm1	protein_coding	-0.141003933471908	0.482087414345671	0.60036589085543
ENSMUSG00000001518	Itfg2	protein_coding	0.189390136848993	0.0401824424544376	0.0779961051222093
ENSMUSG00000001520	Nrip2	protein_coding	-0.135378488062121	0.179424944172014	0.27517561548475
ENSMUSG00000001521	Tulp3	protein_coding	-0.185813582457882	0.0867811735985674	0.150792079783033
ENSMUSG00000001524	Gtf2h4	protein_coding	-0.0489798667062031	0.635496389069192	0.734991134222304
ENSMUSG00000001525	Tubb5	protein_coding	0.0128297815172957	0.836112593886137	0.889129540573202
ENSMUSG00000001542	Ell2	protein_coding	-0.320753589864898	2.21526837679923e-05	9.1176850927293e-05
ENSMUSG00000001552	Jup	protein_coding	0.680295914198234	1.57222891774343e-10	1.61917265235073e-09
ENSMUSG00000001555	Fkbp10	protein_coding	0.44649081074599	0.00395061993801172	0.0101025137395591
ENSMUSG00000001569	Nom1	protein_coding	0.63409755032289	4.01851439648624e-11	4.65708299253721e-10
ENSMUSG00000001576	Ergic1	protein_coding	0.183344050302741	0.000648746171724529	0.00199379280370202
ENSMUSG00000001604	Tcea3	protein_coding	0.452395056062201	0.0370975036512698	0.0728702343975541
ENSMUSG00000001627	Ifrd1	protein_coding	-0.662926155094608	3.12737199813917e-14	6.60001426050242e-13
ENSMUSG00000001630	Stk38l	protein_coding	0.104157595844201	0.212012006807361	0.315781230680793
ENSMUSG00000001632	Brpf1	protein_coding	0.0696676555546247	0.400504899958377	0.52093483830943
ENSMUSG00000001642	Akr1b3	protein_coding	-0.178655171607989	0.0183780356060027	0.039615165460449
ENSMUSG00000001663	Gstt1	protein_coding	-0.236810128470784	0.0367308186279179	0.0722929642241735
ENSMUSG00000001665	Gstt3	protein_coding	0.129046506118422	0.376982604721844	0.496893307481279
ENSMUSG00000001666	Ddt	protein_coding	-0.468592504417595	1.11323041802464e-06	5.89153388411524e-06
ENSMUSG00000001672	Marveld3	protein_coding	0.366922187056258	0.0796409408590542	0.139957678016745
ENSMUSG00000001674	Ddx18	protein_coding	0.025240187912622	0.773719151374564	0.843084045826702
ENSMUSG00000001687	Ubl3	protein_coding	-0.641443352327069	1.2096775257582e-23	1.78304577175625e-21
ENSMUSG00000001700	Gramd3	protein_coding	-0.221363537165995	0.0237023070182725	0.049369775503836
ENSMUSG00000001707	Eef1e1	protein_coding	-0.774666310433848	3.98215319077885e-10	3.85091154538311e-09
ENSMUSG00000001729	Akt1	protein_coding	-0.000445379277262486	0.992952123822299	0.994903555124417
ENSMUSG00000001741	Il16	protein_coding	-0.0812703603072147	0.698785055938048	0.786164439498101
ENSMUSG00000001750	Tcirg1	protein_coding	0.307000120826376	0.00357421632675702	0.00922878601846512
ENSMUSG00000001751	Naglu	protein_coding	0.107453260333584	0.35950391619381	0.478907038539053
ENSMUSG00000001755	Coasy	protein_coding	0.0525845900692502	0.52958673849597	0.643215720046573
ENSMUSG00000001761	Smo	protein_coding	-0.249619643192805	0.0245760285706936	0.0509811118319981
ENSMUSG00000001763	Tspan33	protein_coding	-0.277176593510149	0.00521567713510855	0.0129923660559933
ENSMUSG00000001767	Crnkl1	protein_coding	0.298055702136598	0.000477639736214711	0.00151075086389991
ENSMUSG00000001768	Rin2	protein_coding	0.069493365605583	0.441409067646816	0.561001339123777
ENSMUSG00000001773	Folh1	protein_coding	0.0685873039987907	0.596581395752243	0.703085838819262
ENSMUSG00000001774	Chordc1	protein_coding	-0.122734550469781	0.0584168105329405	0.107751013303001
ENSMUSG00000001783	Rtcb	protein_coding	0.448456539367472	5.7471574495986e-10	5.42972556843148e-09
ENSMUSG00000001785	Pwp1	protein_coding	-0.03099722617156	0.727805348002963	0.808639273350916
ENSMUSG00000001786	Fbxo7	protein_coding	0.196570362092828	0.0321205722469205	0.064295793260055
ENSMUSG00000001794	Capns1	protein_coding	0.0884387157475456	0.106182956004952	0.178464928986968
ENSMUSG00000001802	Lrp3	protein_coding	-0.108712325630076	0.152814527683314	0.241611639470468
ENSMUSG00000001827	Folr1	protein_coding	0.34251586000221	0.0314550875980776	0.0631679763398541
ENSMUSG00000001829	Clpb	protein_coding	0.227823740960816	0.018118548419602	0.0391079571024633
ENSMUSG00000001833	Sept7	protein_coding	-0.608966712990706	2.94077967418653e-17	1.23847522573387e-15
ENSMUSG00000001844	Zdhhc4	protein_coding	-0.103527269684389	0.219093777934987	0.324156391805159
ENSMUSG00000001847	Rac1	protein_coding	0.10216618533003	0.143579650918197	0.229239000920167
ENSMUSG00000001855	Nup214	protein_coding	0.602751636232007	1.53137525370057e-10	1.58181991251016e-09
ENSMUSG00000001864	Aif1l	protein_coding	-0.609422089964602	3.37520168620384e-05	0.000134658342595914
ENSMUSG00000001870	Ltbp1	protein_coding	-0.0860294569494627	0.63055667849242	0.730756317758998
ENSMUSG00000001891	Ugp2	protein_coding	-0.344192334242127	7.25692416883181e-08	4.7310431338407e-07
ENSMUSG00000001901	Kcnh6	protein_coding	0.16334928186914	0.393736904173624	0.514092330176039
ENSMUSG00000001909	Trmt1	protein_coding	0.0222428337457731	0.741707795671307	0.818781872384914
ENSMUSG00000001910	Nacc1	protein_coding	0.32065064461891	8.4719589184616e-06	3.75829882235163e-05
ENSMUSG00000001911	Nfix	protein_coding	0.579110498453185	4.23166861475074e-09	3.44133154114234e-08
ENSMUSG00000001918	Slc1a5	protein_coding	-0.474697799944086	0.0107869641301862	0.0247708924347886
ENSMUSG00000001924	Uba1	protein_coding	0.536208547807528	1.41644694593962e-13	2.62773889174463e-12
ENSMUSG00000001930	Vwf	protein_coding	0.843299291201604	9.73428113386722e-06	4.27705361324343e-05
ENSMUSG00000001942	Siae	protein_coding	0.301813807411073	0.00263385427926057	0.00703965557257531
ENSMUSG00000001943	Vsig2	protein_coding	0.275066142442455	0.06717470771956	0.121072335741779
ENSMUSG00000001946	Esam	protein_coding	0.577547432102408	6.21482716849079e-06	2.83636052704199e-05
ENSMUSG00000001948	Spa17	protein_coding	-0.658234182230103	0.000257161167895952	0.000856009131032626
ENSMUSG00000001962	Fam50a	protein_coding	-0.199658180058331	0.0230488815797137	0.0481576133736941
ENSMUSG00000001964	Emd	protein_coding	-0.303920809395312	0.00157526989505935	0.00444387217555096
ENSMUSG00000001983	Taco1	protein_coding	-0.135149324026515	0.283943970441058	0.397938869847272
ENSMUSG00000001985	Grik3	protein_coding	1.02512274255579	5.99156133078205e-18	2.90598425778573e-16
ENSMUSG00000001986	Gria3	protein_coding	0.191695601291075	0.00983682392122492	0.0228363918939031
ENSMUSG00000001988	Npas1	protein_coding	0.260053165593215	0.0267712668996001	0.054829949261263
ENSMUSG00000001995	Sipa1l2	protein_coding	0.624113909789496	5.70533875737486e-14	1.14270303965384e-12
ENSMUSG00000001998	Ap4e1	protein_coding	0.184833727925041	0.135261810142833	0.218360962776147
ENSMUSG00000001999	Blvra	protein_coding	-0.641796728484295	1.33699094655676e-09	1.18873742642255e-08
ENSMUSG00000002006	Pdzd4	protein_coding	0.0115446328993631	0.824962463875596	0.880747567957683
ENSMUSG00000002007	Srpk3	protein_coding	-0.0202191779344226	0.885564617142976	0.924521227956868
ENSMUSG00000002010	Idh3g	protein_coding	-0.284474133455114	3.89912940623689e-05	0.000153324040240666
ENSMUSG00000002012	Pnck	protein_coding	-0.263652910305741	0.0065578641932566	0.0159175638407529
ENSMUSG00000002014	Ssr4	protein_coding	-0.741222335812881	2.0242648186124e-14	4.43060375090024e-13
ENSMUSG00000002015	Bcap31	protein_coding	-0.294118167908949	0.000111799760182486	0.000400403583022584
ENSMUSG00000002017	Fam98a	protein_coding	0.0279288545234413	0.756143489230797	0.830018520099235
ENSMUSG00000002020	Ltbp2	protein_coding	-0.512395159534839	0.018405547649519	0.0396684335736207
ENSMUSG00000002028	Kmt2a	protein_coding	0.483318148329535	3.26810964840204e-05	0.000130772905061297
ENSMUSG00000002031	Ift46	protein_coding	-0.17192606995018	0.0119537021452511	0.0271628133564968
ENSMUSG00000002032	Tmem25	protein_coding	0.144454060455028	0.0512754504451543	0.0964424208502368
ENSMUSG00000002043	Trappc6a	protein_coding	-0.1962092141057	0.099873995647146	0.169407774509998
ENSMUSG00000002052	Supt6	protein_coding	1.03657886949802	1.47526907819292e-20	1.23158857071973e-18
ENSMUSG00000002055	Spag5	protein_coding	0.148493027071085	0.194806190039982	0.294103255780134
ENSMUSG00000002058	Unc119	protein_coding	-0.720696837471784	1.65094474317185e-16	5.85495760703445e-15
ENSMUSG00000002059	Rab34	protein_coding	-0.173311529476601	0.0809889854229044	0.142009218213191
ENSMUSG00000002064	Sdf2	protein_coding	-0.72833134863583	4.87026786812577e-15	1.23012758339059e-13
ENSMUSG00000002068	Ccne1	protein_coding	-0.151146983491693	0.111202340382555	0.185816540253093
ENSMUSG00000002076	Hsf2bp	protein_coding	-0.292116486060231	0.168554555836873	0.261673562492742
ENSMUSG00000002083	Bbc3	protein_coding	-0.0405074192381983	0.782562331247208	0.850299671944314
ENSMUSG00000002100	Mybpc3	protein_coding	1.10693005322984	8.53850117012171e-06	3.78692763461886e-05
ENSMUSG00000002102	Psmc3	protein_coding	-0.290454872691332	2.42664575234331e-06	1.20864639412516e-05
ENSMUSG00000002103	Acp2	protein_coding	0.447637063819906	1.06204214057228e-10	1.13270486524461e-09
ENSMUSG00000002104	Rapsn	protein_coding	-0.447303032847287	0.0387458029414173	0.0755338979226823
ENSMUSG00000002105	Slc39a13	protein_coding	0.0733939363272683	0.394202905467379	0.514665159328285
ENSMUSG00000002107	Celf2	protein_coding	0.32544102986892	4.58713336123862e-05	0.000177857470461342
ENSMUSG00000002108	Nr1h3	protein_coding	-0.395144902929154	0.0200405558929561	0.0426948021716806
ENSMUSG00000002109	Ddb2	protein_coding	-0.76862419283038	8.81235069967269e-10	8.05926420992364e-09
ENSMUSG00000002111	Spi1	protein_coding	-0.199615471996466	0.219196994442183	0.324236205544624
ENSMUSG00000002129	Sf3a1	protein_coding	0.474104231397666	5.6495431808402e-10	5.34553315912297e-09
ENSMUSG00000002147	Stat6	protein_coding	0.686209696790018	1.49553226182411e-08	1.10004706369729e-07
ENSMUSG00000002190	Clgn	protein_coding	0.37122326282337	0.00101875949094152	0.00300186401930245
ENSMUSG00000002204	Napsa	protein_coding	-0.0284428204952844	0.888206095282473	0.926356241000245
ENSMUSG00000002205	Vrk3	protein_coding	-0.0967347213421668	0.330675846166693	0.448903524940783
ENSMUSG00000002210	Smg9	protein_coding	0.227750147894887	0.0134792691118266	0.0301793683045876
ENSMUSG00000002221	Paxip1	protein_coding	-0.116581089228422	0.0820458530042443	0.14362211065421
ENSMUSG00000002222	Rmnd5a	protein_coding	0.39767002534343	4.53266505657397e-07	2.59538062586893e-06
ENSMUSG00000002227	Mov10	protein_coding	0.0617840909828958	0.687108356259867	0.777551656385728
ENSMUSG00000002228	Ppm1j	protein_coding	-0.886276154818406	0.000848608349180543	0.00254137995618878
ENSMUSG00000002233	Rhoc	protein_coding	-0.235321708068481	0.0427743167689316	0.0824334049519339
ENSMUSG00000002249	Tead3	protein_coding	0.194929895571935	0.280868062025032	0.394604045440933
ENSMUSG00000002250	Ppard	protein_coding	0.277678126111391	0.00710492432307205	0.017111131887082
ENSMUSG00000002257	Def6	protein_coding	-0.00627857069598776	0.975568214630372	0.984731047407666
ENSMUSG00000002265	Peg3	protein_coding	0.815656589492245	3.28559779891431e-24	5.20919106488372e-22
ENSMUSG00000002266	Zim1	protein_coding	0.0338107697807634	0.838327587733996	0.890832249945215
ENSMUSG00000002274	Metrn	protein_coding	-0.387551521721438	6.38256768026492e-05	0.000240455080717968
ENSMUSG00000002279	Lmf1	protein_coding	0.339680913499117	0.00146639303942306	0.0041741758410976
ENSMUSG00000002280	Narfl	protein_coding	-0.24851239561636	0.00106950477968701	0.00313669309472327
ENSMUSG00000002289	Angptl4	protein_coding	0.0442711487592161	0.798945989725237	0.862144172227088
ENSMUSG00000002297	Dbf4	protein_coding	0.00582756600726648	0.975521943572719	0.984731047407666
ENSMUSG00000002307	Daxx	protein_coding	-0.00421305296684592	0.957040656060759	0.972235281990589
ENSMUSG00000002308	Cd320	protein_coding	-0.466872990552479	0.000137061865026561	0.000481913195575125
ENSMUSG00000002319	Ipo4	protein_coding	0.475578438200904	2.51600695689823e-07	1.49840603711487e-06
ENSMUSG00000002320	Tm9sf1	protein_coding	0.162787526544415	0.0490448923969247	0.0928393684010012
ENSMUSG00000002324	Rec8	protein_coding	0.238057785328881	0.146012895612293	0.232592477331741
ENSMUSG00000002325	Irf9	protein_coding	-0.154924319437053	0.165701651236499	0.258149657686571
ENSMUSG00000002326	Gmpr2	protein_coding	-0.562178277596467	5.29184959361179e-09	4.2234063571351e-08
ENSMUSG00000002329	Mdp1	protein_coding	-0.181375135894242	0.0305683728717008	0.0616695349626155
ENSMUSG00000002332	Dhrs1	protein_coding	-0.285350448513914	0.000116559827440417	0.000415951251053214
ENSMUSG00000002341	Ncan	protein_coding	0.897797672375301	2.24878700248953e-22	2.65174152349812e-20
ENSMUSG00000002342	Tmem161a	protein_coding	0.0656814387518696	0.460424852231147	0.579895573233982
ENSMUSG00000002343	Armc6	protein_coding	-0.395980256263444	2.5894533825844e-06	1.28027298137369e-05
ENSMUSG00000002345	2310045N01Rik	protein_coding	-0.440328366837159	2.32989493573001e-08	1.65442708891299e-07
ENSMUSG00000002346	Slc25a42	protein_coding	0.164178899462232	0.020973919015615	0.044382562816017
ENSMUSG00000002365	Snx9	protein_coding	0.0532314329800593	0.616817883922698	0.71969715621333
ENSMUSG00000002372	Ranbp3	protein_coding	0.115151913373792	0.0607785513646699	0.111341773822432
ENSMUSG00000002379	Ndufa11	protein_coding	-0.795254502540401	4.95054111153652e-13	8.21476333785045e-12
ENSMUSG00000002393	Nr2f6	protein_coding	0.35002629339903	5.87615942500127e-06	2.69548990691707e-05
ENSMUSG00000002395	Use1	protein_coding	-0.752704311011167	7.64728755353695e-13	1.22479944204229e-11
ENSMUSG00000002396	Ocel1	protein_coding	-0.0216608166807562	0.849373446638233	0.898874176448483
ENSMUSG00000002409	Dyrk1b	protein_coding	0.246258956599836	0.0180472739484609	0.0389808720762006
ENSMUSG00000002413	Braf	protein_coding	0.340275781561901	3.96143855240295e-06	1.88738538303501e-05
ENSMUSG00000002416	Ndufb2	protein_coding	-0.793366112996041	5.35647274855158e-16	1.66766619384361e-14
ENSMUSG00000002428	Hltf	protein_coding	0.152452305316525	0.121824671504791	0.200110227867047
ENSMUSG00000002455	Prpf6	protein_coding	0.785879874478612	6.08369185358281e-21	5.49191455509794e-19
ENSMUSG00000002458	Rgs19	protein_coding	-0.100140749956619	0.295215447318429	0.411087891693615
ENSMUSG00000002459	Rgs20	protein_coding	-0.062272916351489	0.492394778042923	0.609740895073236
ENSMUSG00000002475	Abhd3	protein_coding	-0.542298403523944	1.05887043794559e-13	2.02203527861533e-12
ENSMUSG00000002477	Snrpd1	protein_coding	-0.516530796256964	5.60156498114206e-07	3.14350762936369e-06
ENSMUSG00000002486	Tchp	protein_coding	0.527811947238749	2.69869377222694e-05	0.000109309264492498
ENSMUSG00000002489	Tiam1	protein_coding	0.342722417975071	0.000207038364192363	0.000702300039053815
ENSMUSG00000002496	Tsc2	protein_coding	0.465545939926414	3.22313815066133e-07	1.88502627056811e-06
ENSMUSG00000002500	Rpl3l	protein_coding	-0.0635097024878017	0.756545926753408	0.830303763600521
ENSMUSG00000002504	Slc9a3r2	protein_coding	0.0345052351839973	0.733292885161695	0.812653545383366
ENSMUSG00000002524	Puf60	protein_coding	-0.155728790940198	0.00876350885228855	0.0205972570264888
ENSMUSG00000002546	Golga2	protein_coding	0.782002863512799	1.60721217732139e-23	2.28024019857662e-21
ENSMUSG00000002550	Uck1	protein_coding	-0.249027558985185	0.000176056062800113	0.000605477531325143
ENSMUSG00000002578	Ikzf4	protein_coding	0.399616503032736	6.63685641171832e-05	0.000248990992085682
ENSMUSG00000002580	Mien1	protein_coding	-0.750365661657037	1.78260605265565e-12	2.65868999173551e-11
ENSMUSG00000002602	Axl	protein_coding	-0.0107901940568271	0.888406700929843	0.926463034846526
ENSMUSG00000002603	Tgfb1	protein_coding	0.0607272628390879	0.665610222518841	0.760104786908495
ENSMUSG00000002608	Ccdc97	protein_coding	0.500987204560436	1.79992903971174e-09	1.55919472875305e-08
ENSMUSG00000002617	Zfp40	protein_coding	-0.468202332527386	2.92294658889901e-06	1.42816813860771e-05
ENSMUSG00000002625	Akap8l	protein_coding	0.033786629572261	0.636437925572448	0.735719278339279
ENSMUSG00000002633	Shh	protein_coding	0.128748289212999	0.396911785216867	0.517482536899087
ENSMUSG00000002635	Pdcd2l	protein_coding	-0.470028662726121	1.01047018376456e-06	5.39460694880756e-06
ENSMUSG00000002658	Gtf2f1	protein_coding	0.230115265388738	0.000719905431199887	0.00219425779813381
ENSMUSG00000002660	Clpp	protein_coding	-0.109304291993093	0.19522995823831	0.294601585386083
ENSMUSG00000002661	Alkbh7	protein_coding	-0.667353509100334	1.35977396123848e-07	8.44465283959397e-07
ENSMUSG00000002668	Dennd1c	protein_coding	0.100130416618792	0.603270228936589	0.70862138325739
ENSMUSG00000002679	Med6	protein_coding	-0.639511734968899	6.18954723362863e-08	4.09522895272489e-07
ENSMUSG00000002688	Prkd1	protein_coding	0.301729241385356	0.00626187005111587	0.0152994952414404
ENSMUSG00000002699	Lcp2	protein_coding	0.0699282095297119	0.686425981243662	0.77710232908108
ENSMUSG00000002718	Cse1l	protein_coding	-0.0570073721382737	0.467944024967076	0.586936572201424
ENSMUSG00000002728	Naa20	protein_coding	-0.682090781847615	5.61483731715119e-13	9.21976811685739e-12
ENSMUSG00000002731	Prkra	protein_coding	-0.201151042235265	0.0356398644278531	0.0703807119698874
ENSMUSG00000002732	Fkbp7	protein_coding	-0.714941230317897	4.7344507512983e-05	0.000183230527845631
ENSMUSG00000002733	Plekha3	protein_coding	-0.170498368888392	0.0317700733414109	0.063685292576753
ENSMUSG00000002741	Ykt6	protein_coding	-0.214007027402096	0.000204885822477912	0.000695874133697708
ENSMUSG00000002748	Baz1b	protein_coding	0.761970608549869	1.27740219323534e-16	4.67068743794015e-15
ENSMUSG00000002763	Pex6	protein_coding	0.464718875113911	2.34279853766332e-06	1.169353968521e-05
ENSMUSG00000002767	Mrpl2	protein_coding	-0.338838003675502	8.76373392702047e-05	0.000320498871876517
ENSMUSG00000002768	Mea1	protein_coding	-0.833125141287963	5.52989260228865e-14	1.1087405284525e-12
ENSMUSG00000002769	Gnmt	protein_coding	-0.045381957177474	0.821930669958487	0.878752761094449
ENSMUSG00000002771	Grin2d	protein_coding	0.668595404923696	5.07025826012617e-10	4.83867286766821e-09
ENSMUSG00000002778	Kdelr1	protein_coding	0.0311868405616213	0.639545340694211	0.738225875979056
ENSMUSG00000002781	Tmem143	protein_coding	0.138583630976342	0.104397420966487	0.175910167131795
ENSMUSG00000002797	Ggct	protein_coding	-0.148402318847618	0.0943379825819657	0.161542450297145
ENSMUSG00000002799	Jag2	protein_coding	0.75900779093863	2.49906413990844e-14	5.3457872026817e-13
ENSMUSG00000002803	Btbd6	protein_coding	-0.131511329287345	0.0629124457425121	0.11462763049966
ENSMUSG00000002804	Nudt14	protein_coding	-0.577044222763753	1.91598380001617e-05	7.98869974694033e-05
ENSMUSG00000002808	Epdr1	protein_coding	-0.2087959029412	0.00121201666939846	0.00350991841926948
ENSMUSG00000002812	Flii	protein_coding	0.702306423884079	2.0810580504768e-18	1.10913339656344e-16
ENSMUSG00000002814	Top3a	protein_coding	0.0138411276812821	0.92079427729482	0.947880605490729
ENSMUSG00000002820	Atg4d	protein_coding	-0.320384976746718	5.77267381572356e-06	2.65124237783e-05
ENSMUSG00000002825	Qtrt1	protein_coding	-0.449244794962119	6.64897712295609e-05	0.000249396126001616
ENSMUSG00000002831	Plin4	protein_coding	0.00226663644389092	0.99128503815599	0.99360223210376
ENSMUSG00000002833	Hdgfrp2	protein_coding	0.268145744322408	7.2677627151856e-05	0.000270722367517091
ENSMUSG00000002835	Chaf1a	protein_coding	0.383579017042053	0.0220593727832404	0.0463726112870636
ENSMUSG00000002844	Adprh	protein_coding	-0.0140317840897253	0.839392610676397	0.891562257818588
ENSMUSG00000002845	Tmem39a	protein_coding	-0.21864602095371	0.0609584913973344	0.111595561536339
ENSMUSG00000002846	Timmdc1	protein_coding	-0.453256807329559	2.48631663786311e-07	1.48212751995461e-06
ENSMUSG00000002847	Pla1a	protein_coding	0.0216768320367966	0.912380365080193	0.942685559272873
ENSMUSG00000002870	Mcm2	protein_coding	0.389478010944341	0.025218110391744	0.0521078513782858
ENSMUSG00000002871	Tpra1	protein_coding	0.127321672876594	0.133866486225479	0.216634082986409
ENSMUSG00000002881	Nab1	protein_coding	-0.370381443309136	1.74106269703129e-06	8.8804081927249e-06
ENSMUSG00000002885	Cd97	protein_coding	-0.0990638848939934	0.455269674486808	0.574720348347289
ENSMUSG00000002897	Il17ra	protein_coding	0.343122901303977	0.00727060993182246	0.0174655713755659
ENSMUSG00000002900	Lamb1	protein_coding	0.71813521264333	5.91079119790118e-08	3.92119892864985e-07
ENSMUSG00000002908	Kcnn1	protein_coding	0.0372708728111267	0.713898077230235	0.797602595079223
ENSMUSG00000002910	Arrdc2	protein_coding	-0.377912350370331	0.0484998433208227	0.0920199662041394
ENSMUSG00000002930	Ppp1r17	protein_coding	-0.213652554764547	0.209491708940408	0.312479871449911
ENSMUSG00000002944	Cd36	protein_coding	0.182056396781375	0.341678988417107	0.46042836043608
ENSMUSG00000002948	Map2k7	protein_coding	0.129463127825178	0.0209302908234286	0.0442952099793188
ENSMUSG00000002949	Timm44	protein_coding	0.0415755648132827	0.558677644404783	0.669412620156551
ENSMUSG00000002957	Ap2a2	protein_coding	0.335979033016641	6.63278963842784e-06	3.01108859740659e-05
ENSMUSG00000002963	Pnkp	protein_coding	-0.267942854720162	0.00153494177906282	0.00434244212709226
ENSMUSG00000002968	Med25	protein_coding	0.312160424446047	0.000231418532435535	0.00077772950685095
ENSMUSG00000002980	Bcam	protein_coding	0.0966521917855686	0.45767552388547	0.577242068931557
ENSMUSG00000002981	Clptm1	protein_coding	0.212649621732492	0.000494518667528589	0.00155839046271286
ENSMUSG00000002983	Relb	protein_coding	-0.372461776747903	0.0133840406763069	0.0299865449993923
ENSMUSG00000002984	Tomm40	protein_coding	0.039744272171025	0.549275368556548	0.660833447146305
ENSMUSG00000002985	Apoe	protein_coding	-0.00525258693820777	0.945083082690489	0.964717985236242
ENSMUSG00000002996	Hbp1	protein_coding	-0.102914482195658	0.252268424144077	0.36232859000657
ENSMUSG00000002997	Prkar2b	protein_coding	0.227191984240706	0.00246755646893323	0.00663182163808595
ENSMUSG00000003031	Cdkn1b	protein_coding	-0.0451507967249969	0.51022102520844	0.624998379626396
ENSMUSG00000003032	Klf4	protein_coding	0.17343030071051	0.283310155348675	0.397265901223593
ENSMUSG00000003033	Ap1m1	protein_coding	-0.142238165829853	0.0264663138033154	0.0543142591338833
ENSMUSG00000003037	Rab8a	protein_coding	-0.101208917991952	0.124438425748015	0.20372958856194
ENSMUSG00000003038	Hmgn2	protein_coding	-0.487446377453255	1.54667611585097e-06	7.96863415558716e-06
ENSMUSG00000003039	Fam32a	protein_coding	-0.144080095748928	0.0226160471276091	0.0473791873369533
ENSMUSG00000003062	Stard3nl	protein_coding	-0.72108396948415	3.70861463888898e-15	9.55880223933312e-14
ENSMUSG00000003068	Stk11	protein_coding	0.388508497583038	3.83602696625693e-07	2.21803005738184e-06
ENSMUSG00000003070	Efna2	protein_coding	-0.067149288562235	0.560700960441583	0.671069843989556
ENSMUSG00000003072	Atp5d	protein_coding	-0.255106994543205	0.000113610303008435	0.000406347978551687
ENSMUSG00000003099	Ppp5c	protein_coding	0.0703618036046643	0.254420784378863	0.36458734155218
ENSMUSG00000003119	Cdk12	protein_coding	0.360174975441652	0.00015704342876133	0.000544858104163298
ENSMUSG00000003123	Lipe	protein_coding	0.427548972564335	0.000928536410228779	0.00275711307078791
ENSMUSG00000003131	Pafah1b2	protein_coding	-0.165526004989039	0.00182475857220754	0.00507259761040807
ENSMUSG00000003134	Tbc1d8	protein_coding	0.613316842957638	2.88229954728338e-10	2.85161749127402e-09
ENSMUSG00000003135	Cnot11	protein_coding	-0.061575601243216	0.425390047846556	0.545159219720213
ENSMUSG00000003153	Slc2a3	protein_coding	0.136210995009846	0.0488108887462772	0.0924892073893756
ENSMUSG00000003154	Foxj2	protein_coding	0.554665547254712	1.13849557047888e-09	1.02334425575155e-08
ENSMUSG00000003161	Sri	protein_coding	-0.108179234067263	0.0888305524831805	0.153744246738847
ENSMUSG00000003166	Dgcr2	protein_coding	0.279252491382273	3.80247675503025e-05	0.000149898305342992
ENSMUSG00000003184	Irf3	protein_coding	-0.285839645380708	0.00167033085484879	0.004683330693778
ENSMUSG00000003190	Bcl2l12	protein_coding	-0.293876352909284	0.116608223518506	0.193037409241349
ENSMUSG00000003198	Zfp959	protein_coding	-0.518595431236317	0.000260995388576329	0.000867089275624159
ENSMUSG00000003199	Mpnd	protein_coding	-0.0434945958784099	0.508249888466961	0.623117203567883
ENSMUSG00000003200	Sh3gl1	protein_coding	-0.230429155384211	0.00137349180311329	0.00393070487422835
ENSMUSG00000003206	Ebi3	protein_coding	-0.436195669397547	0.043079645233227	0.0829286467314859
ENSMUSG00000003208	Ccdc94	protein_coding	0.16964962494543	0.203666109629242	0.305111044177776
ENSMUSG00000003226	Ranbp2	protein_coding	0.466749989892561	1.02426680366359e-09	9.25962711294729e-09
ENSMUSG00000003227	Edar	protein_coding	0.255453650968037	0.183590772792214	0.280197954236426
ENSMUSG00000003228	Grk5	protein_coding	-0.251875625802633	0.0352332042821099	0.0697309205067206
ENSMUSG00000003233	Dvl3	protein_coding	0.741148625877677	3.40073689797419e-17	1.4009105470323e-15
ENSMUSG00000003234	Abcf3	protein_coding	0.200440572782649	0.000948391313704966	0.00281031866117035
ENSMUSG00000003235	Eif2b5	protein_coding	-0.127407840089429	0.0600024179273541	0.110198721030642
ENSMUSG00000003269	Cyth2	protein_coding	-0.102873875383565	0.157703515505526	0.248032029596762
ENSMUSG00000003271	Sult2b1	protein_coding	-0.30049355186977	0.0102812070406655	0.0237540452162913
ENSMUSG00000003273	Car11	protein_coding	-0.164689415584917	0.00629366693407728	0.0153592826342305
ENSMUSG00000003279	Dlgap1	protein_coding	0.374363360156044	1.41051709623792e-05	6.02359123013149e-05
ENSMUSG00000003282	Plag1	protein_coding	0.181739307539818	0.318595506935097	0.436397664392659
ENSMUSG00000003283	Hck	protein_coding	-0.176912237987365	0.351447058194008	0.470366152156229
ENSMUSG00000003299	Mrpl4	protein_coding	-0.238210630221813	0.000473797018575188	0.00149935061211977
ENSMUSG00000003308	Keap1	protein_coding	0.266359793102617	0.000366287817529982	0.00118537774499797
ENSMUSG00000003309	Ap1m2	protein_coding	-0.972349573411335	6.44974206253522e-05	0.00024274343405915
ENSMUSG00000003316	Glg1	protein_coding	0.903976271924311	1.80635920553486e-23	2.52448734302416e-21
ENSMUSG00000003341	Atp8b3	protein_coding	0.432617403845165	0.0454697696210366	0.0869089396656972
ENSMUSG00000003344	Btbd2	protein_coding	0.129642385205729	0.0592901050827338	0.109123637947121
ENSMUSG00000003345	Csnk1g2	protein_coding	-0.121089523263528	0.122551864113389	0.201094626911402
ENSMUSG00000003346	Abhd17a	protein_coding	-0.238604657701614	0.00144760185170377	0.00412317393358923
ENSMUSG00000003348	Mob3a	protein_coding	-0.291371522124874	0.0164099357044406	0.0358755801779467
ENSMUSG00000003352	Cacnb3	protein_coding	-0.121946301627919	0.0901674811402682	0.155800885307578
ENSMUSG00000003354	Ccdc65	protein_coding	0.405027932205752	0.00159335062729938	0.00448950810711729
ENSMUSG00000003355	Fkbp11	protein_coding	-0.497663876762124	0.0183566328452418	0.0395765731791998
ENSMUSG00000003360	Ddx23	protein_coding	0.557534635978707	2.2327638132437e-12	3.26049186257499e-11
ENSMUSG00000003363	Pld3	protein_coding	0.334319010930431	3.55617229838275e-05	0.000141013666989465
ENSMUSG00000003378	Grik5	protein_coding	0.422202917857576	2.99919142211458e-06	1.46103135969625e-05
ENSMUSG00000003380	Rabac1	protein_coding	-0.226430768661074	0.000774848306513752	0.00234430131478431
ENSMUSG00000003382	Etv3	protein_coding	0.38070829993354	3.56583333865745e-05	0.000141307661416614
ENSMUSG00000003402	Prkcsh	protein_coding	0.40543831562697	2.98375995385816e-08	2.08653072829659e-07
ENSMUSG00000003410	Elavl3	protein_coding	0.416937699966925	3.53670963640022e-11	4.11641583651838e-10
ENSMUSG00000003411	Rab3b	protein_coding	0.0159631924247567	0.879196697968032	0.919501335951378
ENSMUSG00000003418	St8sia6	protein_coding	0.064662407958064	0.723554287856993	0.805624004071873
ENSMUSG00000003420	Fcgrt	protein_coding	0.171628827826654	0.153257802287149	0.242251588115922
ENSMUSG00000003421	Nosip	protein_coding	0.0895751034788195	0.176166672488292	0.271325437537682
ENSMUSG00000003423	Pih1d1	protein_coding	-0.494350587454059	7.79496221575089e-07	4.25296564848386e-06
ENSMUSG00000003429	Rps11	protein_coding	-0.878646653739157	1.94918148820922e-13	3.49255878288817e-12
ENSMUSG00000003435	Supt5	protein_coding	0.564120943561612	3.2714914848584e-15	8.5925173647742e-14
ENSMUSG00000003436	Dll3	protein_coding	0.247046519028129	0.199346223038971	0.299877626381459
ENSMUSG00000003437	Paf1	protein_coding	0.186001393454414	0.0082370056178089	0.0194868445130032
ENSMUSG00000003438	Timm50	protein_coding	-0.267716677703742	0.000644807985372571	0.00198298162347584
ENSMUSG00000003444	Med29	protein_coding	-0.23778427877339	0.0145459701283104	0.0323059232973317
ENSMUSG00000003452	Bicd1	protein_coding	0.100860912670473	0.178365615319336	0.273929512757828
ENSMUSG00000003458	Ncstn	protein_coding	0.220629674386241	0.00420436745122693	0.010687658407747
ENSMUSG00000003464	Pex19	protein_coding	-0.161899296150452	0.00905158994926891	0.0212118181061802
ENSMUSG00000003469	Phyhip	protein_coding	0.359994180702279	0.000151083684505364	0.000525340190851955
ENSMUSG00000003476	Crhr2	protein_coding	0.432685635135941	0.02847470129061	0.0578976386733418
ENSMUSG00000003477	Inmt	protein_coding	-0.218706181035198	0.280412009781193	0.394168781742048
ENSMUSG00000003500	Impdh1	protein_coding	0.301171192854967	5.71903378301692e-05	0.000218114029480857
ENSMUSG00000003518	Dusp3	protein_coding	-0.0930900639257437	0.116862093443792	0.193355881522759
ENSMUSG00000003526	Prodh	protein_coding	0.0428081583878218	0.686798287936316	0.777360567430228
ENSMUSG00000003527	Dgcr14	protein_coding	-0.104653299860271	0.148723734176646	0.236053730353393
ENSMUSG00000003528	Slc25a1	protein_coding	-0.0344362336184837	0.604325295262293	0.709376304716835
ENSMUSG00000003531	Dgcr6	protein_coding	-0.495126097017134	8.10360841033354e-07	4.40100114789185e-06
ENSMUSG00000003534	Ddr1	protein_coding	0.597645762758793	4.66033317339049e-13	7.78799875840198e-12
ENSMUSG00000003541	Ier3	protein_coding	0.220125424419408	0.109537435803322	0.18337558130446
ENSMUSG00000003545	Fosb	protein_coding	0.127061655531248	0.528365450473854	0.642187138703227
ENSMUSG00000003546	Klc4	protein_coding	0.233198151139993	0.00552956571852274	0.0136821398572287
ENSMUSG00000003549	Ercc1	protein_coding	-0.259961847066565	0.00262732404380601	0.00702319676034117
ENSMUSG00000003559	As3mt	protein_coding	0.71912233831553	2.16777157613973e-12	3.18035352465228e-11
ENSMUSG00000003573	Homer3	protein_coding	-0.0860839171969687	0.609435060554831	0.713288541407444
ENSMUSG00000003575	Crtc1	protein_coding	0.837019665533971	1.27595165888541e-14	2.88649639666559e-13
ENSMUSG00000003581	Rnf215	protein_coding	-0.0959326637750251	0.299408096058521	0.415576587091599
ENSMUSG00000003585	Sec14l2	protein_coding	-0.12948390820248	0.0674521400746177	0.121467932307704
ENSMUSG00000003604	Aven	protein_coding	-0.217352599533401	0.077840555096524	0.13742095564762
ENSMUSG00000003617	Cp	protein_coding	0.725482301829748	8.46588706767254e-06	3.75648850672102e-05
ENSMUSG00000003623	Crot	protein_coding	-0.543936316037478	7.54419560634096e-12	9.91200128863753e-11
ENSMUSG00000003644	Rps6ka1	protein_coding	-0.0158817668493679	0.909628388048681	0.941000043717209
ENSMUSG00000003657	Calb2	protein_coding	-0.104381622378325	0.605576478358089	0.710353696154561
ENSMUSG00000003660	Snrnp200	protein_coding	1.06928212143264	2.9100400504238e-36	1.66374926155594e-33
ENSMUSG00000003662	Ciao1	protein_coding	-0.200865069816171	0.00163907977156302	0.00460872102087623
ENSMUSG00000003665	Has1	protein_coding	0.143164915657348	0.480899391503155	0.599335800372911
ENSMUSG00000003680	Taf6l	protein_coding	0.269329446995029	0.00552671193555442	0.0136768722570967
ENSMUSG00000003721	Insig2	protein_coding	-0.266238363332293	9.39596287101288e-05	0.000341304642832884
ENSMUSG00000003731	Kpna6	protein_coding	0.338586388686356	2.8308342768545e-06	1.38978272967509e-05
ENSMUSG00000003746	Man1a	protein_coding	0.36709637879029	5.92166243300456e-05	0.000224796790992952
ENSMUSG00000003752	Itpkc	protein_coding	0.240138360139445	0.0872992295293094	0.15149779093556
ENSMUSG00000003762	Adck4	protein_coding	0.0711521391919659	0.385308313141192	0.505536296525373
ENSMUSG00000003778	Brd8	protein_coding	0.220442859834388	0.00255598700015581	0.0068489996778781
ENSMUSG00000003779	Kif20a	protein_coding	-0.528327974251694	0.0147922880098327	0.0327642754028544
ENSMUSG00000003808	Farsa	protein_coding	-0.110817492316289	0.134946577989264	0.217926652993532
ENSMUSG00000003809	Gcdh	protein_coding	0.0516826049836713	0.495770403081619	0.612643528394335
ENSMUSG00000003810	Mast2	protein_coding	0.119467524821767	0.202289859719507	0.303531317268008
ENSMUSG00000003812	Dnase2a	protein_coding	-0.15142352519471	0.282848451253336	0.396765927865925
ENSMUSG00000003813	Rad23a	protein_coding	0.0842444234327127	0.140640668425446	0.225309288544018
ENSMUSG00000003814	Calr	protein_coding	0.0404811122244505	0.491226143769513	0.608453496225014
ENSMUSG00000003824	Syce2	protein_coding	-0.988720724912422	3.52788240376108e-07	2.05117279851341e-06
ENSMUSG00000003847	Nfat5	protein_coding	0.66576103935473	2.41910766399972e-18	1.26080951095808e-16
ENSMUSG00000003848	Nob1	protein_coding	-0.117088917654809	0.146332562632152	0.232979599644189
ENSMUSG00000003849	Nqo1	protein_coding	-0.758232410410417	7.56181543274131e-08	4.90776648673995e-07
ENSMUSG00000003863	Ppfia3	protein_coding	0.531552741942257	4.08410058164457e-06	1.93897145631324e-05
ENSMUSG00000003865	Gys1	protein_coding	0.32742316092477	0.000617432498724945	0.00190781181681027
ENSMUSG00000003868	Ruvbl2	protein_coding	-0.0222893208089054	0.768269274137008	0.838996205738312
ENSMUSG00000003872	Lin7b	protein_coding	-0.451724968800354	2.70222883807595e-09	2.26893420062212e-08
ENSMUSG00000003873	Bax	protein_coding	-0.348945399349368	2.65597175642361e-05	0.000107787092123993
ENSMUSG00000003882	Il7r	protein_coding	-0.089343470237589	0.670387179854648	0.764149040739345
ENSMUSG00000003923	Tfam	protein_coding	-0.317388783202155	2.49613739886221e-06	1.23998484213621e-05
ENSMUSG00000003929	Zfp81	protein_coding	-0.135003500032344	0.183929483438559	0.280533351983451
ENSMUSG00000003934	Efnb3	protein_coding	0.335668512330637	4.46059631142601e-09	3.62125949258496e-08
ENSMUSG00000003948	Mmd	protein_coding	-0.34512186014549	9.46575214113933e-13	1.4857765860805e-11
ENSMUSG00000003949	Hlf	protein_coding	0.180961185026416	0.0121705274470515	0.0275987189114808
ENSMUSG00000003955	Fam162a	protein_coding	-0.811842027902387	9.70976354750803e-16	2.87588867897698e-14
ENSMUSG00000003970	Rpl8	protein_coding	-0.533706475045403	1.07884958617393e-08	8.14838076154667e-08
ENSMUSG00000003974	Grm3	protein_coding	0.119207362628246	0.210973147689959	0.314385149472115
ENSMUSG00000003992	Ssbp2	protein_coding	-0.0786476074387456	0.222049677103482	0.327758665147191
ENSMUSG00000004018	Fancl	protein_coding	-0.486297188946625	0.00208766568688802	0.00572084074284914
ENSMUSG00000004031	Brinp2	protein_coding	-0.119890144669602	0.143619626560956	0.229283423110979
ENSMUSG00000004032	Gstm5	protein_coding	-0.57449078845231	3.81927508968717e-13	6.46842577353033e-12
ENSMUSG00000004035	Gstm7	protein_coding	0.53311497336416	2.16147324857251e-11	2.60744985810853e-10
ENSMUSG00000004040	Stat3	protein_coding	0.93360116799434	3.33700520503966e-34	1.61434044111496e-31
ENSMUSG00000004043	Stat5a	protein_coding	-0.137383626086489	0.489092855078502	0.60664057597527
ENSMUSG00000004044	Ptrf	protein_coding	0.971867460724379	7.05697525207626e-14	1.38691616750961e-12
ENSMUSG00000004054	Map3k11	protein_coding	0.334895988460174	0.000402672076667401	0.00129192605532949
ENSMUSG00000004056	Akt2	protein_coding	-0.0592548123776823	0.396277661056289	0.51683745549212
ENSMUSG00000004069	Dnaja3	protein_coding	0.00692949201253228	0.901474850952527	0.935026168934652
ENSMUSG00000004070	Hmox2	protein_coding	-0.286884326773834	3.74713263289948e-06	1.79662392337775e-05
ENSMUSG00000004071	Cdip1	protein_coding	0.139847946412408	0.00734048838767369	0.0175975850584802
ENSMUSG00000004085	Zak	protein_coding	0.124004059008476	0.372049028162798	0.492212959424129
ENSMUSG00000004096	Cwc15	protein_coding	-0.28677415170124	9.42809094871002e-05	0.000342339861295827
ENSMUSG00000004098	Col5a3	protein_coding	0.314936689671834	0.090687664436044	0.156484741623819
ENSMUSG00000004099	Dnmt1	protein_coding	0.841440250284814	1.42383481013186e-19	9.62849152787019e-18
ENSMUSG00000004100	Ppan	protein_coding	-0.291301326252179	0.000805015717198612	0.00242507289420185
ENSMUSG00000004105	Angptl2	protein_coding	0.489314984172603	0.00619247099303	0.015147588516206
ENSMUSG00000004110	Cacna1e	protein_coding	0.687239570562613	3.29879180300954e-10	3.23652131811654e-09
ENSMUSG00000004113	Cacna1b	protein_coding	0.837687834880838	3.69852202204562e-16	1.19278133143998e-14
ENSMUSG00000004127	Trmt10a	protein_coding	-0.391862571155676	0.00197686608234999	0.00544966866973952
ENSMUSG00000004151	Etv1	protein_coding	-0.3481110873054	1.32518257052326e-06	6.908598938398e-06
ENSMUSG00000004187	Kifc2	protein_coding	-0.2263325192106	0.000616221756257124	0.00190448423724022
ENSMUSG00000004207	Psap	protein_coding	0.494224061207939	1.98610134765826e-15	5.46235774435399e-14
ENSMUSG00000004221	Ikbkg	protein_coding	0.162600704587305	0.0213105070352309	0.0449888481854875
ENSMUSG00000004231	Pax2	protein_coding	0.0784335660568416	0.701047052135734	0.787769787530965
ENSMUSG00000004233	Wars2	protein_coding	-0.37753331784721	0.00966459741389508	0.0224891415155351
ENSMUSG00000004263	Atn1	protein_coding	0.569906699856167	6.42654180061314e-10	6.00840258434927e-09
ENSMUSG00000004264	Phb2	protein_coding	-0.328005862142345	3.66442486235792e-05	0.00014481923728133
ENSMUSG00000004266	Ptpn6	protein_coding	0.185820527294146	0.24848909655852	0.358072541416757
ENSMUSG00000004267	Eno2	protein_coding	0.10628228505727	0.112272968791531	0.187091865588218
ENSMUSG00000004268	Emg1	protein_coding	-0.584245995085735	5.15754281058262e-10	4.9120323173782e-09
ENSMUSG00000004270	Lpcat3	protein_coding	0.0215810619140492	0.84091457064652	0.892668252383509
ENSMUSG00000004285	Atp6v1f	protein_coding	-0.607795447460163	2.67208010741358e-10	2.65337554666169e-09
ENSMUSG00000004317	Clcn5	protein_coding	0.432395773177923	0.000325530029733802	0.001063326708966
ENSMUSG00000004319	Clcn3	protein_coding	0.0920354489634607	0.133075158496843	0.215605754861309
ENSMUSG00000004328	Hif3a	protein_coding	0.788221141931292	8.04278331489611e-09	6.22408502059659e-08
ENSMUSG00000004341	Gpx6	protein_coding	-0.118251938880597	0.524723654761677	0.639119508998615
ENSMUSG00000004347	Pde1c	protein_coding	0.0535149178563786	0.682340832321818	0.773884493140681
ENSMUSG00000004356	Utp20	protein_coding	0.292364713879532	0.00368479561504277	0.00949092680805623
ENSMUSG00000004360	9330159F19Rik	protein_coding	0.0794409544164027	0.222109387530804	0.327821154231689
ENSMUSG00000004364	Cul3	protein_coding	0.229524716157389	2.20005221207293e-05	9.0570336210299e-05
ENSMUSG00000004366	Sst	protein_coding	-0.778136619218401	1.62883716779214e-18	8.88843614677722e-17
ENSMUSG00000004371	Il11	protein_coding	-0.115039381944887	0.581777633610099	0.690209307257859
ENSMUSG00000004383	Large	protein_coding	0.0974598447268607	0.250014086899062	0.359802881580825
ENSMUSG00000004393	Ddx56	protein_coding	0.260254299360103	0.000179411221479584	0.000616005735333088
ENSMUSG00000004394	Tmed4	protein_coding	-0.227467553043501	0.000143501748360183	0.000502029943688405
ENSMUSG00000004415	Col26a1	protein_coding	0.220100947730848	0.175745828436032	0.270801693392673
ENSMUSG00000004446	Bid	protein_coding	-0.0125993856472759	0.91259510424384	0.942725133145451
ENSMUSG00000004451	Ralb	protein_coding	-0.0486244284035643	0.598261745728358	0.704491743098822
ENSMUSG00000004455	Ppp1cc	protein_coding	-0.384114465742527	1.657096210571e-06	8.48884990628373e-06
ENSMUSG00000004460	Dnajb11	protein_coding	0.308022514423649	2.53329516427364e-05	0.0001032750213145
ENSMUSG00000004462	Tbccd1	protein_coding	-0.131107445323749	0.176630687173641	0.27199568845128
ENSMUSG00000004473	Clec11a	protein_coding	-0.0653254694445786	0.633724477660947	0.733481364335261
ENSMUSG00000004500	Zfp324	protein_coding	0.165426467991057	0.146746499700318	0.233563878002859
ENSMUSG00000004508	Gab2	protein_coding	0.212537372335171	0.0387030031192221	0.075473856315283
ENSMUSG00000004530	Coro1c	protein_coding	0.257566137158992	0.000246037141997102	0.000822171937311251
ENSMUSG00000004535	Tax1bp1	protein_coding	0.00297379924057516	0.951568910305014	0.968717996585803
ENSMUSG00000004558	Ndrg2	protein_coding	-0.325489384209983	0.00012250338147974	0.00043534965122966
ENSMUSG00000004561	Mettl17	protein_coding	-0.204025817419536	0.0355756636904802	0.0702833556909204
ENSMUSG00000004562	Arhgef40	protein_coding	0.446037451831764	2.58114210533374e-05	0.000105089357145731
ENSMUSG00000004565	Pnpla6	protein_coding	0.446403622415693	6.29965369025274e-08	4.15433646186642e-07
ENSMUSG00000004567	Mcoln1	protein_coding	0.384735699566799	8.48282908823819e-09	6.53513827716578e-08
ENSMUSG00000004568	Arhgef18	protein_coding	0.572755970632084	2.45311498039601e-14	5.26540618147117e-13
ENSMUSG00000004591	Pkn2	protein_coding	-0.189498421536054	0.00915442558880024	0.0214235360436485
ENSMUSG00000004609	Cd33	protein_coding	0.0389068965901673	0.768010271684055	0.838884374217743
ENSMUSG00000004610	Etfb	protein_coding	-0.492245945784534	1.50481451370959e-06	7.76780723123363e-06
ENSMUSG00000004626	Stxbp2	protein_coding	-0.433040708947523	6.75460710578216e-07	3.72956313329798e-06
ENSMUSG00000004630	Pcp2	protein_coding	-0.415850816004051	NA	NA
ENSMUSG00000004631	Sgce	protein_coding	0.084596843525263	0.259186121042063	0.370066940040911
ENSMUSG00000004633	Chn2	protein_coding	-0.200616938642532	0.161503829027202	0.252849783607685
ENSMUSG00000004637	Wwox	protein_coding	0.68566072128056	9.29265801597491e-19	5.37805456403064e-17
ENSMUSG00000004642	Slbp	protein_coding	-0.264704576324381	0.00184241570636102	0.00511941931250566
ENSMUSG00000004651	Tyr	protein_coding	0.768479471589371	0.00200070130105858	0.00550813241603273
ENSMUSG00000004655	Aqp1	protein_coding	-0.193930298556562	0.358028001810472	0.477514089506445
ENSMUSG00000004661	Arid3b	protein_coding	0.280403651608775	0.0383718857421363	0.0749288313285951
ENSMUSG00000004665	Cnn2	protein_coding	0.121397040221579	0.499000928826313	0.615578038718847
ENSMUSG00000004667	Polr2e	protein_coding	-0.655053324924206	2.41186087215717e-15	6.52863401362832e-14
ENSMUSG00000004668	Abca13	protein_coding	0.457469047982413	0.0203785985396863	0.0433122697587317
ENSMUSG00000004677	Myo9b	protein_coding	0.318102009575736	0.000368171381133585	0.00119065640175649
ENSMUSG00000004698	Hdac9	protein_coding	0.113361744604897	0.191317779639999	0.289833992971564
ENSMUSG00000004730	Emr1	protein_coding	0.137469007213877	0.41769605973917	0.53756286214863
ENSMUSG00000004748	Mtfp1	protein_coding	-0.718139334957757	1.13566663927321e-17	5.15063040460763e-16
ENSMUSG00000004768	Rab23	protein_coding	0.0010792763033057	0.98857399034593	0.992001988810273
ENSMUSG00000004771	Rab11a	protein_coding	-0.513202231623666	2.96799089371918e-16	9.77261504219891e-15
ENSMUSG00000004788	Eif2b2	protein_coding	-0.0492281923842579	0.484771073961522	0.602760925605353
ENSMUSG00000004789	Dlst	protein_coding	0.0775180452375779	0.204316615902537	0.305842715981686
ENSMUSG00000004791	Pgf	protein_coding	-0.787635571888962	1.4925756129303e-05	6.34529609940425e-05
ENSMUSG00000004798	Ulk2	protein_coding	0.151477164045166	0.0285610895678803	0.0580545223957334
ENSMUSG00000004815	Dgkq	protein_coding	0.331630552107969	0.000130670591040683	0.000461160127415743
ENSMUSG00000004837	Grap	protein_coding	0.0427502591837787	0.789377226785709	0.855536542840416
ENSMUSG00000004843	Chmp2b	protein_coding	-0.249892762126226	0.000803357967731229	0.00242085206471572
ENSMUSG00000004846	Plod3	protein_coding	0.544988925907959	5.71417554851142e-09	4.53361438493545e-08
ENSMUSG00000004849	Ap1s1	protein_coding	-0.0490711967146468	0.415019953059337	0.535110858774746
ENSMUSG00000004864	Mapk13	protein_coding	-0.857507179911263	0.000323699200116123	0.00105771264436974
ENSMUSG00000004865	Srpk1	protein_coding	0.0804021244619892	0.182801806848952	0.279310146567799
ENSMUSG00000004880	Lbr	protein_coding	-0.158917689314852	0.137940723435112	0.221869363090389
ENSMUSG00000004885	Crabp2	protein_coding	0.243645495304418	0.201784557850872	0.302845378487981
ENSMUSG00000004891	Nes	protein_coding	1.02011531156788	2.35613745358407e-06	1.17538988198759e-05
ENSMUSG00000004892	Bcan	protein_coding	0.322756381039904	1.56121950826154e-05	6.61030710555892e-05
ENSMUSG00000004894	Hapln2	protein_coding	-0.735816767861026	7.34234015477764e-11	8.05394951745289e-10
ENSMUSG00000004895	Prcc	protein_coding	-0.0317385138557022	0.603925068760686	0.709082971703769
ENSMUSG00000004896	Rrnad1	protein_coding	-0.208472180642084	0.0133041067133832	0.0298216206916242
ENSMUSG00000004897	Hdgf	protein_coding	-0.0899738585362039	0.080094339898924	0.140652941614165
ENSMUSG00000004902	Slc25a18	protein_coding	-0.336117656948027	0.000266778994511772	0.000885524153668824
ENSMUSG00000004929	Thop1	protein_coding	0.321364311062289	0.00174714207436328	0.00488029011007296
ENSMUSG00000004931	Apba3	protein_coding	-0.148200606714282	0.134249578525113	0.217116989373677
ENSMUSG00000004933	Matk	protein_coding	0.0109924277021413	0.856774275726346	0.904322252314908
ENSMUSG00000004934	Pias4	protein_coding	0.254299814476513	0.00216522277463914	0.00590205235856773
ENSMUSG00000004936	Map2k1	protein_coding	0.219647289605194	0.00310093600183333	0.00815241002609617
ENSMUSG00000004937	Sgta	protein_coding	0.105272066493949	0.0753758382697153	0.133644952601703
ENSMUSG00000004945	Tmem242	protein_coding	-0.753220397098877	4.44521022680017e-16	1.4071775394134e-14
ENSMUSG00000004947	Dtx2	protein_coding	0.118179175776868	0.358398745359523	0.47777214221
ENSMUSG00000004951	Hspb1	protein_coding	0.319662502276956	0.050319973960717	0.0948934988516822
ENSMUSG00000004952	Rasa4	protein_coding	-0.176454372704465	0.194351572082451	0.29360486111615
ENSMUSG00000004961	Syt5	protein_coding	0.196389915707675	0.00608473365537148	0.0149091779059602
ENSMUSG00000004980	Hnrnpa2b1	protein_coding	0.473531949340515	4.50946562658712e-11	5.16889963407164e-10
ENSMUSG00000004994	Ccdc130	protein_coding	-0.247790241891975	0.0248892026336119	0.0515404001853095
ENSMUSG00000004996	Mri1	protein_coding	-0.484739910792877	3.93033829419027e-05	0.000154486859576016
ENSMUSG00000005034	Prkacb	protein_coding	0.107383651177219	0.0686903181693708	0.123356199590855
ENSMUSG00000005043	Sgsh	protein_coding	0.720838931034211	2.81135131895178e-06	1.3813760769243e-05
ENSMUSG00000005045	Chd5	protein_coding	0.993656796350519	2.93823295056194e-15	7.87438083497899e-14
ENSMUSG00000005054	Cstb	protein_coding	-0.673051030083656	6.40056014039747e-09	5.02954469674631e-08
ENSMUSG00000005057	Sh2b2	protein_coding	-0.00390081693873509	0.97700291175485	0.985354454998706
ENSMUSG00000005069	Pex5	protein_coding	0.509193696332983	2.90809033622494e-09	2.42774072449362e-08
ENSMUSG00000005078	Jkamp	protein_coding	-0.576131862106718	1.6261910721799e-11	1.99878481816405e-10
ENSMUSG00000005087	Cd44	protein_coding	0.525145800231008	0.00382742592808926	0.00981942412092197
ENSMUSG00000005089	Slc1a2	protein_coding	0.660584846537181	5.05847766937217e-11	5.73202992120389e-10
ENSMUSG00000005102	Eif2ak4	protein_coding	0.107549632660863	0.216533924626872	0.321301262755422
ENSMUSG00000005103	Wdr1	protein_coding	0.300526519420324	6.6232457868753e-08	4.34344032884867e-07
ENSMUSG00000005107	Slc2a9	protein_coding	0.128646053784732	0.540635917494082	0.653271285728246
ENSMUSG00000005124	Wisp1	protein_coding	-0.589689201407623	0.00263995512872807	0.00705496223990263
ENSMUSG00000005125	Ndrg1	protein_coding	0.451847922664335	1.50231115705969e-09	1.32572986904795e-08
ENSMUSG00000005131	4930550C14Rik	protein_coding	-0.220991903794451	0.29628347780848	0.412296998396183
ENSMUSG00000005142	Man2b1	protein_coding	0.460507657901772	5.26600506157e-07	2.97288203161703e-06
ENSMUSG00000005148	Klf5	protein_coding	0.303292387194122	0.00758993226629615	0.0181287823861514
ENSMUSG00000005150	Wdr83	protein_coding	-0.0975046484271105	0.32035651427171	0.43830067837305
ENSMUSG00000005161	Prdx2	protein_coding	-0.644054971393624	6.60149849584138e-12	8.85220128792035e-11
ENSMUSG00000005198	Polr2a	protein_coding	0.902711306268479	9.48718991975823e-17	3.55148436936664e-15
ENSMUSG00000005204	Senp3	protein_coding	-0.152691034230625	0.014551508864444	0.0323069255322729
ENSMUSG00000005220	Corin	protein_coding	2.72569117113293	5.04647778715881e-08	3.41139005411413e-07
ENSMUSG00000005225	Plekha8	protein_coding	-0.241468816257506	0.0137631179134377	0.0307555070085075
ENSMUSG00000005233	Spc25	protein_coding	-0.413120940591406	0.0499354125749826	0.0942602730417404
ENSMUSG00000005237	Dnah2	protein_coding	0.416517614558363	0.0306141179441002	0.0617354171923192
ENSMUSG00000005251	Ripk4	protein_coding	0.438494653982854	0.0381422080247675	0.0745884161280357
ENSMUSG00000005262	Ufd1l	protein_coding	-0.194080400243733	0.0101133865394518	0.02341217961225
ENSMUSG00000005267	Zfp287	protein_coding	0.190055497002498	0.0623938139193949	0.113847590639964
ENSMUSG00000005268	Prlr	protein_coding	0.335354734622442	0.0813588726882419	0.142604779915372
ENSMUSG00000005299	Letm1	protein_coding	0.527587828463853	3.75016041506891e-15	9.65269802880015e-14
ENSMUSG00000005312	Ubqln1	protein_coding	0.345353904416438	4.96804293776682e-08	3.36198228503754e-07
ENSMUSG00000005338	Cadm3	protein_coding	0.290388994139409	0.00104680550853245	0.00307501072023506
ENSMUSG00000005354	Txn2	protein_coding	-0.234477071961586	0.000193824250519224	0.000660922128058233
ENSMUSG00000005357	Slc1a6	protein_coding	0.0624018953150849	0.709471302619398	0.794633129505502
ENSMUSG00000005360	Slc1a3	protein_coding	-0.15761498146613	0.000142243792906576	0.000498183337807381
ENSMUSG00000005362	Crbn	protein_coding	-0.323421385867951	1.15049859559896e-06	6.07343508762326e-06
ENSMUSG00000005370	Msh6	protein_coding	0.379231371350262	0.000829361083126537	0.00248966675502759
ENSMUSG00000005371	Fbxo11	protein_coding	0.249740910303216	5.78179566186717e-05	0.000220151642285465
ENSMUSG00000005373	Mlxipl	protein_coding	-0.247703389697012	0.140925939275121	0.22570880274225
ENSMUSG00000005374	Tbl2	protein_coding	0.364249633849149	8.00716948770227e-05	0.000295291764512273
ENSMUSG00000005378	Wbscr22	protein_coding	-0.31643512516095	9.14387120577779e-05	0.000333075444488367
ENSMUSG00000005397	Nid1	protein_coding	0.424227328032035	0.0228665629398803	0.0478243479643855
ENSMUSG00000005410	Mcm5	protein_coding	0.187091128142157	0.211769937964113	0.315497743175056
ENSMUSG00000005413	Hmox1	protein_coding	-0.431328952459438	0.00160767836625668	0.00452649869216008
ENSMUSG00000005417	Mprip	protein_coding	0.634094208199716	2.52811770641223e-12	3.65222027311483e-11
ENSMUSG00000005442	Cic	protein_coding	0.777180667123244	4.06664253885833e-14	8.39445785346171e-13
ENSMUSG00000005447	Pafah1b3	protein_coding	-0.897868308303572	5.9264582603549e-11	6.64771034471557e-10
ENSMUSG00000005469	Prkaca	protein_coding	0.22692218026013	8.67356019420554e-05	0.000317468107849683
ENSMUSG00000005470	Asf1b	protein_coding	-0.417110828363485	0.0522993456652485	0.0980846674618533
ENSMUSG00000005481	Ddx39	protein_coding	-0.564509202342622	2.30619270924303e-07	1.38217718695325e-06
ENSMUSG00000005483	Dnajb1	protein_coding	-0.540887272342607	1.99570850575357e-16	6.90881328037664e-15
ENSMUSG00000005501	Usp40	protein_coding	-0.0680606936860437	0.606730958965409	0.711359247004746
ENSMUSG00000005505	Kbtbd4	protein_coding	0.0388284698264346	0.626528600109544	0.727249606144135
ENSMUSG00000005506	Celf1	protein_coding	0.456618810873816	2.6506058053517e-09	2.23055217348664e-08
ENSMUSG00000005510	Ndufs3	protein_coding	-0.457270669813784	6.83714489283087e-12	9.12280146343989e-11
ENSMUSG00000005514	Por	protein_coding	0.681828879648615	6.99432013075965e-21	6.2838970431925e-19
ENSMUSG00000005533	Igf1r	protein_coding	0.895753324282618	1.29631039725585e-16	4.70336312788965e-15
ENSMUSG00000005534	Insr	protein_coding	0.694454997823875	4.45896872714134e-17	1.78223047371159e-15
ENSMUSG00000005540	Fcer2a	protein_coding	-0.000234782731557694	0.999091961498396	0.999303824290423
ENSMUSG00000005547	Cyp2a5	protein_coding	0.106820716235673	0.608988078278034	0.712898062472648
ENSMUSG00000005553	Atp4a	protein_coding	0.413535438624557	0.0432876664258875	0.0832441547708918
ENSMUSG00000005566	Trim28	protein_coding	0.272528483728008	6.31486571546113e-05	0.000238189866960426
ENSMUSG00000005575	Ube2m	protein_coding	-0.118926151598793	0.0332637075566312	0.0662849989935531
ENSMUSG00000005580	Adcy9	protein_coding	0.589986769560892	2.43873704101364e-09	2.0707314020164e-08
ENSMUSG00000005583	Mef2c	protein_coding	0.539439279693669	2.07578326500256e-08	1.48700244978895e-07
ENSMUSG00000005609	Ctr9	protein_coding	0.532727318182941	8.1114247375538e-12	1.05908823891645e-10
ENSMUSG00000005610	Eif4g2	protein_coding	-0.179367991100055	0.000176832678194018	0.000608037568705401
ENSMUSG00000005611	Mrvi1	protein_coding	0.351888897027555	0.0561200958250103	0.104070950258548
ENSMUSG00000005615	Pcyt1a	protein_coding	0.111254446795804	0.154508446878143	0.243891726453777
ENSMUSG00000005621	Zfp592	protein_coding	0.500957340236354	3.05414020248751e-08	2.13416530371599e-07
ENSMUSG00000005625	Psmd4	protein_coding	-0.157178700824415	0.0109203826643873	0.0250437413065511
ENSMUSG00000005656	Snx6	protein_coding	-0.0899569179760512	0.17462337094914	0.269498498134759
ENSMUSG00000005667	Mthfd2	protein_coding	0.315623304426485	0.0119045750268886	0.0270574168211429
ENSMUSG00000005672	Kit	protein_coding	0.444782543228726	7.94895824071106e-06	3.54629924633473e-05
ENSMUSG00000005674	Tomm40l	protein_coding	-0.542154920912639	1.72401112550048e-11	2.10939804830205e-10
ENSMUSG00000005677	Nr1i3	protein_coding	-0.504925060263087	0.0109081261409353	0.0250217162189697
ENSMUSG00000005681	Apoa2	protein_coding	-0.370166298061141	0.0783239230385865	0.138157952128741
ENSMUSG00000005682	Pan2	protein_coding	0.0568159761378146	0.503176539884254	0.618746775597746
ENSMUSG00000005683	Cs	protein_coding	0.49857563036525	3.98925672422418e-13	6.72612212832328e-12
ENSMUSG00000005686	Ampd3	protein_coding	0.129282478906466	0.217394750739768	0.322276417133836
ENSMUSG00000005687	Bcas2	protein_coding	-0.472548876854175	2.6467022883704e-08	1.86325865950314e-07
ENSMUSG00000005696	Sh2d1a	protein_coding	0.435100765213803	0.0390411935315203	0.0760233458931978
ENSMUSG00000005698	Ctcf	protein_coding	0.19107756167104	0.00334917608215363	0.00871210604467014
ENSMUSG00000005699	Pard6a	protein_coding	-0.70586400895033	1.72667049430337e-12	2.58548350920807e-11
ENSMUSG00000005705	Agrp	protein_coding	0.00546201329596232	0.976484106063908	0.984983685608464
ENSMUSG00000005716	Pvalb	protein_coding	-1.21226118605355	2.61041736048941e-25	4.87631132082709e-23
ENSMUSG00000005718	Tfap4	protein_coding	0.0757497083516318	0.628080382602614	0.728530320260947
ENSMUSG00000005732	Ranbp1	protein_coding	-0.353625272153365	9.20941741103481e-07	4.95009633469168e-06
ENSMUSG00000005763	Cd247	protein_coding	0.49589712739741	0.0211138375700457	0.0446485959912634
ENSMUSG00000005774	Rfx5	protein_coding	0.410235344627909	2.8619372114747e-06	1.40347310512623e-05
ENSMUSG00000005779	Psmb4	protein_coding	-0.515449827939295	5.4846194293519e-09	4.3661736191385e-08
ENSMUSG00000005802	Slc30a4	protein_coding	-0.0975966320341267	0.126763993939436	0.20693889019825
ENSMUSG00000005803	Sqrdl	protein_coding	-0.159378543257972	0.269384463395137	0.381997494992563
ENSMUSG00000005804	Bloc1s6	protein_coding	-0.349869839833354	6.72907485573525e-06	3.05259570336997e-05
ENSMUSG00000005813	Metap1	protein_coding	0.00157026069565986	0.983943818637319	0.989134059368622
ENSMUSG00000005823	Gpr108	protein_coding	0.0584158054584929	0.505696603282182	0.620754664107285
ENSMUSG00000005846	Rsl1d1	protein_coding	-0.425930784206769	1.92038339710124e-07	1.1631420081255e-06
ENSMUSG00000005864	Cnga2	protein_coding	-0.0433193056807978	0.828072916782325	0.882968900244836
ENSMUSG00000005871	Apc	protein_coding	0.684255459060868	1.01636763519731e-07	6.43915653904219e-07
ENSMUSG00000005873	Reep5	protein_coding	-0.18821592318387	0.000709031490111516	0.00216531193330106
ENSMUSG00000005881	Ergic3	protein_coding	-0.269897200526852	0.000587662790101542	0.00182539246968156
ENSMUSG00000005882	Uqcc1	protein_coding	-0.32525136363297	1.06847483671384e-05	4.65456355213115e-05
ENSMUSG00000005886	Ncoa2	protein_coding	0.53215032270857	1.11010807496851e-10	1.18063185177175e-09
ENSMUSG00000005892	Trh	protein_coding	-0.267020849203722	0.207074214741187	0.309454986892829
ENSMUSG00000005893	Nr2c2	protein_coding	0.275236866351248	0.000405937109058883	0.0013015722081849
ENSMUSG00000005897	Nr2c1	protein_coding	0.170520378867017	0.178538582454195	0.274128209241805
ENSMUSG00000005899	Smpd4	protein_coding	-0.0504937118172467	0.570273571857251	0.679852867447918
ENSMUSG00000005907	Pex1	protein_coding	0.236446620256337	0.0093885168404951	0.021908861747634
ENSMUSG00000005917	Otx1	protein_coding	0.0931356661251314	0.558010237385496	0.668867798523009
ENSMUSG00000005936	Kctd20	protein_coding	0.104718685775488	0.0825398926066282	0.144366381181909
ENSMUSG00000005947	Itgae	protein_coding	-1.10560479094105	0.000594346740306028	0.00184405312306009
ENSMUSG00000005949	Ctns	protein_coding	-0.0112644314187471	0.910565012129385	0.941710797776962
ENSMUSG00000005950	P2rx5	protein_coding	-0.25171910725865	0.231543445813925	0.338567014816037
ENSMUSG00000005951	Shpk	protein_coding	0.357983659299148	0.0325615453000033	0.0650920401753722
ENSMUSG00000005958	Ephb3	protein_coding	0.189467469680592	0.169739499161377	0.263253196109963
ENSMUSG00000005968	Tuft1	protein_coding	0.0864410985550719	0.599901955456875	0.705720800199829
ENSMUSG00000005973	Rcn1	protein_coding	0.665620786130389	7.96182121592462e-12	1.04244053352429e-10
ENSMUSG00000005980	Dnase1	protein_coding	-0.190049255888548	0.217454776314533	0.322312771209544
ENSMUSG00000005981	Trap1	protein_coding	0.100837793040322	0.0732447296042752	0.130386188338067
ENSMUSG00000005982	Naa60	protein_coding	0.0283052208430423	0.664210151553699	0.759051769318624
ENSMUSG00000005983	1700037C18Rik	protein_coding	-0.374580208354007	0.0164645793948814	0.035979475388505
ENSMUSG00000005986	Ankrd13d	protein_coding	0.0117575034505091	0.86807571118521	0.911965278853576
ENSMUSG00000005994	Tyrp1	protein_coding	4.46279203987982	1.76308283493351e-18	9.50402395619732e-17
ENSMUSG00000006005	Tpr	protein_coding	0.905567596613349	1.73138562663357e-24	2.86544321207855e-22
ENSMUSG00000006010	BC003331	protein_coding	-0.337615060466054	4.62183920039477e-07	2.63683822781519e-06
ENSMUSG00000006014	Prg4	protein_coding	0.642150612242461	0.00321354095339908	0.00840563942434221
ENSMUSG00000006019	Dhx34	protein_coding	0.386846625610547	0.000989835714747417	0.00292348629150587
ENSMUSG00000006021	Kptn	protein_coding	-0.205564525833483	0.0240052672374744	0.0499346611873681
ENSMUSG00000006024	Napa	protein_coding	0.0162956026941709	0.741384022462142	0.818711873092961
ENSMUSG00000006050	Sra1	protein_coding	-0.52643326054036	3.10812271520843e-11	3.65637952440334e-10
ENSMUSG00000006057	Atp5g1	protein_coding	-0.717654003152485	3.75779706014183e-16	1.20575437302204e-14
ENSMUSG00000006058	Snf8	protein_coding	-0.15825525396521	0.0109258181910799	0.0250501168806787
ENSMUSG00000006095	Tbcb	protein_coding	-0.426495607549545	7.65876792961594e-08	4.96556613498502e-07
ENSMUSG00000006127	Inpp5k	protein_coding	0.179240603580877	0.0482122734848643	0.0915756532607405
ENSMUSG00000006134	Crkl	protein_coding	0.2328205252129	0.000259215448549776	0.000861631054931048
ENSMUSG00000006154	Eps8l1	protein_coding	-0.032848286034239	0.872774713677871	0.91532187453921
ENSMUSG00000006169	Clint1	protein_coding	0.347733902535704	9.26693942660871e-08	5.91873209755676e-07
ENSMUSG00000006179	Prss16	protein_coding	-0.819879586918102	0.00070306740591025	0.00214814133559655
ENSMUSG00000006191	Cdkal1	protein_coding	-0.114319449107504	0.27408698895919	0.387210724125274
ENSMUSG00000006205	Htra1	protein_coding	0.176800151324243	0.104539691921913	0.176092941900519
ENSMUSG00000006215	Zbtb17	protein_coding	0.0514403412952214	0.470730862696512	0.589648067089038
ENSMUSG00000006218	Fam131c	protein_coding	-0.814171518527498	4.52994497425592e-07	2.59461055948046e-06
ENSMUSG00000006219	Fblim1	protein_coding	0.0709121835373081	0.733862184687606	0.81311826629675
ENSMUSG00000006235	Epor	protein_coding	0.0217628499327305	0.858378681013669	0.905256041066791
ENSMUSG00000006241	Ccdc159	protein_coding	-0.0321732360604503	0.812630499632678	0.872179058287443
ENSMUSG00000006262	Mob1b	protein_coding	-0.381204600579302	1.6435276213281e-06	8.42620533467319e-06
ENSMUSG00000006270	Vax1	protein_coding	-0.212343118307347	0.315388090305045	0.433167875066265
ENSMUSG00000006273	Atp6v1b2	protein_coding	0.080452040060738	0.193014119158197	0.29188821626785
ENSMUSG00000006276	Eps15l1	protein_coding	0.175376195832474	0.011996733901027	0.0272504669528867
ENSMUSG00000006281	Tep1	protein_coding	0.380506660280496	0.020011221204893	0.0426419370310274
ENSMUSG00000006288	Ttc5	protein_coding	-0.508456765711712	1.88502244811524e-13	3.39682125392457e-12
ENSMUSG00000006289	Osgep	protein_coding	-0.310068924966891	8.27452132389961e-05	0.000304238755202367
ENSMUSG00000006299	Aamp	protein_coding	0.250983594249686	1.77458955829569e-06	9.03919578735549e-06
ENSMUSG00000006301	Tmbim1	protein_coding	-0.0810715042372363	0.374514991153813	0.494539077414542
ENSMUSG00000006304	Arpc2	protein_coding	-0.140682312782039	0.0215475522422948	0.0454211271838005
ENSMUSG00000006307	Kmt2b	protein_coding	0.405897495046351	8.67412994098222e-05	0.000317468107849683
ENSMUSG00000006310	Zbtb32	protein_coding	-0.30268383777922	0.153182005088505	0.242152064516534
ENSMUSG00000006313	Upk1a	protein_coding	0.0298773236656164	0.878762274269301	0.919384327021633
ENSMUSG00000006315	Tmem147	protein_coding	-0.609056480017881	2.31227152085039e-09	1.96955425660877e-08
ENSMUSG00000006333	Rps9	protein_coding	-0.671575369171581	1.27306223493596e-09	1.13510705040344e-08
ENSMUSG00000006335	Tfpt	protein_coding	-0.384182047768878	5.59701640157913e-05	0.000213806253186057
ENSMUSG00000006342	Susd2	protein_coding	0.0564640899207167	0.647308620657549	0.74454339173271
ENSMUSG00000006344	Ggt5	protein_coding	-0.236138122572641	0.235201725962929	0.342840171761333
ENSMUSG00000006345	Ggt1	protein_coding	0.188860739865752	0.344871520255787	0.463637663721386
ENSMUSG00000006356	Crip2	protein_coding	0.175971593147597	0.00857608966003032	0.020197863389813
ENSMUSG00000006360	Crip1	protein_coding	-0.208671960900889	0.226672909739141	0.333019606607099
ENSMUSG00000006362	Cbfa2t3	protein_coding	0.261133548315301	0.0787426415371886	0.138650248985734
ENSMUSG00000006369	Fbln1	protein_coding	0.414817627999242	0.00283338306922511	0.00751439954555387
ENSMUSG00000006373	Pgrmc1	protein_coding	-0.297251453728556	3.30758965484554e-05	0.000132184482139316
ENSMUSG00000006378	Gcat	protein_coding	0.00982079905496407	0.948481799443783	0.966808279367231
ENSMUSG00000006386	Tek	protein_coding	0.996565064156262	1.51595274968608e-07	9.32401122714181e-07
ENSMUSG00000006389	Mpl	protein_coding	2.26724514243256	1.94232192525178e-14	4.27107083493303e-13
ENSMUSG00000006390	Elovl1	protein_coding	0.0644965261492216	0.621873051968308	0.723760339984335
ENSMUSG00000006392	Med8	protein_coding	-0.322276347660861	8.47689506696052e-05	0.000310731648005332
ENSMUSG00000006395	Hyi	polymorphic_pseudogene	-0.413000223989447	0.00130389876049081	0.00374759176137019
ENSMUSG00000006398	Cdc20	protein_coding	0.214193481811338	0.298600194764578	0.414577222358031
ENSMUSG00000006403	Adamts4	protein_coding	0.87738653918983	9.68490449706909e-10	8.79754902003864e-09
ENSMUSG00000006411	Pvrl4	protein_coding	-0.143955497647977	0.379435072057428	0.499462883172225
ENSMUSG00000006412	Pfdn2	protein_coding	-0.229573100717977	0.00295013088501038	0.0077835434774844
ENSMUSG00000006418	Rnf114	protein_coding	-0.323185620496051	1.75003590519157e-06	8.92135299196144e-06
ENSMUSG00000006423	C330007P06Rik	protein_coding	-0.361267527711247	7.66681976781015e-07	4.19032122129994e-06
ENSMUSG00000006435	Neurl1a	protein_coding	0.511033699399902	6.90761933924929e-07	3.808476156447e-06
ENSMUSG00000006442	Srm	protein_coding	0.0144876403756169	0.851588090099699	0.900510732872493
ENSMUSG00000006445	Epha2	protein_coding	0.202375651288726	0.333772785414973	0.452099299477658
ENSMUSG00000006456	Rbm14	protein_coding	0.404080360585142	4.73442561816331e-06	2.21100020143285e-05
ENSMUSG00000006457	Actn3	protein_coding	0.524257625395226	0.0129147267407562	0.0290766288088124
ENSMUSG00000006463	Zdhhc24	protein_coding	-0.0662043510194347	0.374391547905709	0.494479897398461
ENSMUSG00000006464	Bbs1	protein_coding	0.352256438481081	3.48048712356632e-05	0.00013818676464715
ENSMUSG00000006471	Ndor1	protein_coding	0.228168331570573	0.0083744658370325	0.0197723747900503
ENSMUSG00000006476	Nsmf	protein_coding	-0.0480187708310956	0.545294302067532	0.657174551076853
ENSMUSG00000006494	Pdk1	protein_coding	0.220168086967739	0.0217280367318742	0.0457678764117752
ENSMUSG00000006498	Ptbp1	protein_coding	0.147169326557633	0.1070356897631	0.179649707211139
ENSMUSG00000006517	Mvd	protein_coding	-0.262624410239716	0.0128957480585009	0.0290442973164304
ENSMUSG00000006519	Cyba	protein_coding	-0.547870089192286	1.15254198607536e-05	4.99426037006979e-05
ENSMUSG00000006522	Itih3	protein_coding	0.411958019297895	0.000119976032924944	0.000427172638836557
ENSMUSG00000006526	Tmem110	protein_coding	0.0556789472762686	0.493160099513184	0.610288049161435
ENSMUSG00000006527	Sfmbt1	protein_coding	0.268791224388229	0.00645750969179438	0.0156994077255139
ENSMUSG00000006546	Cryba2	protein_coding	-0.690205258343021	0.00352848413890183	0.0091206891695658
ENSMUSG00000006567	Atp7b	protein_coding	0.0734700412536183	0.678375460459676	0.77074008265041
ENSMUSG00000006575	Rundc3a	protein_coding	-0.111161131980062	0.0480157377459387	0.0912574719505012
ENSMUSG00000006576	Slc4a3	protein_coding	0.424770030779026	9.45470473576831e-09	7.21317890213266e-08
ENSMUSG00000006585	Cdt1	protein_coding	0.380807464666928	0.0628484192466072	0.114555224222369
ENSMUSG00000006586	Runx1t1	protein_coding	0.549082599572524	2.57375172642999e-08	1.81461038200877e-07
ENSMUSG00000006587	Snai3	protein_coding	0.0159392635492199	0.938928002611815	0.960409575780814
ENSMUSG00000006589	Aprt	protein_coding	-0.301908938089152	0.00259413478429153	0.006938288282273
ENSMUSG00000006599	Gtf2h1	protein_coding	0.0967865037755709	0.1452947447018	0.231624499221703
ENSMUSG00000006611	Hfe	protein_coding	-0.434641036998341	0.00275310354848308	0.00732620657958113
ENSMUSG00000006638	Abhd1	processed_transcript	-0.240622248144505	0.145041770000024	0.231279840651661
ENSMUSG00000006641	Slc5a6	protein_coding	0.304449444483606	8.71206498272802e-05	0.000318679755912099
ENSMUSG00000006642	Tcf23	protein_coding	0.0163503837994068	0.93724954517193	0.95931683224428
ENSMUSG00000006649	Nphs1	protein_coding	-0.61239270377966	0.00174060813108397	0.0048644724646958
ENSMUSG00000006651	Aplp1	protein_coding	0.329799088937522	4.22522729858473e-06	1.99842976792174e-05
ENSMUSG00000006673	Qrich1	protein_coding	0.134380709848791	0.0326655456429973	0.0652791917854496
ENSMUSG00000006675	P4htm	protein_coding	0.134327649051227	0.0245411691420257	0.0509146952059159
ENSMUSG00000006676	Usp19	protein_coding	0.423836927456568	6.62150670900291e-10	6.1814926807896e-09
ENSMUSG00000006678	Pola1	protein_coding	-0.109096767521909	0.502280462948813	0.617926643592529
ENSMUSG00000006699	Cdc42	protein_coding	-0.430277310788319	6.27281168224628e-09	4.93326961271115e-08
ENSMUSG00000006705	Pknox1	protein_coding	0.274696188136127	0.0135184748477675	0.0302482287657529
ENSMUSG00000006711	D130043K22Rik	protein_coding	0.692595015103305	5.12260014413812e-14	1.03256513802835e-12
ENSMUSG00000006715	Gmnn	protein_coding	-0.680865299289165	2.78347022759173e-05	0.000112429314459373
ENSMUSG00000006717	Acot13	protein_coding	-0.855839980366469	3.79658496261551e-15	9.75887854082655e-14
ENSMUSG00000006720	Zfp184	protein_coding	-0.183798186236308	0.303760955829539	0.420042359545288
ENSMUSG00000006728	Cdk4	protein_coding	-0.367053485668321	1.59147744368848e-06	8.18746535156532e-06
ENSMUSG00000006731	B4galnt1	protein_coding	-0.0695154163638741	0.337857285403936	0.456256059245299
ENSMUSG00000006732	Mettl1	protein_coding	-0.151364189553306	0.174017621736637	0.26876149879708
ENSMUSG00000006736	Tspan31	protein_coding	-0.274068090681095	0.000152190210681496	0.000528992760672031
ENSMUSG00000006740	Kif5b	protein_coding	0.336652539386622	0.000862140027533273	0.00257781234539941
ENSMUSG00000006763	Saal1	protein_coding	0.160470953650963	0.104835687714821	0.176494134965865
ENSMUSG00000006764	Tph2	protein_coding	-0.369001022470334	0.0630508066807579	0.114840690391343
ENSMUSG00000006777	Krt23	protein_coding	0.216971191300937	0.271889649243491	0.38479799056912
ENSMUSG00000006782	Cnp	protein_coding	0.300642073605658	0.000141534829452607	0.000496253043538812
ENSMUSG00000006784	Ttc25	protein_coding	0.339433480879928	0.0725739542703247	0.129333408446039
ENSMUSG00000006800	Sulf2	protein_coding	0.816858823222627	3.52505001958257e-29	9.92643562977079e-27
ENSMUSG00000006818	Sod2	protein_coding	-0.113966873898916	0.0417234304444573	0.0806635887074062
ENSMUSG00000006850	Tmco6	protein_coding	-0.46225143239427	3.82207832200243e-06	1.82744935887531e-05
ENSMUSG00000006906	Stambp	protein_coding	0.0771808584699968	0.338895436285246	0.457363390299982
ENSMUSG00000006920	Ezh1	protein_coding	0.267776481305588	0.000147646752777471	0.000515288805892073
ENSMUSG00000006930	Hap1	protein_coding	0.77219330474669	5.39148162769998e-21	5.01089083102539e-19
ENSMUSG00000006931	Leprel4	protein_coding	-0.146154689180655	0.146305406535674	0.232960089890165
ENSMUSG00000006932	Ctnnb1	protein_coding	0.487615920158756	1.15092386006456e-17	5.20730946470935e-16
ENSMUSG00000006941	Eif1b	protein_coding	-0.676551782295288	1.40371278971243e-17	6.29070052339771e-16
ENSMUSG00000006958	Chrd	protein_coding	-0.135615066449066	0.16059116826674	0.251671531828938
ENSMUSG00000006998	Psmd2	protein_coding	0.508260550676891	2.95344553389245e-15	7.89272760452533e-14
ENSMUSG00000007021	Syngr3	protein_coding	-0.129136484783818	0.0503331719881961	0.09490665159917
ENSMUSG00000007029	Vars	protein_coding	0.506604440941001	3.49008010424429e-10	3.40472292279095e-09
ENSMUSG00000007030	Vwa7	protein_coding	-0.192926739527242	0.357655164678312	0.477151746003798
ENSMUSG00000007033	Hspa1l	protein_coding	-0.353538620010098	0.00746539986841302	0.0178675249673155
ENSMUSG00000007034	Slc44a4	protein_coding	-0.480166587055575	0.0210442229210532	0.0445163531619588
ENSMUSG00000007035	Msh5	protein_coding	-0.621834133468719	0.00613137648050245	0.0150117674614119
ENSMUSG00000007036	Abhd16a	protein_coding	-0.0105428934058043	0.868229220101333	0.911974206416426
ENSMUSG00000007038	Neu1	protein_coding	-0.058203846359269	0.345780051183463	0.464553040636146
ENSMUSG00000007039	Ddah2	protein_coding	-0.616403255663586	3.72776576396395e-06	1.78779249284971e-05
ENSMUSG00000007041	Clic1	protein_coding	-0.52480732078549	0.000187436818524269	0.000641809519981377
ENSMUSG00000007050	Lsm2	protein_coding	-0.55143756481865	1.40445278267007e-06	7.29163749329562e-06
ENSMUSG00000007080	Pole	protein_coding	0.184866593432435	0.380871224403131	0.500785941820539
ENSMUSG00000007097	Atp1a2	protein_coding	0.821775533699449	1.92218149613772e-22	2.32473065946348e-20
ENSMUSG00000007107	Atp1a4	protein_coding	3.32871724370717	1.71112668313068e-05	7.20299578996576e-05
ENSMUSG00000007122	Casq1	protein_coding	-0.0883145299388329	0.650910500937304	0.747647557142305
ENSMUSG00000007207	Stx1a	protein_coding	0.114156903239844	0.0720665694106317	0.128599258968163
ENSMUSG00000007216	Zfp775	protein_coding	0.318113214509182	0.0142562438799679	0.0317371744287144
ENSMUSG00000007279	Scube2	protein_coding	-0.202511518217176	0.319339818213422	0.437258462169434
ENSMUSG00000007338	Mrpl49	protein_coding	-0.523938165375294	1.33664730984015e-13	2.4993582551788e-12
ENSMUSG00000007379	Dennd2c	protein_coding	0.375961883188689	0.07972132691497	0.140085896889703
ENSMUSG00000007411	Mark3	protein_coding	0.0293333859796926	0.673971870367038	0.767039354023771
ENSMUSG00000007415	Gatad1	protein_coding	-0.34718805934486	3.41242730584879e-08	2.36873679100254e-07
ENSMUSG00000007440	Pcdha10	protein_coding	0.341509101030733	0.0324878535028537	0.0649773577281887
ENSMUSG00000007458	M6pr	protein_coding	-0.256079568281107	2.91294476900104e-05	0.000117432754181074
ENSMUSG00000007476	Lrrc8a	protein_coding	0.126515429534994	0.128700625266093	0.209453523410279
ENSMUSG00000007480	Mc5r	protein_coding	0.164074533712326	0.427620348694527	0.547236866229372
ENSMUSG00000007564	Ppp2r1a	protein_coding	0.185784849534205	0.00254096204424056	0.00681357744296286
ENSMUSG00000007570	Fance	protein_coding	-0.21518683852234	0.0368395207625426	0.0724540016915345
ENSMUSG00000007589	Tinf2	protein_coding	-0.517840937472874	3.34248793871218e-06	1.6157499344013e-05
ENSMUSG00000007594	Hapln4	protein_coding	0.483613240226258	9.07242351763371e-07	4.88357815997704e-06
ENSMUSG00000007603	Dus3l	protein_coding	-0.326799469509013	1.38841487560354e-05	5.93592192567685e-05
ENSMUSG00000007610	Gtpbp3	protein_coding	-0.382695067841459	4.75844504893287e-06	2.22166747681802e-05
ENSMUSG00000007613	Tgfbr1	protein_coding	-0.0416407719980162	0.652007526496409	0.74880849783344
ENSMUSG00000007617	Homer1	protein_coding	-0.0912009955169868	0.362889001528217	0.482530607642038
ENSMUSG00000007646	Rad51c	protein_coding	-0.276564048121297	0.0848338441858913	0.147748558871523
ENSMUSG00000007653	Gabrb2	protein_coding	-0.0102170125914602	0.905264935048626	0.93761712393294
ENSMUSG00000007655	Cav1	protein_coding	0.131534900128375	0.281963025836467	0.395847638102286
ENSMUSG00000007656	Arpp19	protein_coding	-0.793736265963973	6.33076002080614e-50	9.18788071634996e-47
ENSMUSG00000007659	Bcl2l1	protein_coding	-0.340706660818559	5.1481281365717e-05	0.0001977799502193
ENSMUSG00000007670	Khsrp	protein_coding	0.723838189186962	1.70184942753712e-15	4.7218813454916e-14
ENSMUSG00000007682	Dio2	protein_coding	-0.600772813187469	2.09559992981178e-16	7.17562320794172e-15
ENSMUSG00000007721	Ccdc124	protein_coding	-0.0860570746041644	0.27083897954231	0.383569961494127
ENSMUSG00000007739	Cct4	protein_coding	-0.456282639920396	4.71726469820301e-14	9.59058545915908e-13
ENSMUSG00000007777	0610009B22Rik	protein_coding	-0.786312257478772	3.06987075084841e-13	5.2894293567358e-12
ENSMUSG00000007783	Cpt1c	protein_coding	0.0558785126539307	0.415716930096098	0.535636913209252
ENSMUSG00000007805	Twist2	protein_coding	-0.0595411693730775	0.775804710874921	0.844733246750421
ENSMUSG00000007812	Zfp655	protein_coding	-0.220341278005311	0.0102486138850106	0.0236932481520027
ENSMUSG00000007815	Rhoa	protein_coding	-0.251482017922148	1.32014718162833e-05	5.66459333085779e-05
ENSMUSG00000007817	Zmiz1	protein_coding	0.673488549521097	9.99246839454406e-10	9.05078738357479e-09
ENSMUSG00000007827	Ankrd26	protein_coding	0.672260827394189	4.6551900005954e-09	3.76143339362884e-08
ENSMUSG00000007833	Aldh16a1	protein_coding	0.320245578507752	0.0252400233307414	0.0521466842073038
ENSMUSG00000007836	Hnrnpa0	protein_coding	0.708376900690231	1.60577062385354e-15	4.4949665222915e-14
ENSMUSG00000007837	Prrg2	protein_coding	-0.37793585309978	0.00543202763317839	0.0134708287795974
ENSMUSG00000007850	Hnrnph1	protein_coding	0.173773314489295	0.00268147183623737	0.00715341835421374
ENSMUSG00000007867	Ift43	protein_coding	-0.299945035664796	0.014163442348747	0.0315491932460225
ENSMUSG00000007872	Id3	protein_coding	0.154148883261849	0.0833633644953481	0.145550305194682
ENSMUSG00000007877	Tcap	protein_coding	0.384080723815151	0.0296728180186709	0.0601070493405909
ENSMUSG00000007880	Arid1a	protein_coding	0.74449627540065	5.68882679284104e-10	5.38000476694395e-09
ENSMUSG00000007888	Crlf1	protein_coding	-0.0486146991217968	0.761011899208242	0.833653341599135
ENSMUSG00000007891	Ctsd	protein_coding	0.000612508818912807	0.992329401980763	0.99454190029704
ENSMUSG00000007892	Rplp1	protein_coding	-0.518763367599674	1.12877206551216e-08	8.47792299363774e-08
ENSMUSG00000007908	Hmgcll1	protein_coding	-0.18364444220119	0.0497002031033811	0.0938726330915499
ENSMUSG00000007944	Ttc9b	protein_coding	-0.815879309659864	1.34756724967322e-34	7.06237536099575e-32
ENSMUSG00000007950	Abhd8	protein_coding	-0.0764652766985522	0.180354614402099	0.276376747069883
ENSMUSG00000007987	Ift22	protein_coding	-0.262896795428735	0.000273199521017478	0.000904766607519178
ENSMUSG00000007989	Fzd3	protein_coding	0.502419538515463	5.75674968514344e-06	2.64457259093258e-05
ENSMUSG00000008028	1700008O03Rik	protein_coding	0.106299443904264	0.604601745334033	0.709568370814705
ENSMUSG00000008035	Mid1ip1	protein_coding	0.0865589804038594	0.299821045954342	0.415966150012543
ENSMUSG00000008036	Ap2s1	protein_coding	-0.328698938933602	8.08671518759671e-07	4.39562245590282e-06
ENSMUSG00000008090	Fgfrl1	protein_coding	-0.0311711740417912	0.744686709694224	0.820917566567393
ENSMUSG00000008129	4930432K21Rik	protein_coding	-0.0383310947296955	0.838875292710801	0.891163296597673
ENSMUSG00000008136	Fhl2	protein_coding	-0.152511700717901	0.0676582779972082	0.121804268222646
ENSMUSG00000008140	Emc10	protein_coding	-0.12078758456613	0.0140836464292047	0.0313825625581439
ENSMUSG00000008153	Clstn3	protein_coding	0.798416347270949	9.04422423059535e-17	3.41274757117285e-15
ENSMUSG00000008167	Fbxw9	protein_coding	-0.184103784263644	0.0586455642557383	0.108095531537028
ENSMUSG00000008200	Fnbp4	protein_coding	-0.128970546957675	0.0769914541587394	0.136061986288211
ENSMUSG00000008206	Cers4	protein_coding	0.473417130872909	4.80149448570582e-11	5.47876849786868e-10
ENSMUSG00000008226	Scrn3	protein_coding	-0.0683993536270441	0.347514548230334	0.466341317524581
ENSMUSG00000008301	Phax	protein_coding	0.211807523361846	0.0031979445550263	0.00836948535437386
ENSMUSG00000008305	Tle1	protein_coding	0.132097681539471	0.0932008687340827	0.160016451943392
ENSMUSG00000008307	1700109H08Rik	protein_coding	-0.241216983785367	0.191311603936239	0.289833992971564
ENSMUSG00000008318	Relt	protein_coding	-0.0212994041160896	0.832236433501856	0.886306434346326
ENSMUSG00000008333	Snrpb2	protein_coding	-0.202992756886315	0.0193965252198041	0.0415243664271012
ENSMUSG00000008348	Ubc	protein_coding	0.0799391379727406	0.247317240901493	0.356839439942265
ENSMUSG00000008373	Prpf31	protein_coding	-0.30185887105501	0.000124101799812434	0.000440615102947158
ENSMUSG00000008384	Sertad1	protein_coding	-0.455469413918505	0.00054290666276604	0.00169614505818958
ENSMUSG00000008393	Carhsp1	protein_coding	-0.0125520172698468	0.882284856619939	0.922066603326227
ENSMUSG00000008398	Elk3	protein_coding	0.402877022480045	0.0012863473000147	0.00370300801180613
ENSMUSG00000008429	Herpud2	protein_coding	-0.000232748182155694	0.997327377206942	0.997909186771499
ENSMUSG00000008435	Rdh13	protein_coding	-0.0386078647558169	0.652590296886657	0.74915857203289
ENSMUSG00000008438	Adam21	protein_coding	-0.0970755390388289	0.625400646817031	0.726297796595896
ENSMUSG00000008450	Nutf2	protein_coding	-0.430590356881386	6.71015996806526e-07	3.70827733208809e-06
ENSMUSG00000008475	Arpc5	protein_coding	-0.682907135167739	1.7142160205553e-22	2.09904752107203e-20
ENSMUSG00000008489	Elavl2	protein_coding	-0.104470726877027	0.121878173433952	0.200145834988108
ENSMUSG00000008496	Pou2f2	protein_coding	0.287808023911325	0.0264676577345059	0.0543142591338833
ENSMUSG00000008540	Mgst1	protein_coding	-0.408363238764363	0.00240444629880692	0.006489141436906
ENSMUSG00000008575	Nfib	protein_coding	0.42224642413303	2.11029550125412e-06	1.06060056532129e-05
ENSMUSG00000008604	Ubqln4	protein_coding	0.0453371353247445	0.490026035699227	0.607419759462629
ENSMUSG00000008658	Rbfox1	protein_coding	0.25561135475794	0.000496110312502564	0.00156262324974722
ENSMUSG00000008668	Rps18	protein_coding	-0.938099345401625	3.86940340860297e-14	8.04009186234715e-13
ENSMUSG00000008682	Rpl10	protein_coding	-0.609353014681231	3.31198347869744e-10	3.24777506718216e-09
ENSMUSG00000008683	Rps15a	protein_coding	-0.769401600095112	2.77353498148453e-20	2.18034518731953e-18
ENSMUSG00000008690	Ncaph2	protein_coding	-0.180096731245392	0.000678480873875745	0.00207930006061149
ENSMUSG00000008730	Hipk1	protein_coding	0.432918315784397	5.85260217676235e-09	4.62981321882496e-08
ENSMUSG00000008734	Gprc5b	protein_coding	-0.00527813482991494	0.929712368257874	0.954072450551438
ENSMUSG00000008763	Man1a2	protein_coding	0.361168258270545	0.000142224029229198	0.000498183337807381
ENSMUSG00000008822	Acyp1	protein_coding	-0.812102691262219	1.10008456559241e-10	1.17063144382583e-09
ENSMUSG00000008845	Cd163	protein_coding	0.108616002623176	0.576913998557381	0.685689581125243
ENSMUSG00000008855	Hdac5	protein_coding	0.255125185887428	0.00533460468948745	0.0132606043052121
ENSMUSG00000008859	Rala	protein_coding	-0.017629351356196	0.783298119913979	0.850805159954925
ENSMUSG00000008892	Vdac3	protein_coding	-0.333061617589247	5.89580781544478e-07	3.29686443550672e-06
ENSMUSG00000008958	Vps72	protein_coding	-0.171428184046888	0.0274793939419946	0.0561279339075037
ENSMUSG00000008976	Gabpa	protein_coding	0.455556498221891	1.65082206047772e-06	8.46130394323095e-06
ENSMUSG00000008999	Bmp7	protein_coding	0.372178429044516	0.0220135387439589	0.0462917337809043
ENSMUSG00000009013	Dynll1	protein_coding	-0.790168870096645	1.00875504545643e-19	6.94605162139654e-18
ENSMUSG00000009030	Pdcl	protein_coding	-0.274968094053322	0.00115319290092786	0.00335916172021088
ENSMUSG00000009035	Tmem184b	protein_coding	0.349709822425099	2.18832363817058e-06	1.09631179185779e-05
ENSMUSG00000009073	Nf2	protein_coding	0.37153909714728	4.66898722388407e-09	3.77096669319438e-08
ENSMUSG00000009075	Cabp7	protein_coding	-0.211375427354074	0.0257105453891392	0.0529926888365577
ENSMUSG00000009076	Zmat5	protein_coding	-0.424003387935812	8.84775624005322e-06	3.91855908406301e-05
ENSMUSG00000009079	Ewsr1	protein_coding	0.230582322706122	9.98977797082183e-06	4.37911572898456e-05
ENSMUSG00000009090	Ap1b1	protein_coding	0.497062274553212	8.97566971895053e-12	1.1583034239907e-10
ENSMUSG00000009092	Derl3	protein_coding	-0.148390663347498	0.46921514169971	0.588139920173294
ENSMUSG00000009097	Tbx1	protein_coding	0.401302056338965	0.0559767747109912	0.103845998866497
ENSMUSG00000009112	Bcl2l13	protein_coding	0.0121814587901084	0.865520390630587	0.910173233242611
ENSMUSG00000009145	Dqx1	protein_coding	0.0841520334040623	0.687833132240067	0.777785298530018
ENSMUSG00000009207	Lnp	protein_coding	-0.0297728603348261	0.715519566603791	0.798846539032707
ENSMUSG00000009214	Tmem8c	protein_coding	2.67427238949595	1.2681103483403e-08	9.43804258072447e-08
ENSMUSG00000009216	Fam163b	protein_coding	0.237388092038974	0.010669959456484	0.024535054852588
ENSMUSG00000009281	Rarres2	protein_coding	0.0726871244075163	0.587408052463996	0.695402379735096
ENSMUSG00000009291	Pttg1ip	protein_coding	-0.20732775496397	0.00284889172806127	0.0075459834667039
ENSMUSG00000009292	Trpm2	protein_coding	0.242802353694817	0.0261929000520703	0.0538558680560604
ENSMUSG00000009293	Ube2g2	protein_coding	-0.170955713379103	0.0144559221878427	0.0321324085671569
ENSMUSG00000009356	Lpo	protein_coding	0.568698364379735	0.00388396516638634	0.0099509466043198
ENSMUSG00000009376	Met	protein_coding	1.16235552493375	1.43351777300135e-14	3.21213537092831e-13
ENSMUSG00000009378	Slc16a12	protein_coding	0.118852055626427	0.493371650445571	0.610362265063765
ENSMUSG00000009394	Syn2	protein_coding	0.153014909461721	0.0351315395718134	0.0695588998952044
ENSMUSG00000009406	Elk1	protein_coding	-0.0779835022922768	0.217430747144442	0.322302475359381
ENSMUSG00000009418	Nav1	protein_coding	0.420445459340425	9.03905411256428e-06	3.99577867717315e-05
ENSMUSG00000009470	Tnpo1	protein_coding	0.131077807733186	0.0474698987849796	0.0902837278605051
ENSMUSG00000009471	Myod1	protein_coding	-0.0699937218965304	0.723211480505689	0.805337366623434
ENSMUSG00000009535	Rnmt	protein_coding	-0.109749776631333	0.0792066444411407	0.139350220129709
ENSMUSG00000009549	Srp14	protein_coding	-0.747381840660136	6.60128592425053e-12	8.85220128792035e-11
ENSMUSG00000009551	6330409D20Rik	protein_coding	-0.273421556441478	0.170080841514712	0.263739232091565
ENSMUSG00000009555	Cdk9	protein_coding	0.109526141810852	0.0796307430958043	0.13995279273298
ENSMUSG00000009563	Tor2a	protein_coding	-0.213818031677922	0.00647606872201944	0.0157413023161995
ENSMUSG00000009566	Fpgs	protein_coding	0.234707446754138	0.0741950864101745	0.131848798653175
ENSMUSG00000009569	Mkl2	protein_coding	0.647872063717949	1.66004528717555e-12	2.48967205350882e-11
ENSMUSG00000009575	Cbx5	protein_coding	0.0548546990927481	0.313209060540285	0.430708115540347
ENSMUSG00000009585	Apobec3	protein_coding	-0.281278253549796	0.091071756590366	0.157000849437625
ENSMUSG00000009614	Sardh	protein_coding	0.836645810140218	1.59531574828911e-15	4.47899140222777e-14
ENSMUSG00000009621	Vav2	protein_coding	0.723718362718817	2.30904683599662e-10	2.3197436983359e-09
ENSMUSG00000009628	Tex15	protein_coding	-0.450438468894344	0.0368144009346523	0.072419695801698
ENSMUSG00000009630	Ppp2cb	protein_coding	0.0829948655278276	0.142593969229938	0.227877385859837
ENSMUSG00000009633	G0s2	protein_coding	-0.80287281788338	1.6478490446587e-08	1.20317213334271e-07
ENSMUSG00000009640	Dmap1	protein_coding	0.115881412549116	0.155191421724281	0.244795297522951
ENSMUSG00000009647	Mcu	protein_coding	0.0180208256280109	0.821804779641491	0.878714867796675
ENSMUSG00000009670	Tex11	protein_coding	0.0317908650867227	0.874638746304721	0.916359908181429
ENSMUSG00000009681	Bcr	protein_coding	0.737457766757571	5.4107090452787e-11	6.08803985955387e-10
ENSMUSG00000009687	Fxyd5	protein_coding	0.0805585803759272	0.461084266376411	0.58053232257082
ENSMUSG00000009731	Kcnd1	protein_coding	0.221359157187528	0.0536587461498361	0.10019591880532
ENSMUSG00000009733	Tfcp2	protein_coding	0.00458432256657721	0.958231340703006	0.972979176936252
ENSMUSG00000009734	Pou6f2	protein_coding	0.430401139902924	0.0194676902884825	0.0416530860368337
ENSMUSG00000009739	Pou6f1	protein_coding	0.212790691189449	0.0131639663374491	0.0295531357554323
ENSMUSG00000009741	Ubp1	protein_coding	-0.0123012636131064	0.83430377903516	0.887806508689022
ENSMUSG00000009772	Nuak2	protein_coding	0.0879606079093829	0.667635200833389	0.761596418963884
ENSMUSG00000009828	Ick	protein_coding	0.308798850664939	0.00402139204212937	0.010266793458573
ENSMUSG00000009863	Sdhb	protein_coding	-0.621747683246397	2.08310458296424e-13	3.7007470966842e-12
ENSMUSG00000009876	Cox4i2	protein_coding	-0.0166669442070394	0.931022931602095	0.954926494118185
ENSMUSG00000009894	Snap47	protein_coding	0.0307461220048331	0.597886798068269	0.704267971203299
ENSMUSG00000009905	Kdsr	protein_coding	-0.449966645339389	1.09922105827628e-07	6.93380264342984e-07
ENSMUSG00000009907	Vps4b	protein_coding	0.354752663071555	1.02098978648774e-06	5.44460551205886e-06
ENSMUSG00000009927	Rps25	protein_coding	-0.951655806037087	2.58348412949619e-14	5.50763786115307e-13
ENSMUSG00000009995	Taz	protein_coding	-0.261487327365237	0.000678844436610917	0.00207985676933066
ENSMUSG00000010021	Kif19a	protein_coding	0.478485828684532	0.0105241649702923	0.0242382105095832
ENSMUSG00000010025	Aldh3a2	protein_coding	0.36206442808809	3.96911100062898e-06	1.89056342461164e-05
ENSMUSG00000010044	Zmynd10	protein_coding	-0.0320635339548952	0.848435876591882	0.898184248886715
ENSMUSG00000010045	Tmem115	protein_coding	0.139819688415457	0.0776614290699024	0.137130386734848
ENSMUSG00000010047	Hyal2	protein_coding	0.219729014145114	0.0517524021773	0.0972038399083244
ENSMUSG00000010048	Ifrd2	protein_coding	-0.138461005121922	0.250788127637275	0.36058677062433
ENSMUSG00000010051	Hyal1	protein_coding	0.290238522613888	0.0800591661962291	0.140614065222887
ENSMUSG00000010054	Tusc2	protein_coding	-0.524172314821976	8.31984372999932e-12	1.08554973481257e-10
ENSMUSG00000010057	Nprl2	protein_coding	-0.371645983200016	2.45620317936551e-06	1.22295473259254e-05
ENSMUSG00000010064	Slc38a3	protein_coding	0.159773060247685	0.0741003527487097	0.13169285562452
ENSMUSG00000010066	Cacna2d2	protein_coding	0.990581423634118	1.68865447559011e-31	6.77869021084225e-29
ENSMUSG00000010067	Rassf1	protein_coding	-0.143287312031907	0.147503956653335	0.234593367578801
ENSMUSG00000010080	Epn3	protein_coding	-0.0256301531898045	0.874470785707251	0.916285699985489
ENSMUSG00000010086	Rnf112	protein_coding	0.267199744869515	0.00242757338665979	0.00654300386944433
ENSMUSG00000010095	Slc3a2	protein_coding	0.289533412205731	3.80874758095552e-06	1.8229234046141e-05
ENSMUSG00000010097	Nxf1	protein_coding	-0.210277932845676	0.0104706273012538	0.0241325831044168
ENSMUSG00000010110	Stx5a	protein_coding	-0.199532571335817	0.00287639737130252	0.00761029157262159
ENSMUSG00000010122	Slc47a1	protein_coding	0.345636079909216	0.0913086783346687	0.157340472567375
ENSMUSG00000010136	Pifo	protein_coding	-0.543376707535585	0.0112019478565883	0.0256116275097251
ENSMUSG00000010142	Tnfrsf13b	protein_coding	0.069770141697959	0.733192820218135	0.812615222878197
ENSMUSG00000010154	Spire2	protein_coding	-0.00421275240074034	0.963152118781672	0.976767954475048
ENSMUSG00000010175	Prox1	protein_coding	0.618777907974475	1.47726908153979e-05	6.28447255048731e-05
ENSMUSG00000010205	Raver1	protein_coding	0.424533562472308	2.77242763979344e-05	0.00011205525338471
ENSMUSG00000010277	2610507B11Rik	protein_coding	0.174904032688341	0.0137910898345446	0.0307997741368788
ENSMUSG00000010290	AI597479	protein_coding	-0.391070229609149	6.2549731173895e-09	4.92129181842318e-08
ENSMUSG00000010307	Tmem86a	protein_coding	0.0449815966189362	0.628930408796947	0.729277420651505
ENSMUSG00000010311	Optc	protein_coding	-0.327462009332753	0.119364647755012	0.196926618502431
ENSMUSG00000010342	Tex14	protein_coding	0.291211756488238	0.127453524503487	0.207800349706817
ENSMUSG00000010358	Ifi35	protein_coding	-0.650678099310834	0.000162691823662554	0.000562592858695273
ENSMUSG00000010362	Rdm1	protein_coding	-0.689668562964193	6.42887345792466e-06	2.92485062769869e-05
ENSMUSG00000010376	Nedd8	protein_coding	-0.518465592001366	1.95544043229925e-14	4.29491206474854e-13
ENSMUSG00000010392	Gosr1	protein_coding	0.20301771072085	0.017619386046404	0.0381922054845479
ENSMUSG00000010406	Mrpl52	protein_coding	-0.768688340364316	1.30350102913938e-09	1.16169834278567e-08
ENSMUSG00000010453	Kansl3	protein_coding	0.243031671833937	9.25962145083747e-06	4.08657960030294e-05
ENSMUSG00000010461	Eya4	protein_coding	-0.0978849715599738	0.504912742079532	0.619992756577581
ENSMUSG00000010476	Ebf3	protein_coding	0.214573682237866	0.2566331843124	0.367172085267465
ENSMUSG00000010492	Uckl1os	antisense	0.106585207288208	0.598334430032095	0.704491743098822
ENSMUSG00000010505	Myt1	protein_coding	-0.00622605023856273	0.958423684628184	0.972979176936252
ENSMUSG00000010517	Faf1	protein_coding	-0.164451743331901	0.0562721282533502	0.10430162528303
ENSMUSG00000010529	Gm266	protein_coding	-0.723728368390092	0.000110938223256738	0.0003977710866942
ENSMUSG00000010538	Tsacc	protein_coding	-0.558811281936812	0.0072833995453877	0.0174918405324376
ENSMUSG00000010554	Mettl16	protein_coding	0.205641578380884	0.0335173766846669	0.0667200196148566
ENSMUSG00000010592	Dazl	protein_coding	-1.15723658792302	2.27447508706417e-10	2.28866781160745e-09
ENSMUSG00000010607	Pigyl	protein_coding	-0.591182430782633	8.15651359871278e-09	6.30175847939861e-08
ENSMUSG00000010608	Rbm25	protein_coding	0.635513732338161	3.98440381360544e-14	8.24273538939625e-13
ENSMUSG00000010609	Psen2	protein_coding	0.0909609598932229	0.382619250773428	0.502602339646471
ENSMUSG00000010651	Acaa1b	protein_coding	-0.25253244341399	0.221258251159785	0.326820592236096
ENSMUSG00000010660	Plcd1	protein_coding	-0.0425057530213483	0.725565408729753	0.806958415851464
ENSMUSG00000010663	Fads1	protein_coding	0.31355797590124	9.87036800883853e-06	4.33180351762635e-05
ENSMUSG00000010721	Lmbr1	protein_coding	-0.0687658753054597	0.358261702742328	0.477724471385928
ENSMUSG00000010751	Tnfrsf22	protein_coding	0.38702044202009	0.0618442297639427	0.112997780646553
ENSMUSG00000010755	Cars	protein_coding	0.330466784410321	2.47692910024317e-06	1.23141558193117e-05
ENSMUSG00000010797	Wnt2	protein_coding	-0.694018200686274	3.70285421300155e-06	1.77699125913111e-05
ENSMUSG00000010803	Gabra1	protein_coding	-0.263851270415642	7.90835122982959e-05	0.000291818624395061
ENSMUSG00000010825	Grid2ip	protein_coding	0.00446539853069477	0.980060061147654	0.987228679854394
ENSMUSG00000010830	Kdelr3	protein_coding	-0.272927836918561	0.188005720638076	0.285780207160698
ENSMUSG00000010911	Apip	protein_coding	-0.665830150262092	2.51906449236749e-11	3.00995502074081e-10
ENSMUSG00000010914	Pdhx	protein_coding	0.0105645841975918	0.873661590488644	0.915844717621361
ENSMUSG00000010936	Vac14	protein_coding	0.489712437999802	3.49775579274267e-09	2.88679608668749e-08
ENSMUSG00000011034	Slc5a1	protein_coding	-0.214332427426026	0.242148938158903	0.351006232956288
ENSMUSG00000011096	Akt1s1	protein_coding	-0.12920170653502	0.0518394181034571	0.0973319418979013
ENSMUSG00000011114	Tbrg1	protein_coding	-0.177623038901294	0.0222650298222596	0.0467260168026292
ENSMUSG00000011148	Adssl1	protein_coding	-0.0955515474598022	0.332042002294355	0.450401643345143
ENSMUSG00000011154	1700026D08Rik	protein_coding	-0.15966552009336	0.428340254940928	0.547935154245745
ENSMUSG00000011158	Brf1	protein_coding	0.329601847422329	0.000751931627244482	0.0022815525910617
ENSMUSG00000011171	Vipr2	protein_coding	-0.525093016099825	0.0107127373987479	0.0246154203510141
ENSMUSG00000011179	Odc1	protein_coding	-0.27694154083488	0.000157296535350353	0.000545635913303018
ENSMUSG00000011254	Thg1l	protein_coding	-0.198488729690271	0.111858527273849	0.186582515610973
ENSMUSG00000011256	Adam19	protein_coding	0.21498127145026	0.119471880215161	0.197034612239461
ENSMUSG00000011257	Pabpc4	protein_coding	0.286132969227651	0.000206421068211746	0.000700583970849257
ENSMUSG00000011267	Zfp296	protein_coding	-0.238177070141508	0.213975394753561	0.318180467592642
ENSMUSG00000011305	Plin5	protein_coding	0.0596587146627013	0.774608762313558	0.843936326828853
ENSMUSG00000011306	Sugp1	protein_coding	0.177133860958383	0.0176786212932086	0.0382942075704898
ENSMUSG00000011382	Dhdh	protein_coding	-0.905758171990954	1.21280727587051e-10	1.27904051838171e-09
ENSMUSG00000011427	Zfp790	protein_coding	0.542967509618986	1.29905983340987e-06	6.78365952863107e-06
ENSMUSG00000011589	Fsd1	protein_coding	0.2632461078082	3.36485913390649e-05	0.000134330929495162
ENSMUSG00000011658	Fuz	protein_coding	-0.0345253981872413	0.693777229001708	0.782022641867321
ENSMUSG00000011751	Sptbn4	protein_coding	1.05768141741161	6.57723869443959e-19	3.93945277612672e-17
ENSMUSG00000011752	Pgam1	protein_coding	-0.205647885637288	6.06389791903423e-05	0.000229523210758945
ENSMUSG00000011831	Evi5	protein_coding	0.110864216993637	0.0968787720014375	0.165203524164057
ENSMUSG00000011832	Evi5l	protein_coding	0.67108034809047	1.92395713548656e-20	1.55790984013841e-18
ENSMUSG00000011837	Snapc2	protein_coding	0.219313529831002	0.0122960338528155	0.0278565406701572
ENSMUSG00000011877	Git1	protein_coding	0.229981564556911	0.0315957063044405	0.0633761631773207
ENSMUSG00000011884	Gltp	protein_coding	-0.165020664459553	0.038153111360276	0.0746020055999924
ENSMUSG00000011958	Bnip2	protein_coding	-0.362595709492796	4.34760403539757e-06	2.04656300738139e-05
ENSMUSG00000011960	Ccnt1	protein_coding	0.0511872676982129	0.497950884404658	0.614563965203289
ENSMUSG00000012017	Scarf2	protein_coding	-0.667247104473541	1.4658116814193e-05	6.23995239019357e-05
ENSMUSG00000012076	Brms1l	protein_coding	-0.161687884762	0.014004857559465	0.0312291274759988
ENSMUSG00000012114	Med15	protein_coding	0.26229652095003	0.000923893390804966	0.00274591943987355
ENSMUSG00000012117	Dhdds	protein_coding	0.294744690460577	9.30057984217398e-05	0.000338230608871042
ENSMUSG00000012123	Aim1l	protein_coding	-0.431910288407073	0.0373278693125071	0.0732845900436078
ENSMUSG00000012126	Ubxn11	protein_coding	-0.0411979119331886	0.72656396544059	0.807636652364361
ENSMUSG00000012187	Mogat1	protein_coding	-0.292225579091161	0.154131564542009	0.243367664927114
ENSMUSG00000012296	Tjap1	protein_coding	-0.0778079642746994	0.347659435668803	0.466388692602624
ENSMUSG00000012350	Ehf	protein_coding	0.0767209723383015	0.662828932844095	0.757960693131072
ENSMUSG00000012405	Rpl15	protein_coding	-0.722383659229546	7.66770713705814e-13	1.22702824898114e-11
ENSMUSG00000012422	Tmem167	protein_coding	-0.434249175087379	1.22632329175333e-07	7.65620170268367e-07
ENSMUSG00000012429	Mplkip	protein_coding	-0.268533847126488	0.0121676045304774	0.0275954074620168
ENSMUSG00000012443	Kif11	protein_coding	0.189997816148746	0.323325407568824	0.441370412025251
ENSMUSG00000012483	Rpa3	protein_coding	-0.941355704843044	3.07498696708001e-10	3.02480600145457e-09
ENSMUSG00000012535	Tnpo3	protein_coding	0.184406257489406	0.00538965201619411	0.0133780508603518
ENSMUSG00000012609	Ttll5	protein_coding	-0.174020536901633	0.0606934697498324	0.111205475271878
ENSMUSG00000012640	Zfp715	protein_coding	-0.192487311749204	0.0325078045951529	0.0650052728454425
ENSMUSG00000012705	Retn	protein_coding	0.025423381625541	0.903011932033312	0.935951553132588
ENSMUSG00000012819	Cdh23	protein_coding	0.444437589074952	0.0207173901504438	0.0439305999889359
ENSMUSG00000012848	Rps5	protein_coding	-0.587370660702274	1.54000606796602e-07	9.45502586538069e-07
ENSMUSG00000013033	Lphn1	protein_coding	0.665336732217246	2.71945172605603e-10	2.69757601027861e-09
ENSMUSG00000013076	Amotl1	protein_coding	0.477784958299976	9.231058316782e-08	5.89904564571708e-07
ENSMUSG00000013089	Etv5	protein_coding	0.438365053196508	4.5645341694366e-06	2.13907268193642e-05
ENSMUSG00000013150	Gfod2	protein_coding	-0.196888489513843	0.0345064228855427	0.0684576951189835
ENSMUSG00000013155	Enkd1	protein_coding	0.499795890178684	1.03770671514524e-05	4.53308927868609e-05
ENSMUSG00000013158	4933405L10Rik	protein_coding	0.0576655571728849	0.775266501388694	0.844394730119256
ENSMUSG00000013160	Atp6v0d1	protein_coding	-0.234157213098859	2.37743784451001e-05	9.73418398705952e-05
ENSMUSG00000013236	Ptprs	protein_coding	0.350106265417769	5.00025409535476e-07	2.83558142521967e-06
ENSMUSG00000013275	Slc41a1	protein_coding	0.391451857187145	9.58835145696394e-05	0.000347623802725862
ENSMUSG00000013367	Iglon5	protein_coding	-0.176207784831871	0.0297824965047409	0.0603033227682921
ENSMUSG00000013419	Zfp651	protein_coding	0.0614299154270014	0.408307658335652	0.528347566959787
ENSMUSG00000013465	Nelfb	protein_coding	0.244083858329327	0.000918838025950931	0.00273261617837582
ENSMUSG00000013495	Tmem175	protein_coding	0.024596421510874	0.758773188740991	0.832167281984321
ENSMUSG00000013523	Bcas1	protein_coding	-0.211992011921562	0.0704413876187813	0.12611668819544
ENSMUSG00000013539	Tango2	protein_coding	-0.496837902550535	2.15131176200817e-14	4.66537919698944e-13
ENSMUSG00000013584	Aldh1a2	protein_coding	0.621867826641928	0.00322623765022406	0.00843383187605704
ENSMUSG00000013593	Ndufs2	protein_coding	-0.0804726611899727	0.145721979236197	0.232207481608896
ENSMUSG00000013611	Snx31	protein_coding	0.405500410474086	0.0592669732603861	0.10909170580524
ENSMUSG00000013622	Atraid	protein_coding	-0.558650146668616	5.34879353889892e-12	7.29159593196575e-11
ENSMUSG00000013629	Cad	protein_coding	0.740737450373766	2.43257234617244e-14	5.23322034837348e-13
ENSMUSG00000013646	Sh3bp5l	protein_coding	-0.0502377017614573	0.454487193655705	0.574099490354658
ENSMUSG00000013662	Atad1	protein_coding	-0.198089514962384	0.00195431991274252	0.00539303112384277
ENSMUSG00000013663	Pten	protein_coding	-0.23925061480651	5.61263229449799e-05	0.00021427262950282
ENSMUSG00000013698	Pea15a	protein_coding	-0.177719172315914	0.000202139697411041	0.000687165706496236
ENSMUSG00000013701	Timm23	protein_coding	-0.789959201389675	3.00480224829584e-16	9.87658606595778e-15
ENSMUSG00000013707	Tnfaip8l2	protein_coding	-0.652446454881291	0.00034114126335556	0.00110990036484383
ENSMUSG00000013736	Trnt1	protein_coding	-0.304197031931961	0.000316733966193892	0.0010371085977404
ENSMUSG00000013766	Ly6g6e	protein_coding	-0.959303158278376	0.000273721186362929	0.000906017126861294
ENSMUSG00000013787	Ehmt2	protein_coding	0.50946396481271	1.12478312359033e-14	2.57852772694761e-13
ENSMUSG00000013822	Elof1	protein_coding	-0.80826406785649	7.27808878578631e-12	9.62943205620129e-11
ENSMUSG00000013833	Med16	protein_coding	0.334955487615323	0.000499027283889167	0.00157076205624573
ENSMUSG00000013846	St3gal1	protein_coding	0.245746189608	0.024608813482886	0.0510381976455546
ENSMUSG00000013858	Tmem259	protein_coding	0.177433738671883	0.00775343124399996	0.0184888760465808
ENSMUSG00000013878	Rnf170	protein_coding	-0.255950304555516	0.00628567574367559	0.015347721529174
ENSMUSG00000013921	Clip3	protein_coding	0.566165391002686	3.41201973163487e-12	4.81485237672065e-11
ENSMUSG00000013936	Myl2	protein_coding	-0.852934240324951	0.000669639276144168	0.00205318722827947
ENSMUSG00000013973	Dedd	protein_coding	-0.193273742125125	0.0301701543839977	0.0609900677984448
ENSMUSG00000013997	Nit1	protein_coding	-0.184026633410411	0.00561807994501192	0.0138865864434089
ENSMUSG00000014030	Pax5	protein_coding	0.332058563676344	0.118273939576648	0.195389787927489
ENSMUSG00000014039	Prdm15	protein_coding	-0.103158166588551	0.36586483570265	0.485631902012234
ENSMUSG00000014074	Rnf168	protein_coding	-0.198514442461314	0.00712434688473675	0.0171513401396361
ENSMUSG00000014075	Tctex1d2	protein_coding	-0.54889854966705	4.64045633298983e-06	2.16926386606836e-05
ENSMUSG00000014077	Chp1	protein_coding	0.0699566119889214	0.148254168906332	0.235526389757138
ENSMUSG00000014158	Trpv4	protein_coding	0.543810729986766	0.00310376303264935	0.0081569434652452
ENSMUSG00000014164	Klhl3	protein_coding	0.466771396877619	2.47753432387252e-05	0.00010108918704261
ENSMUSG00000014177	Tvp23b	protein_coding	-0.541842851351586	3.44544207844006e-10	3.36639853412369e-09
ENSMUSG00000014195	Dnajc7	protein_coding	0.585445055271916	3.10851367845601e-11	3.65637952440334e-10
ENSMUSG00000014198	Zfp385c	protein_coding	-0.224818511151006	0.287737149776981	0.402307455524106
ENSMUSG00000014226	Cacybp	protein_coding	-0.684253842845217	1.44496359080244e-16	5.17307932972859e-15
ENSMUSG00000014232	Cluap1	protein_coding	-0.325614871543433	0.000193231462820776	0.000659019885943525
ENSMUSG00000014243	Zswim7	protein_coding	-0.792513002318901	5.5336610434916e-08	3.70094232213952e-07
ENSMUSG00000014245	Pigl	protein_coding	-0.491176621238826	0.000124826627296383	0.000442688717518958
ENSMUSG00000014294	Ndufa2	protein_coding	-0.586756772616018	4.36754218088078e-08	2.97804186218568e-07
ENSMUSG00000014301	Pam16	protein_coding	-0.669976485321062	1.04291803131323e-09	9.41814683723625e-09
ENSMUSG00000014303	Glis2	protein_coding	0.0567682408713943	0.679405752817384	0.77167830584586
ENSMUSG00000014313	Cox6c	protein_coding	-0.749571057693203	1.15950456455815e-13	2.18763726195186e-12
ENSMUSG00000014329	Bicc1	protein_coding	0.269439065760245	0.0687785011888123	0.123479301734639
ENSMUSG00000014349	Ube2z	protein_coding	0.35785711251044	2.70801162725925e-10	2.68764099797476e-09
ENSMUSG00000014353	Tmem87b	protein_coding	0.138885202365421	0.0929853392916899	0.159690005135292
ENSMUSG00000014355	Anapc1	protein_coding	0.446496189601165	1.04972396862656e-09	9.46708514152838e-09
ENSMUSG00000014361	Mertk	protein_coding	0.297900028776648	0.00819017789913719	0.0193882166151846
ENSMUSG00000014402	Tsg101	protein_coding	-0.504564083031072	1.02203083389579e-09	9.24384263811694e-09
ENSMUSG00000014418	Hps5	protein_coding	-0.133489365485565	0.212165073059443	0.315911801232145
ENSMUSG00000014426	Map3k4	protein_coding	0.591322454051028	4.16146337691225e-07	2.39372955890864e-06
ENSMUSG00000014444	Piezo1	protein_coding	0.667576115044806	0.000117085769019372	0.000417512229084955
ENSMUSG00000014470	Rnf166	protein_coding	-0.278234596819654	0.00276234786889099	0.00734873339570873
ENSMUSG00000014496	Ankrd28	protein_coding	-0.155882089659269	0.0842527351347521	0.1468992102197
ENSMUSG00000014498	Ankrd52	protein_coding	0.530559158239134	8.98166266365249e-07	4.84024648600775e-06
ENSMUSG00000014503	Pkd2l2	protein_coding	0.200791867913657	0.183736852754485	0.280330195772187
ENSMUSG00000014504	Srp19	protein_coding	-0.585725258056931	2.96590757867293e-09	2.47491279464052e-08
ENSMUSG00000014547	Wdfy2	protein_coding	0.183605350429755	0.0572893807100373	0.105968504495713
ENSMUSG00000014550	Zfyve20	protein_coding	0.325272013957231	0.000144617918456954	0.000505747222896637
ENSMUSG00000014551	Mrps25	protein_coding	-0.361860307482836	5.00146169510724e-09	4.01542884262078e-08
ENSMUSG00000014554	Dguok	protein_coding	-0.460203240778059	3.4585322619751e-05	0.000137454025764384
ENSMUSG00000014592	Camta1	protein_coding	0.775497532821404	3.03309498827089e-40	3.01186332335299e-37
ENSMUSG00000014599	Csf1	protein_coding	0.288432530867539	0.00315588979519077	0.00827434307474488
ENSMUSG00000014601	Strip1	protein_coding	0.171298411697952	0.0196276459128133	0.0419358375462995
ENSMUSG00000014602	Kif1a	protein_coding	0.78368670807657	2.31007633464906e-12	3.36557607766979e-11
ENSMUSG00000014606	Slc25a11	protein_coding	-0.179345222373767	0.00545800817095627	0.0135263680758481
ENSMUSG00000014633	Cmc2	protein_coding	-0.50354305852489	3.55835678792166e-06	1.71220396627692e-05
ENSMUSG00000014668	Chfr	protein_coding	-0.224387591645527	0.00539109376328241	0.0133798692491251
ENSMUSG00000014748	Tex261	protein_coding	-0.0388810495774069	0.641875892638847	0.740258743554697
ENSMUSG00000014763	Fam120b	protein_coding	0.164618735897458	0.0272562949396946	0.0557386209220917
ENSMUSG00000014767	Tbp	protein_coding	-0.338941647950885	9.44374859276938e-05	0.000342776461523239
ENSMUSG00000014769	Psmb1	protein_coding	-0.677386393763402	1.16331150644599e-15	3.40810530933486e-14
ENSMUSG00000014771	Pdcd2	protein_coding	-0.924702617136152	9.52516506161242e-16	2.83009904279436e-14
ENSMUSG00000014773	Dll1	protein_coding	0.246981063309085	0.0663372640449585	0.119837721250118
ENSMUSG00000014776	Nol3	protein_coding	0.0403744335830911	0.652978253012783	0.749375954963027
ENSMUSG00000014778	Fhod1	protein_coding	0.187502985269923	0.184341229663514	0.281014572363793
ENSMUSG00000014782	Plekhg4	protein_coding	-0.457357092334014	0.0258525185124827	0.0532546639125463
ENSMUSG00000014786	Slc9a5	protein_coding	-0.0054360240779757	0.949018986262426	0.966958715569662
ENSMUSG00000014791	Elmo3	protein_coding	0.0535322502064033	0.75163397286376	0.826692209748197
ENSMUSG00000014813	Stc1	protein_coding	-0.0557494269736215	0.717684339083289	0.800789545536957
ENSMUSG00000014837	4931428F04Rik	protein_coding	0.0466073781654689	0.604582711075765	0.709568370814705
ENSMUSG00000014846	Tppp3	protein_coding	-0.606327002766583	1.17112659987581e-07	7.3445619533391e-07
ENSMUSG00000014850	Msh3	protein_coding	0.193073133254434	0.0535408805857947	0.100025328647608
ENSMUSG00000014852	Adamts13	protein_coding	-0.093923741475049	0.635836865091007	0.735204641396828
ENSMUSG00000014856	Tmem208	protein_coding	-0.869882069380189	5.64433870170431e-13	9.2601511552222e-12
ENSMUSG00000014859	E2f4	protein_coding	-0.0366856630854104	0.676434640422616	0.768998093567938
ENSMUSG00000014867	Surf4	protein_coding	0.150057166828944	0.0159108450287379	0.0349383046039569
ENSMUSG00000014873	Surf2	protein_coding	-0.340243209661065	1.03431185416772e-06	5.50786388726571e-06
ENSMUSG00000014905	Dnajb9	protein_coding	-0.428906669626717	2.10394435118042e-08	1.50588460067227e-07
ENSMUSG00000014907	Naf1	protein_coding	0.654953765458787	2.57738528162645e-10	2.56474304369442e-09
ENSMUSG00000014932	Yes1	protein_coding	0.131911049130313	0.148783583583073	0.236108997515505
ENSMUSG00000014956	Ppp1cb	protein_coding	-0.407098820255044	1.68959406967115e-13	3.0829372642636e-12
ENSMUSG00000014959	Gorasp2	protein_coding	0.0313940735009977	0.573282341585001	0.682189715464158
ENSMUSG00000014980	Tsen15	protein_coding	-0.48449327797113	9.21173913770207e-07	4.95009633469168e-06
ENSMUSG00000015002	Efr3a	protein_coding	0.00213902921036137	0.972293034495001	0.982762920915953
ENSMUSG00000015013	Trappc2l	protein_coding	-0.722854632387773	1.90045817808049e-11	2.30733233242243e-10
ENSMUSG00000015016	Acsf3	protein_coding	0.438921791477278	7.17569321581233e-05	0.00026745121276715
ENSMUSG00000015023	Ddx19a	protein_coding	-0.259669543950437	0.00101250462154853	0.00298529843643632
ENSMUSG00000015027	Galns	protein_coding	0.516901879899201	0.00105763345697351	0.00310332355096721
ENSMUSG00000015053	Gata2	protein_coding	0.230873817015751	0.166663172113433	0.259356158715287
ENSMUSG00000015083	C8g	protein_coding	-0.245392810679692	0.233510024826634	0.340887777654295
ENSMUSG00000015085	Entpd2	protein_coding	0.483248721171845	0.000164199970975428	0.000567184337677299
ENSMUSG00000015087	Rabl6	protein_coding	-0.145367499710903	0.00439283539336338	0.0111262753881846
ENSMUSG00000015090	Ptgds	protein_coding	-0.0537890563334437	0.770150847290782	0.840395375120601
ENSMUSG00000015092	Edf1	protein_coding	-0.305459103280993	1.71165918458886e-06	8.7446178812992e-06
ENSMUSG00000015093	Clic3	protein_coding	0.00789847254675101	0.969788773514593	0.980967445308805
ENSMUSG00000015094	Npdc1	protein_coding	-0.0343797812234106	0.453751499273817	0.573442932332983
ENSMUSG00000015095	Fbxw5	protein_coding	0.0366004134998876	0.541182037884336	0.653679994159012
ENSMUSG00000015112	Slc25a13	protein_coding	0.239700667039945	0.135389760959978	0.218530124050981
ENSMUSG00000015120	Ube2i	protein_coding	-0.156267095898239	0.00673492984626663	0.0162968948974787
ENSMUSG00000015126	Tsr3	protein_coding	-0.252905538825723	0.0143114525384104	0.0318412942266731
ENSMUSG00000015127	Unkl	protein_coding	-0.0998844058568604	0.185526722530116	0.282581147491378
ENSMUSG00000015133	Lrrk1	protein_coding	0.191016459573593	0.323864563533116	0.441932917194007
ENSMUSG00000015134	Aldh1a3	protein_coding	-0.37203423861326	0.0798473806986688	0.140294331499514
ENSMUSG00000015143	Actn1	protein_coding	0.405917964814338	7.00022685828238e-06	3.16116036704676e-05
ENSMUSG00000015149	Sirt2	protein_coding	0.104382843070384	0.0659635917775293	0.119242606694131
ENSMUSG00000015165	Hnrnpl	protein_coding	-0.129440447706757	0.00655713422603323	0.0159175638407529
ENSMUSG00000015176	Nolc1	protein_coding	0.475394787116786	1.23951731545969e-07	7.72579226652724e-07
ENSMUSG00000015189	Casd1	protein_coding	0.206897985091635	0.00464344429403641	0.0117044573808397
ENSMUSG00000015202	Cnksr3	protein_coding	0.054014257059852	0.709726985271082	0.794659836491533
ENSMUSG00000015214	Mtmr1	protein_coding	0.271007521848074	0.000326769732359011	0.00106682203502638
ENSMUSG00000015217	Hmgb3	protein_coding	-0.138627731066421	0.159350783099563	0.250184840204665
ENSMUSG00000015222	Map2	protein_coding	0.347369808008926	6.32624756475053e-07	3.51139158460064e-06
ENSMUSG00000015224	Cyp2j9	protein_coding	-0.0798524273448961	0.415095373327599	0.535146117976381
ENSMUSG00000015243	Abca1	protein_coding	0.540475605141274	6.78398650957649e-07	3.74359384253231e-06
ENSMUSG00000015247	Nipsnap3b	protein_coding	-0.869208705647628	9.91149536781038e-15	2.30012525343762e-13
ENSMUSG00000015289	Lage3	protein_coding	-0.715266585905162	4.85566151364733e-09	3.91670653176504e-08
ENSMUSG00000015290	Ubl4	protein_coding	-0.326588315299405	7.33881499130445e-08	4.77947609392271e-07
ENSMUSG00000015291	Gdi1	protein_coding	-0.000209561112032697	0.996991735189108	0.997732088676226
ENSMUSG00000015305	Sash1	protein_coding	0.679311871086717	3.69778154159333e-10	3.59433510279451e-09
ENSMUSG00000015312	Gadd45b	protein_coding	-0.293022510249791	0.0452241226526045	0.0864832274565871
ENSMUSG00000015314	Slamf6	protein_coding	-0.221270517638734	0.253423320902473	0.363603005321298
ENSMUSG00000015316	Slamf1	protein_coding	0.290929883566538	0.154858950504686	0.244373019335221
ENSMUSG00000015335	Zdhhc12	protein_coding	-0.226465912904627	0.132920736108764	0.215417473071443
ENSMUSG00000015337	Endog	protein_coding	-0.716742882207494	3.88315161137734e-10	3.76095592668666e-09
ENSMUSG00000015340	Cybb	protein_coding	0.0758622029141669	0.709776354561297	0.794659836491533
ENSMUSG00000015341	Golga7	protein_coding	-0.661740413698805	2.95824721830401e-15	7.89437768992104e-14
ENSMUSG00000015342	Xk	protein_coding	0.101251901236262	0.333968357391026	0.452299260562522
ENSMUSG00000015354	Pcolce2	protein_coding	-0.669543169507448	0.000102480758497448	0.000369200777271596
ENSMUSG00000015355	Cd48	protein_coding	-0.11161761389497	0.595231597092004	0.701714230338342
ENSMUSG00000015357	Clpx	protein_coding	0.254441511024157	0.000930547711270519	0.00276265045925112
ENSMUSG00000015363	Trabd	protein_coding	-0.132872992545005	0.113434609910827	0.188611155828639
ENSMUSG00000015377	Dennd6b	protein_coding	-0.223395104414892	0.00149235808316399	0.00423977111203961
ENSMUSG00000015396	Cd83	protein_coding	-0.257396666762984	0.0161262254406795	0.0353495405355293
ENSMUSG00000015401	Tmem27	protein_coding	-0.171244815312504	0.409200816695295	0.529083868461495
ENSMUSG00000015405	Ace2	protein_coding	-0.311972844717734	0.142033892910706	0.227136248308721
ENSMUSG00000015451	C4a	processed_transcript	0.336163096591669	0.0720007568082109	0.128530445519966
ENSMUSG00000015452	Ager	protein_coding	-0.132171690842264	0.518134169549578	0.632399882060544
ENSMUSG00000015461	Atf6b	protein_coding	0.0857115414065857	0.223393829434565	0.329253291144593
ENSMUSG00000015467	Egfl8	protein_coding	-0.313673481254781	0.134773480262107	0.21771950955024
ENSMUSG00000015468	Notch4	protein_coding	0.365623885878404	0.00876423275606362	0.0205972570264888
ENSMUSG00000015474	Ppt2	protein_coding	-0.0258885556936783	0.740274138956956	0.817725537453214
ENSMUSG00000015476	Prrt1	protein_coding	0.414655169183347	9.02735072992934e-07	4.86209038599991e-06
ENSMUSG00000015478	Rnf5	protein_coding	-0.176141156370365	0.0207863495589271	0.044049877246802
ENSMUSG00000015484	Fam163a	protein_coding	-0.562436406895435	4.9837557542342e-05	0.000191905411547317
ENSMUSG00000015488	Cacfd1	protein_coding	-0.118160746687779	0.154916824287251	0.244423459092454
ENSMUSG00000015501	Hivep2	protein_coding	0.43121541060126	3.86440860952402e-05	0.00015208551780536
ENSMUSG00000015522	Arnt	protein_coding	0.135683752077303	0.121846022713338	0.200121304306704
ENSMUSG00000015536	Mocs2	protein_coding	-0.482399977706981	2.48525542874469e-10	2.48222944278063e-09
ENSMUSG00000015542	Nat9	protein_coding	-0.417389755798905	4.11615271032895e-05	0.000161219541593889
ENSMUSG00000015568	Lpl	protein_coding	0.509328129466653	1.34076350331243e-05	5.74782663417304e-05
ENSMUSG00000015575	Atp6v0e	protein_coding	-0.5506985962012	7.50549269734301e-08	4.87456560140346e-07
ENSMUSG00000015597	Zfp318	protein_coding	0.566725061754718	2.86694668838561e-11	3.3955231117245e-10
ENSMUSG00000015599	Ttbk1	protein_coding	0.607533603130126	1.48769097426417e-07	9.16066110034013e-07
ENSMUSG00000015605	Srf	protein_coding	0.0435588088738095	0.696853205894121	0.784629508051472
ENSMUSG00000015619	Gata3	protein_coding	-0.0724434901135365	0.730579059417783	0.81072280896105
ENSMUSG00000015647	Lama5	protein_coding	0.809856044249477	5.24083875813169e-08	3.51882223664308e-07
ENSMUSG00000015652	Steap1	protein_coding	0.183895624208699	0.370348930285533	0.490341983698046
ENSMUSG00000015653	Steap2	protein_coding	-0.012257590527896	0.919583016809426	0.947143398741317
ENSMUSG00000015656	Hspa8	protein_coding	-0.231039807975111	0.000452236287707632	0.00143593773816558
ENSMUSG00000015659	Serac1	protein_coding	0.442025096350467	1.01616031610847e-05	4.44823588956347e-05
ENSMUSG00000015668	Pdzd11	protein_coding	-0.460067435179424	1.76067182311934e-08	1.27911418123961e-07
ENSMUSG00000015671	Psma2	protein_coding	-0.686086311449878	3.27451104323562e-15	8.5925173647742e-14
ENSMUSG00000015672	Mrpl32	protein_coding	-0.859603116522366	6.11478806318972e-13	9.99720159343159e-12
ENSMUSG00000015697	Setdb1	protein_coding	0.132926752162704	0.0677760685972356	0.121987805027969
ENSMUSG00000015702	Anxa9	protein_coding	0.0856630070326483	0.683952397044147	0.775115922334931
ENSMUSG00000015709	Arnt2	protein_coding	0.58584467812676	2.71708992066344e-13	4.72908999383367e-12
ENSMUSG00000015711	Prune	protein_coding	0.412365383823032	2.60111262826345e-06	1.28570060145262e-05
ENSMUSG00000015714	Cers2	protein_coding	-0.167773863939759	0.0173183841846689	0.0376305371890071
ENSMUSG00000015733	Capza2	protein_coding	-0.457602188117153	4.36247364889321e-16	1.38330740056585e-14
ENSMUSG00000015745	Plekho1	protein_coding	-0.555095861241613	4.93971272198813e-07	2.80293413310526e-06
ENSMUSG00000015747	Vps45	protein_coding	-0.192134234941485	0.0123509232384286	0.0279641028128445
ENSMUSG00000015748	Prpf3	protein_coding	0.0778107340708814	0.357473013074162	0.477009925572546
ENSMUSG00000015749	Anp32e	protein_coding	0.803534410489347	2.24958613567039e-24	3.69069057579942e-22
ENSMUSG00000015750	Aph1a	protein_coding	-0.0242885332912866	0.69553394819694	0.783545691446717
ENSMUSG00000015755	Tab2	protein_coding	0.0880763448381121	0.153729954266374	0.242814821862175
ENSMUSG00000015757	Ppil4	protein_coding	0.37353499445897	2.97690653618551e-06	1.45092471243121e-05
ENSMUSG00000015759	Cnih1	protein_coding	-0.737896673650507	4.47528000151943e-18	2.2337330102822e-16
ENSMUSG00000015766	Eps8	protein_coding	0.237980023720748	0.00314911068706713	0.00826116119756611
ENSMUSG00000015776	Med22	protein_coding	-0.45053058044419	2.07598688331165e-08	1.48700244978895e-07
ENSMUSG00000015790	Surf1	protein_coding	-0.351163470579355	5.87468806729467e-05	0.000223373115206869
ENSMUSG00000015804	Med28	protein_coding	-0.42669155447297	5.37116596984785e-07	3.02591186482889e-06
ENSMUSG00000015806	Qdpr	protein_coding	-0.752803072592213	2.04104453440821e-16	7.03992453942955e-15
ENSMUSG00000015812	Gnrh1	protein_coding	0.0492829321985528	0.806465650894207	0.867799358157208
ENSMUSG00000015829	Tnr	protein_coding	1.18287745584221	2.40591920067698e-35	1.33507286938743e-32
ENSMUSG00000015837	Sqstm1	protein_coding	0.377684436777481	4.56468735068043e-10	4.38279675548538e-09
ENSMUSG00000015839	Nfe2l2	protein_coding	0.0325653187662318	0.759085765601835	0.832388845657488
ENSMUSG00000015843	Rxrg	protein_coding	0.018131568599225	0.858848376942465	0.905523179131289
ENSMUSG00000015846	Rxra	protein_coding	0.178213248939386	0.0376328641910999	0.0737758986589238
ENSMUSG00000015850	Adamtsl4	protein_coding	0.203562333072579	0.197734331213408	0.298023136843216
ENSMUSG00000015852	Fcrls	protein_coding	-0.052328594714623	0.571996518132407	0.681132183009601
ENSMUSG00000015869	Prpsap1	protein_coding	-0.294813892659402	0.000272439775927298	0.000902567384094878
ENSMUSG00000015879	Fam184b	protein_coding	0.275951367736737	0.0574219925479187	0.106203385295714
ENSMUSG00000015880	Ncapg	protein_coding	0.117573602588848	0.528801209397249	0.64259258132796
ENSMUSG00000015882	Lcorl	protein_coding	-0.0457315787108609	0.612448325493693	0.715882693580913
ENSMUSG00000015889	Lta4h	protein_coding	0.13138693186376	0.131553699206981	0.213433970499451
ENSMUSG00000015890	Amdhd1	protein_coding	0.178226122590584	0.387437658383933	0.507694561795366
ENSMUSG00000015932	Dstn	protein_coding	-0.538405382255562	5.96560777557454e-15	1.47707509057434e-13
ENSMUSG00000015937	H2afy	protein_coding	0.197742083875952	0.00114574488882616	0.0033405607815613
ENSMUSG00000015942	Gtf2ird2	protein_coding	0.364448972879658	0.000181094309629732	0.000621106406068741
ENSMUSG00000015943	Bola1	protein_coding	-0.728207271372484	6.09063347738558e-11	6.78747677600908e-10
ENSMUSG00000015944	Gatsl2	protein_coding	0.495201784514332	1.11399880017876e-15	3.27891035303787e-14
ENSMUSG00000015947	Fcgr1	protein_coding	-0.264439754716617	0.0914209490696387	0.157480307375808
ENSMUSG00000015950	Ncf1	protein_coding	0.16585323792342	0.178645031003665	0.274224700996351
ENSMUSG00000015957	Wnt11	protein_coding	0.110150849900727	0.591187283264591	0.698342754404774
ENSMUSG00000015961	Adss	protein_coding	-0.104691358834951	0.0486467266057925	0.092242994057436
ENSMUSG00000015966	Il17rb	protein_coding	-0.060457139846489	0.753272654903096	0.827818917757264
ENSMUSG00000015968	Cacna1d	protein_coding	0.254519135746173	0.00899237069265128	0.0210861369448486
ENSMUSG00000015970	Chdh	protein_coding	0.224896917880645	0.129462614531914	0.210530180001174
ENSMUSG00000015971	Actr8	protein_coding	0.300566337219123	4.11321773312306e-06	1.95181285137909e-05
ENSMUSG00000015980	Lrrc27	protein_coding	-0.0122020432355898	0.928224185456699	0.953077861606071
ENSMUSG00000015981	Stk32c	protein_coding	0.373319056486757	2.06086624072048e-06	1.03880212032256e-05
ENSMUSG00000015994	Fnta	protein_coding	-0.59423399040466	3.56109625025511e-13	6.08579736898216e-12
ENSMUSG00000016018	Skiv2l2	protein_coding	0.409361709255603	1.49887442444917e-09	1.32393556957315e-08
ENSMUSG00000016024	Lbp	protein_coding	0.580412126627867	0.000489903355929789	0.00154539485308934
ENSMUSG00000016028	Celsr1	protein_coding	0.671562218223237	0.000789562468757828	0.00238355922380542
ENSMUSG00000016087	Fli1	protein_coding	-0.00938416350103857	0.95668018603377	0.97202684279518
ENSMUSG00000016128	Stard13	protein_coding	0.481502759612726	2.66466863329523e-05	0.000108093534948143
ENSMUSG00000016150	Tenm1	protein_coding	0.624740919060657	2.16818556106535e-08	1.54775470982293e-07
ENSMUSG00000016179	Camk1g	protein_coding	0.228710269267023	0.0059804945367448	0.0146747288886414
ENSMUSG00000016181	Diexf	protein_coding	-0.104881626845083	0.280433193976883	0.39416919248766
ENSMUSG00000016194	Hsd11b1	protein_coding	1.19855230492517	1.39242477258844e-30	4.77652330625929e-28
ENSMUSG00000016200	Syt14	protein_coding	0.167931703547885	0.0563679727136276	0.10446901190452
ENSMUSG00000016206	H2-M3	protein_coding	-0.11654509420473	0.501799097987232	0.61761651651935
ENSMUSG00000016239	Lonrf3	protein_coding	0.354070740787506	0.0184840421201456	0.0398103222238342
ENSMUSG00000016252	Atp5e	protein_coding	-0.961868792646694	9.58152437985061e-13	1.50269842456061e-11
ENSMUSG00000016253	Nelfcd	protein_coding	0.152191805791739	0.0669705033346951	0.120808154356601
ENSMUSG00000016256	Ctsz	protein_coding	0.734590231377145	6.81143538951958e-29	1.79770676308378e-26
ENSMUSG00000016257	Slmo2	protein_coding	-0.216855624943627	0.00531077747152862	0.0132065953018756
ENSMUSG00000016262	Sertad4	protein_coding	0.346386923296664	0.000123990597427705	0.000440303143547621
ENSMUSG00000016308	Ube2a	protein_coding	-0.5430337807962	3.02586491001436e-12	4.30535394096839e-11
ENSMUSG00000016319	Slc25a5	protein_coding	-0.319546001496645	7.49066329763395e-08	4.86660965690288e-07
ENSMUSG00000016344	Ppdpf	protein_coding	-0.397286903150024	1.94378600610933e-05	8.097463143578e-05
ENSMUSG00000016346	Kcnq2	protein_coding	0.586871919409745	1.10879637555427e-11	1.40873139512339e-10
ENSMUSG00000016349	Eef1a2	protein_coding	0.323694203501326	0.000188284300843656	0.000644477486215033
ENSMUSG00000016356	Col20a1	protein_coding	1.98683668775375	5.01468832577343e-24	7.69204265385099e-22
ENSMUSG00000016382	Pls3	protein_coding	0.0955740140706366	0.203562226470796	0.305028150294801
ENSMUSG00000016386	Mpped2	protein_coding	-0.154925451956958	0.0462502882709413	0.0882309594345652
ENSMUSG00000016409	Nkap	protein_coding	-0.154995162161166	0.135644003990437	0.218846880732647
ENSMUSG00000016427	Ndufa1	protein_coding	-0.627487545839738	5.51645892287362e-09	4.38781747461452e-08
ENSMUSG00000016458	Wt1	protein_coding	0.188229988377834	0.333668604767297	0.45202006200035
ENSMUSG00000016477	E2f3	protein_coding	0.0155837286944349	0.870664913545608	0.913817401676827
ENSMUSG00000016481	Cr1l	protein_coding	-0.244125442409821	0.00972567616770847	0.0226117476594154
ENSMUSG00000016487	Ppfibp1	protein_coding	0.373749376366256	0.00101066625308608	0.00298080978536423
ENSMUSG00000016493	Cd46	protein_coding	-0.17143174215065	0.194415637080163	0.293678128486104
ENSMUSG00000016494	Cd34	protein_coding	0.297545610569423	4.43947916304004e-05	0.000172593557323463
ENSMUSG00000016495	Plgrkt	protein_coding	-0.511021072544372	3.61385028813766e-07	2.09856920240977e-06
ENSMUSG00000016496	Cd274	protein_coding	-0.0653786532111251	0.725223940361107	0.806811780132967
ENSMUSG00000016503	Gtf3a	protein_coding	-0.540837044882355	1.01089337254367e-11	1.29656867843517e-10
ENSMUSG00000016510	Mtif3	protein_coding	-0.158386934093941	0.0520816372107315	0.0977346577735102
ENSMUSG00000016520	Lnx2	protein_coding	0.0622697827239188	0.703278136687609	0.789712451189449
ENSMUSG00000016526	Dyrk3	protein_coding	-0.467869110838528	0.000127894115457014	0.000452207323149827
ENSMUSG00000016528	Mapkapk2	protein_coding	0.230899462013919	0.00535201386237948	0.0132951212036226
ENSMUSG00000016534	Lamp2	protein_coding	-0.244661898516272	5.52709158554832e-05	0.000211479872844627
ENSMUSG00000016541	Atxn10	protein_coding	-0.0308148854231073	0.606315954251342	0.711005227724537
ENSMUSG00000016552	Foxred2	protein_coding	0.643283550856238	6.79707539769446e-08	4.44661655784679e-07
ENSMUSG00000016554	Eif3d	protein_coding	-0.0335965646151963	0.640291706905497	0.738951776008442
ENSMUSG00000016559	H3f3b	protein_coding	-0.290357959397502	0.00074577397974208	0.00226569765107512
ENSMUSG00000016619	Nup50	protein_coding	-0.115416783300122	0.108962843739507	0.182543240351029
ENSMUSG00000016624	Phf21b	protein_coding	0.146570076285297	0.373636307110331	0.49382810551668
ENSMUSG00000016637	Ift27	protein_coding	-0.446104809849104	0.00013787886230844	0.000484450410907874
ENSMUSG00000016664	Pacsin2	protein_coding	0.174788690233573	0.0344488260884743	0.0683721861783343
ENSMUSG00000016757	Ttll12	protein_coding	0.585628603640015	1.88694579984239e-07	1.14471361312629e-06
ENSMUSG00000016763	Scube1	protein_coding	0.26322092587532	0.0329050518767673	0.0656812964196962
ENSMUSG00000016831	Tox4	protein_coding	-0.103515630723628	0.112303184856246	0.187125690071782
ENSMUSG00000016833	Mrps18c	protein_coding	-0.836291619354255	4.16501047952114e-12	5.8122228341069e-11
ENSMUSG00000016918	Sulf1	protein_coding	0.478891726769724	4.40900223627261e-06	2.07287927215936e-05
ENSMUSG00000016921	Srsf6	protein_coding	-0.31407945770209	9.8333028419607e-06	4.31754537396492e-05
ENSMUSG00000016933	Plcg1	protein_coding	0.757833804495287	3.54351303796651e-22	4.07655246873867e-20
ENSMUSG00000016940	Kctd2	protein_coding	-0.106355357939679	0.131199207966206	0.21296872207678
ENSMUSG00000016942	Tmprss6	protein_coding	0.378528305915428	0.0531766622938647	0.0994335071851681
ENSMUSG00000016946	Kctd5	protein_coding	-0.18179508500583	0.0157896637123942	0.0347045183203334
ENSMUSG00000016984	Etaa1	protein_coding	-0.134480405130037	0.254144047722341	0.364329135200775
ENSMUSG00000016995	Matn4	protein_coding	0.410566734758083	0.00205565765904414	0.00564378536862425
ENSMUSG00000017007	Rbpjl	protein_coding	0.244439167518465	0.240145955139462	0.348793975028193
ENSMUSG00000017009	Sdc4	protein_coding	-0.431014789275445	4.51113299506116e-06	2.11562381848916e-05
ENSMUSG00000017057	Il13ra1	protein_coding	-0.0125921722264287	0.917529890108397	0.945906586343649
ENSMUSG00000017119	Nbr1	protein_coding	0.529785922954507	1.99949401229611e-10	2.03037963024708e-09
ENSMUSG00000017132	Cyth1	protein_coding	0.0436246408460413	0.441460434812663	0.561028830904655
ENSMUSG00000017144	Rnd3	protein_coding	-0.612548761213374	1.09895652886034e-06	5.82416090730563e-06
ENSMUSG00000017146	Brca1	protein_coding	-0.351708052201596	0.0590090405179328	0.108691161520242
ENSMUSG00000017167	Cntnap1	protein_coding	0.504454915273497	7.64694358429077e-06	3.42289168694695e-05
ENSMUSG00000017176	Nt5c3b	protein_coding	-0.639724833708694	2.43559753363044e-13	4.28261124576007e-12
ENSMUSG00000017188	Coa3	protein_coding	-0.799721896452877	2.01680758556234e-13	3.59991567803262e-12
ENSMUSG00000017210	Med24	protein_coding	0.367028930500186	4.11751452071552e-06	1.95336048434347e-05
ENSMUSG00000017221	Psmd3	protein_coding	0.116194469462339	0.0674737500334021	0.121495251181542
ENSMUSG00000017264	Exosc10	protein_coding	0.333566681598761	7.66215921025171e-06	3.42888894259533e-05
ENSMUSG00000017286	Glod4	protein_coding	-0.0604711864677641	0.344218015891525	0.462982796975714
ENSMUSG00000017288	Vps53	protein_coding	0.34640230476037	3.81095443767164e-06	1.82351705238526e-05
ENSMUSG00000017291	Taok1	protein_coding	0.468171145744124	4.75482125622238e-07	2.70534416891278e-06
ENSMUSG00000017299	Dnttip1	protein_coding	0.172122266251368	0.0567190424358184	0.104995896157436
ENSMUSG00000017300	Tnnc2	protein_coding	0.420854478757562	0.046475507842699	0.0886158066162913
ENSMUSG00000017307	Acot8	protein_coding	-0.337526317660016	0.00301353594388611	0.00793418680620978
ENSMUSG00000017314	Mpp2	protein_coding	0.549641521509229	1.77419101201398e-09	1.54043542676796e-08
ENSMUSG00000017344	Vtn	protein_coding	0.387488022669656	0.00590066243560414	0.0145090314313232
ENSMUSG00000017376	Nlk	protein_coding	-0.115781174313898	0.113250293614989	0.188420925011817
ENSMUSG00000017386	Traf4	protein_coding	-0.116344989084085	0.381498311558949	0.501481526312803
ENSMUSG00000017390	Aldoc	protein_coding	-0.461307247861224	4.36240646164909e-10	4.19711997511134e-09
ENSMUSG00000017400	Stac2	protein_coding	0.435728692130626	3.83938992090547e-06	1.83479659670019e-05
ENSMUSG00000017404	Rpl19	protein_coding	-0.80222114178181	1.02426322142796e-13	1.96389981693917e-12
ENSMUSG00000017405	Nek8	protein_coding	0.0306360292005526	0.864229282814421	0.909379763623548
ENSMUSG00000017412	Cacnb4	protein_coding	-0.0658632350616312	0.339435708160857	0.457928745503818
ENSMUSG00000017417	Plxdc1	protein_coding	-0.166093743418233	0.143775441266399	0.229512754917772
ENSMUSG00000017418	Arl5b	protein_coding	-0.21858733410086	0.0155759579721481	0.0343027429742639
ENSMUSG00000017421	Zfp207	protein_coding	-0.405165345828696	2.36692902190431e-09	2.0124763342167e-08
ENSMUSG00000017428	Psmd11	protein_coding	0.141460961756432	0.0126247671537587	0.0285020320557576
ENSMUSG00000017446	C1qtnf1	protein_coding	0.204489173650056	0.286173233550141	0.400387867807973
ENSMUSG00000017453	Pipox	protein_coding	-0.113562241369298	0.508837700894169	0.623594732235809
ENSMUSG00000017466	Timp2	protein_coding	0.232243387486894	0.00143904899794443	0.00410128964414163
ENSMUSG00000017478	Zc3h18	protein_coding	0.606830545859769	2.51384251996796e-11	3.00561893689705e-10
ENSMUSG00000017485	Top2b	protein_coding	0.35626819000809	1.12022565198526e-05	4.86539994843596e-05
ENSMUSG00000017491	Rarb	protein_coding	-0.135723179394234	0.262681082409124	0.37403803636324
ENSMUSG00000017493	Igfbp4	protein_coding	-0.180338955429566	0.0202138767188022	0.0430251818652572
ENSMUSG00000017499	Cdc6	protein_coding	0.163244998694874	0.437855652087042	0.557549025872952
ENSMUSG00000017548	Suz12	protein_coding	0.166313141517279	0.0254849316461989	0.0526008320062176
ENSMUSG00000017550	Atad5	protein_coding	0.529607133136937	0.000344020609908108	0.00111868956344989
ENSMUSG00000017561	Crlf3	protein_coding	-0.321858833676115	0.00192063609983981	0.00530770182950023
ENSMUSG00000017607	Tns4	protein_coding	0.276513849730395	0.188806319478548	0.286789214201897
ENSMUSG00000017615	Tnfaip1	protein_coding	0.0997383176303502	0.173104983838285	0.26768065978829
ENSMUSG00000017631	Abr	protein_coding	0.247504009658723	0.00015005152415129	0.000522521614278772
ENSMUSG00000017639	Rab11fip4	protein_coding	0.818639410461661	1.17011912896398e-14	2.67271641721108e-13
ENSMUSG00000017652	Cd40	protein_coding	0.00101948376986431	0.996092171579701	0.997202111917341
ENSMUSG00000017664	Slc35c2	protein_coding	0.0689525760239923	0.336294883948707	0.454895008277908
ENSMUSG00000017667	Zfp334	protein_coding	0.6459616418725	1.60098100992161e-12	2.41067108652761e-11
ENSMUSG00000017670	Elmo2	protein_coding	0.205743202523106	0.001318034693288	0.00378325887087549
ENSMUSG00000017677	Wsb1	protein_coding	-0.47073454573401	3.00104296657145e-07	1.76278573008417e-06
ENSMUSG00000017679	Ttpal	protein_coding	0.171087255774645	0.00801548040931366	0.019022398601575
ENSMUSG00000017686	Rhot1	protein_coding	-0.20327772563698	0.000853735193363861	0.00255430096625372
ENSMUSG00000017692	Rhbdl3	protein_coding	0.218878023868941	0.00929195145964089	0.0217130602166268
ENSMUSG00000017697	Ada	protein_coding	-0.466421521934304	0.0308370405745514	0.062118561234258
ENSMUSG00000017707	Serinc3	protein_coding	0.0894181591064305	0.113833161168375	0.189212357646324
ENSMUSG00000017713	Tha1	protein_coding	-0.104988282170985	0.502600794981468	0.61819996081331
ENSMUSG00000017715	Pgs1	protein_coding	-0.110606876752945	0.0878240418644568	0.152234973775427
ENSMUSG00000017716	Birc5	protein_coding	-0.0422506167205168	0.838669353409568	0.891054546210957
ENSMUSG00000017718	Afmid	protein_coding	0.124882839541298	0.50836869400702	0.62322236191231
ENSMUSG00000017721	Pigt	protein_coding	0.376853132418531	1.66752518046993e-07	1.01981191507054e-06
ENSMUSG00000017723	Wfdc2	protein_coding	-0.237569835210212	0.252649887482382	0.362793624106104
ENSMUSG00000017724	Etv4	protein_coding	-0.0513773931110394	0.676177989377719	0.768891642091937
ENSMUSG00000017734	Dbndd2	protein_coding	-0.397041190131085	2.43675264234953e-07	1.45395990206226e-06
ENSMUSG00000017737	Mmp9	protein_coding	0.0831048922532439	0.686446568954538	0.77710232908108
ENSMUSG00000017740	Slc12a5	protein_coding	0.921034458388343	1.36801018846555e-23	1.98540370967535e-21
ENSMUSG00000017747	Ghdc	protein_coding	-0.196014616771618	0.097548000365922	0.166164510915841
ENSMUSG00000017754	Pltp	protein_coding	0.901001373687183	4.09959935699276e-14	8.43480273373854e-13
ENSMUSG00000017756	Slc12a7	protein_coding	0.710925427569812	0.000161603320319501	0.00055913622675005
ENSMUSG00000017760	Ctsa	protein_coding	0.2414118189803	0.000118969145596106	0.000423979695352557
ENSMUSG00000017764	Zswim1	protein_coding	0.0952556373838031	0.248153527361364	0.357748410759509
ENSMUSG00000017765	Slc12a4	protein_coding	0.67077504603741	1.88192631733452e-11	2.28630417444626e-10
ENSMUSG00000017774	Myo1c	protein_coding	0.519071066159355	4.30931575291544e-05	0.000168087368844853
ENSMUSG00000017776	Crk	protein_coding	-0.444623053090301	1.32559172222375e-18	7.46565343975984e-17
ENSMUSG00000017778	Cox7c	protein_coding	-0.930460399003435	1.66116302473353e-17	7.37439124415236e-16
ENSMUSG00000017781	Pitpna	protein_coding	-0.211715131839319	4.22055587399399e-05	0.000164897965778929
ENSMUSG00000017801	Mlx	protein_coding	-0.731805794069043	1.24664323925226e-15	3.60552943401068e-14
ENSMUSG00000017802	Fam134c	protein_coding	-0.235012572665293	9.15826466562482e-05	0.000333505075171479
ENSMUSG00000017817	Jph2	protein_coding	-0.0259413911704182	0.897311399783531	0.932316997584357
ENSMUSG00000017830	Dhx58	protein_coding	-0.626067415233364	0.00303849360266627	0.0079943186168602
ENSMUSG00000017831	Rab5a	protein_coding	-0.330771134250277	2.12682367546256e-08	1.52110622763276e-07
ENSMUSG00000017837	Nkiras2	protein_coding	-0.375935701778564	0.00236333043626406	0.00639025448996847
ENSMUSG00000017843	Ppp2r5c	protein_coding	-0.403266866719701	1.18271089981541e-13	2.22253053255153e-12
ENSMUSG00000017858	Ift52	protein_coding	-0.283478016056644	0.000449201095675174	0.00142745533475779
ENSMUSG00000017861	Mybl2	protein_coding	-0.00674859521687817	0.97423336145123	0.983986125829784
ENSMUSG00000017868	Sgk2	protein_coding	0.436465622066949	0.0212384063000907	0.0448768072196003
ENSMUSG00000017897	Eya2	protein_coding	0.148593741264648	0.445023579001834	0.564796170121593
ENSMUSG00000017929	B4galt5	protein_coding	0.220223179539859	0.0033151186043805	0.00862946229426696
ENSMUSG00000017943	Gdap1l1	protein_coding	0.104394641224462	0.158659347886205	0.249265210805981
ENSMUSG00000017969	Ptgis	protein_coding	-0.0376965762102069	0.837558107284077	0.890218163168525
ENSMUSG00000017978	Cadps2	protein_coding	0.231925334513279	0.0151378376798867	0.0334432767571923
ENSMUSG00000017999	Ddx27	protein_coding	0.076979233516696	0.325936066191523	0.444098776690652
ENSMUSG00000018001	Cyth3	protein_coding	0.122821250646404	0.196828190916572	0.296870851228952
ENSMUSG00000018008	Cyth4	protein_coding	-0.211568282594474	0.0372655569061819	0.0731698680558783
ENSMUSG00000018012	Rac3	protein_coding	-0.315632496459086	0.0032993323578822	0.00859344688557482
ENSMUSG00000018040	Rrp7a	protein_coding	-0.0653524619700274	0.27922065665472	0.392991878336786
ENSMUSG00000018042	Cyb5r3	protein_coding	0.491752405236372	9.70604597021648e-15	2.26078974469228e-13
ENSMUSG00000018068	Ints2	protein_coding	0.0403411801403445	0.737579722439803	0.815867793113548
ENSMUSG00000018076	Med13l	protein_coding	0.416931181221349	2.1841377205882e-05	8.99544343469495e-05
ENSMUSG00000018102	Hist1h2bc	protein_coding	-0.923684398226991	1.84384235474423e-20	1.49947300461032e-18
ENSMUSG00000018126	Baiap2l2	protein_coding	-0.086780378651593	0.645153586187387	0.74279079212775
ENSMUSG00000018143	Mafk	protein_coding	-0.0507880147188574	0.673942268621041	0.767039354023771
ENSMUSG00000018160	Med1	protein_coding	0.114783827849958	0.134801113035144	0.21771950955024
ENSMUSG00000018166	Erbb3	protein_coding	0.703732122210093	1.7529780877878e-09	1.52482423154875e-08
ENSMUSG00000018167	Stard3	protein_coding	-0.125651443669775	0.102049852979136	0.17252460359833
ENSMUSG00000018168	Ikzf3	protein_coding	0.197191131512882	0.33817283945921	0.45661682974858
ENSMUSG00000018169	Mfng	protein_coding	-0.359391124689305	0.026084934199897	0.0536760642827361
ENSMUSG00000018171	Vmp1	protein_coding	-0.458939900595452	5.2139608248288e-11	5.88700172842878e-10
ENSMUSG00000018189	Uchl5	protein_coding	0.104274844335372	0.192384890872603	0.291193400408616
ENSMUSG00000018196	Glrx2	protein_coding	-0.404924227372119	5.63438061101042e-10	5.33509147850508e-09
ENSMUSG00000018199	Trove2	protein_coding	0.243903495508605	0.00124818139077074	0.0036030327702957
ENSMUSG00000018209	Stk4	protein_coding	0.302043405047853	2.04542526399498e-05	8.48341139938301e-05
ENSMUSG00000018217	Pmp22	protein_coding	-0.634128642082645	1.87422178011467e-09	1.61834976317727e-08
ENSMUSG00000018238	Gdf9	protein_coding	-0.467590211307681	0.0263543177813008	0.0541464568855278
ENSMUSG00000018239	Zcchc10	protein_coding	-0.787267216789896	7.84907388334606e-13	1.2549870928567e-11
ENSMUSG00000018286	Psmb6	protein_coding	-0.478816385497662	3.27551744138456e-06	1.58581441022844e-05
ENSMUSG00000018287	Spag7	protein_coding	-0.257468948586816	0.0025678157490381	0.00687678917489027
ENSMUSG00000018293	Pfn1	protein_coding	-0.206879087680942	0.00266296961458121	0.00710740525085638
ENSMUSG00000018322	Tomm34	protein_coding	0.176764053403502	0.0218861042571245	0.0460442828968742
ENSMUSG00000018326	Ywhab	protein_coding	-0.0592500551051852	0.248169353899425	0.357748410759509
ENSMUSG00000018334	Ksr1	protein_coding	0.709361319377501	8.08988714215357e-12	1.05700762265243e-10
ENSMUSG00000018339	Gpx3	protein_coding	-0.3319250751208	0.0202749576736826	0.0431243612704412
ENSMUSG00000018340	Anxa6	protein_coding	0.537738154735534	2.38805068301543e-09	2.02952037101135e-08
ENSMUSG00000018347	Zkscan6	protein_coding	-0.178174380570906	0.0754280921456793	0.133699907413804
ENSMUSG00000018362	Kpna2	protein_coding	-0.364255476027643	1.83924965258879e-05	7.69596877254218e-05
ENSMUSG00000018363	Smurf2	protein_coding	-0.0132329576474915	0.863665944981593	0.909053577906149
ENSMUSG00000018372	Cep95	protein_coding	-0.28014961906965	0.0180619053382402	0.0390080091594067
ENSMUSG00000018377	Vezf1	protein_coding	0.0472128879929008	0.534871172423829	0.648007089842701
ENSMUSG00000018378	Cuedc1	protein_coding	-0.0178741455558953	0.820467774666905	0.877907478717576
ENSMUSG00000018379	Srsf1	protein_coding	0.112641713741952	0.038064503360418	0.074468818175002
ENSMUSG00000018381	Abi3	protein_coding	-0.265875946713942	0.0980561062028269	0.166894411883512
ENSMUSG00000018387	Shroom1	protein_coding	-0.00320319748649644	0.982243628959224	0.988267414013101
ENSMUSG00000018395	Kif3a	protein_coding	0.793906886618442	2.7842037107197e-17	1.18845184185857e-15
ENSMUSG00000018398	Sept8	protein_coding	0.137247087242144	0.0187428353689552	0.040280336588003
ENSMUSG00000018401	Mtmr4	protein_coding	0.185162979493729	0.00896630667356333	0.021030247141984
ENSMUSG00000018405	Mrm1	protein_coding	-0.280076322955734	0.00549119189209138	0.0135978891492438
ENSMUSG00000018411	Mapt	protein_coding	0.397647741591845	1.31400945748486e-08	9.74888573903537e-08
ENSMUSG00000018412	Kansl1	protein_coding	0.321103641246975	1.09279801621756e-08	8.24712806879064e-08
ENSMUSG00000018415	Gid4	protein_coding	-0.0827646929240002	0.189466640903633	0.287560704201501
ENSMUSG00000018417	Myo1b	protein_coding	0.603856788119728	2.74431834311809e-07	1.6225964957571e-06
ENSMUSG00000018425	Dhx40	protein_coding	-0.201194997667905	0.0215489748991466	0.0454211271838005
ENSMUSG00000018427	Ypel2	protein_coding	-0.0615708732846681	0.459751524688537	0.57924186724997
ENSMUSG00000018428	Akap1	protein_coding	0.440651132671481	2.27045340093381e-06	1.13625051234531e-05
ENSMUSG00000018433	Nol11	protein_coding	0.0877392952620442	0.275566468887964	0.388980440558822
ENSMUSG00000018442	Derl2	protein_coding	-0.118162878463327	0.138896575788279	0.223178478572429
ENSMUSG00000018446	C1qbp	protein_coding	-0.267388217258322	0.000623553455866253	0.00192483361450075
ENSMUSG00000018449	Rpain	protein_coding	-0.802873667137948	1.81666958395575e-10	1.85371038618135e-09
ENSMUSG00000018451	6330403K07Rik	lincRNA	-0.399133700475394	8.80560170275307e-06	3.90080505578404e-05
ENSMUSG00000018459	Slc13a3	protein_coding	0.332610079308588	0.00591196504439228	0.0145281073513721
ENSMUSG00000018470	Kcnab3	protein_coding	-0.130464996079143	0.142944414152526	0.228340721515173
ENSMUSG00000018474	Chd3	protein_coding	1.04135330667503	5.4427389758873e-17	2.13488890349409e-15
ENSMUSG00000018476	Kdm6b	protein_coding	0.711542104334621	2.53559108442862e-09	2.1452465017899e-08
ENSMUSG00000018481	Appbp2	protein_coding	0.14961119427883	0.0144379713849176	0.0320962891621587
ENSMUSG00000018486	Wnt9b	protein_coding	0.00896805831210249	0.96367491218772	0.976895679372231
ENSMUSG00000018500	Adora2b	protein_coding	-0.484153189181699	0.00293582655356745	0.00774905422302143
ENSMUSG00000018501	Ncor1	protein_coding	0.482989239121179	1.29608118447681e-08	9.63102154687831e-08
ENSMUSG00000018507	Trpv2	protein_coding	0.557655354008963	3.68023388814792e-07	2.13514676407401e-06
ENSMUSG00000018509	Cenpv	protein_coding	-0.188931258708274	0.126055524549141	0.205948179915886
ENSMUSG00000018537	Pcgf2	protein_coding	0.30461225837923	0.000200225525818949	0.000680903928555537
ENSMUSG00000018541	Cwc25	protein_coding	0.220928956641885	0.0162033003516567	0.0355019936981427
ENSMUSG00000018547	Pip4k2b	protein_coding	0.346829822871894	3.63773270376017e-08	2.51495430274251e-07
ENSMUSG00000018548	Trim37	protein_coding	0.0924430748322414	0.207598455279228	0.310115602197403
ENSMUSG00000018554	Ybx2	protein_coding	-0.387252632396865	0.037560160848655	0.0736486754034062
ENSMUSG00000018559	Ctdnep1	protein_coding	0.119480557323277	0.0801252182440103	0.140690785724499
ENSMUSG00000018565	Elp5	protein_coding	-0.299756213615459	2.35558214822586e-05	9.65905843254128e-05
ENSMUSG00000018566	Slc2a4	protein_coding	-0.405779213471404	0.0596444961209856	0.109668912222457
ENSMUSG00000018567	Gabarap	protein_coding	-0.476469295202036	1.07069466980471e-09	9.64238488553962e-09
ENSMUSG00000018570	2810408A11Rik	protein_coding	-0.249985574258661	0.210157384976342	0.313268498249874
ENSMUSG00000018572	Phf23	protein_coding	-0.0147717480025609	0.823337327970122	0.87985870103723
ENSMUSG00000018574	Acadvl	protein_coding	0.0156333163613376	0.844121345625303	0.895022896926638
ENSMUSG00000018581	Dnah11	protein_coding	-0.235624868710976	0.260768496631284	0.371904091461368
ENSMUSG00000018583	G3bp1	protein_coding	0.0809064299355289	0.182098280584084	0.278483282789975
ENSMUSG00000018585	Atox1	protein_coding	-0.829932242288462	6.83713830718965e-10	6.37333440917723e-09
ENSMUSG00000018589	Glra2	protein_coding	-0.552067758481851	2.66986087767837e-07	1.58254053343254e-06
ENSMUSG00000018593	Sparc	protein_coding	-0.17009664542992	0.114806290131904	0.190589553534415
ENSMUSG00000018599	Mief2	protein_coding	-0.0343041605105159	0.733155986029129	0.812615222878197
ENSMUSG00000018604	Tbx3	protein_coding	0.193658163220791	0.306839024618995	0.423398806222964
ENSMUSG00000018634	Crhr1	protein_coding	0.454257242695902	1.92750001333049e-05	8.03316605953312e-05
ENSMUSG00000018648	Dusp14	protein_coding	-0.231766547485445	0.0139173624898319	0.0310560470840519
ENSMUSG00000018651	Tada2a	protein_coding	0.167034822602479	0.0328288182018848	0.0655522453258312
ENSMUSG00000018654	Ikzf1	protein_coding	-0.157433999764577	0.359972855403722	0.479430175271921
ENSMUSG00000018659	Pnpo	protein_coding	-0.0602070035540464	0.446145719212313	0.565871615160262
ENSMUSG00000018661	Cog1	protein_coding	0.290933667446859	0.000771965433784771	0.00233670332732509
ENSMUSG00000018666	Cbx1	protein_coding	-0.114754906608696	0.113006858967202	0.188073217880611
ENSMUSG00000018669	Cdk5rap3	protein_coding	0.20367740513717	0.0221043237842554	0.0464546617970521
ENSMUSG00000018672	Copz2	protein_coding	-0.399536636170715	0.00161934948863177	0.00455731903371355
ENSMUSG00000018677	Slc25a39	protein_coding	-0.00591813523575886	0.920033079297914	0.947451782496248
ENSMUSG00000018678	Sp2	protein_coding	0.516474762174194	7.27004790122949e-07	3.98848484305021e-06
ENSMUSG00000018697	Aatf	protein_coding	0.525579315996245	3.81518428528968e-06	1.82503247189326e-05
ENSMUSG00000018698	Lhx1	protein_coding	-0.342558221258857	0.104536978833988	0.176092941900519
ENSMUSG00000018707	Dync1h1	protein_coding	0.851079885087603	7.7455809147475e-15	1.86397799896098e-13
ENSMUSG00000018727	Cpsf4l	protein_coding	-0.053692076654081	0.791758884469571	0.856711198849713
ENSMUSG00000018733	Pex12	protein_coding	-0.351644544916545	0.00186165026304836	0.00516677780419732
ENSMUSG00000018736	Ndel1	protein_coding	-0.376776726789967	5.24314558011821e-11	5.91287672803887e-10
ENSMUSG00000018740	Slc25a35	protein_coding	0.0286563881068873	0.830438035310227	0.884840707753886
ENSMUSG00000018750	Zbtb4	protein_coding	0.376430552494989	4.27115602439331e-06	2.01610960000572e-05
ENSMUSG00000018752	Tnfsf12Tnfsf13	protein_coding	-0.0132398887494972	0.936594822831897	0.958854768157219
ENSMUSG00000018761	Mpdu1	protein_coding	-0.507739838785173	3.17443934501253e-08	2.21330920629532e-07
ENSMUSG00000018765	Fxr2	protein_coding	0.578582304869033	1.88759247638164e-16	6.59503837998008e-15
ENSMUSG00000018770	Atp5g3	protein_coding	-0.711551665902987	2.7585510422229e-14	5.84781825995724e-13
ENSMUSG00000018774	Cd68	protein_coding	0.0241904096688861	0.846178905090202	0.896398506588256
ENSMUSG00000018796	Acsl1	protein_coding	0.0835754336769012	0.278400227010285	0.392129681448529
ENSMUSG00000018800	Abca5	protein_coding	0.46980647608548	9.59836214202338e-09	7.31390543350384e-08
ENSMUSG00000018809	Smyd4	protein_coding	-0.133197919573124	0.21059950796804	0.313902742679176
ENSMUSG00000018819	Lsp1	protein_coding	0.350530988024325	0.00401480561693523	0.0102513652151464
ENSMUSG00000018820	Zfyve27	protein_coding	0.265700716836952	5.91282504566777e-05	0.00022450648045203
ENSMUSG00000018821	Avpi1	protein_coding	-0.713307328927627	1.44917251008316e-09	1.28484669867194e-08
ENSMUSG00000018822	Sfrp5	protein_coding	0.632796016923887	0.000281797280151874	0.000930952422452356
ENSMUSG00000018830	Myh11	protein_coding	0.653136375255025	0.002436642451842	0.00656182317141064
ENSMUSG00000018841	Rad51d	protein_coding	0.292110915656468	0.00198795967250007	0.00547784944370657
ENSMUSG00000018844	Fndc8	protein_coding	0.226350158207315	0.271546385933714	0.384394706727744
ENSMUSG00000018845	Unc45b	protein_coding	0.345307924992207	0.105443339175006	0.177403199591121
ENSMUSG00000018846	Pank3	protein_coding	-0.124485387952564	0.0584186736140559	0.107751013303001
ENSMUSG00000018848	Rars	protein_coding	0.322758143842856	6.67733629805863e-06	3.02985338950149e-05
ENSMUSG00000018849	Wwc1	protein_coding	0.579631592904864	3.60413253574412e-08	2.49355220212264e-07
ENSMUSG00000018858	Ict1	protein_coding	-0.450842803638157	4.20496887491343e-08	2.87758969035153e-07
ENSMUSG00000018861	Fdxr	protein_coding	0.00347008257004851	0.975350039831109	0.98464211483323
ENSMUSG00000018865	Sult4a1	protein_coding	-0.143001589449347	0.00325972156054089	0.00850991651898783
ENSMUSG00000018882	Mrpl45	protein_coding	-0.290212835787247	0.000491541089084385	0.00154926590841214
ENSMUSG00000018893	Mb	protein_coding	0.262130787360157	0.203200679629414	0.304631483716182
ENSMUSG00000018899	Irf1	protein_coding	-0.0427539531448274	0.7627948331334	0.834879343121468
ENSMUSG00000018900	Slc22a5	protein_coding	0.0120216323239284	0.911914883798939	0.942652533534919
ENSMUSG00000018906	P4ha2	protein_coding	-0.23830153177457	0.0252184656243774	0.0521078513782858
ENSMUSG00000018909	Arrb1	protein_coding	0.316707609338547	1.76885528508873e-05	7.42942846477497e-05
ENSMUSG00000018919	Tm4sf5	protein_coding	-0.0903267217494985	0.665630534229191	0.760104786908495
ENSMUSG00000018920	Cxcl16	protein_coding	-0.0919377538356698	0.636127639424861	0.735454130836909
ENSMUSG00000018921	Pelp1	protein_coding	0.631575172548906	2.88388314812234e-12	4.11575063204419e-11
ENSMUSG00000018923	Med11	protein_coding	-0.824162194527053	2.55850829939996e-12	3.69329579837636e-11
ENSMUSG00000018927	Ccl6	protein_coding	-0.585210308510299	0.000781196875933598	0.00236085879516886
ENSMUSG00000018931	Natd1	protein_coding	-0.055214665481874	0.602512056136255	0.708040794962487
ENSMUSG00000018932	Map2k3	protein_coding	-0.333470180927445	0.00327969054445924	0.00855612852631532
ENSMUSG00000018965	Ywhah	protein_coding	-0.304991360688858	1.49058630083831e-08	1.09726460155741e-07
ENSMUSG00000018974	Sart3	protein_coding	0.629704899941191	1.81423343695985e-07	1.10309836465103e-06
ENSMUSG00000018983	E2f2	protein_coding	0.237177372171089	0.262215667965863	0.373629107130273
ENSMUSG00000018995	Nars2	protein_coding	-0.462028235313783	7.30768042722942e-07	4.00563645033519e-06
ENSMUSG00000018999	Slc35b4	protein_coding	0.0698123761069425	0.294786525239821	0.41052091612782
ENSMUSG00000019027	Dnah1	protein_coding	1.56269008638089	1.69634502643401e-51	2.90954014670277e-48
ENSMUSG00000019039	Dalrd3	protein_coding	-0.277652820603395	6.42666359310297e-05	0.000242019684652842
ENSMUSG00000019054	Fis1	protein_coding	-0.668757688964191	5.7766524992809e-13	9.46077280416082e-12
ENSMUSG00000019055	Plod1	protein_coding	0.227182936091973	0.0314903113428318	0.0632319821312481
ENSMUSG00000019066	Rab3d	protein_coding	-0.0211688540697676	0.851736132203439	0.900572221391899
ENSMUSG00000019080	Mfsd3	protein_coding	-0.274478379431945	0.0567667299852938	0.105073863890174
ENSMUSG00000019082	Slc25a22	protein_coding	0.0758266929088906	0.286025089423663	0.400269645613132
ENSMUSG00000019087	Atp6ap1	protein_coding	0.123421274027236	0.0630537293562261	0.114840690391343
ENSMUSG00000019088	Dnase1l1	protein_coding	-0.43065414718933	0.026653309937926	0.0546298749156816
ENSMUSG00000019102	Aldh3a1	protein_coding	2.42848497422857	1.97753119706037e-31	7.77293356144543e-29
ENSMUSG00000019122	Ccl9	protein_coding	-0.92723558222876	1.13840047236864e-07	7.1594005707264e-07
ENSMUSG00000019124	Scrn1	protein_coding	0.639555846639771	1.22995506047696e-18	6.9686372750807e-17
ENSMUSG00000019132	BC005537	protein_coding	-0.103437463124954	0.0445581846243416	0.085382822395638
ENSMUSG00000019139	Isyna1	protein_coding	0.172445834730826	0.0608035786246249	0.111376807564155
ENSMUSG00000019143	Hars2	protein_coding	-0.281163052696815	0.00241644699225354	0.00651673890835442
ENSMUSG00000019146	Cacng2	protein_coding	0.122276806756612	0.102325911636885	0.172929324153807
ENSMUSG00000019158	Tmem160	protein_coding	-0.171281683746458	0.0437593857800522	0.0840399360252692
ENSMUSG00000019173	Rab5c	protein_coding	-0.0175119304410686	0.768008281058852	0.838884374217743
ENSMUSG00000019179	Mdh2	protein_coding	-0.145085589064762	0.0322207356668539	0.0644722260925371
ENSMUSG00000019188	H13	protein_coding	0.193580087382135	0.0104994163511914	0.0241885148354287
ENSMUSG00000019189	Rnf145	protein_coding	0.382951008401388	1.42254299066928e-05	6.06945242084064e-05
ENSMUSG00000019194	Scn1b	protein_coding	-0.27634769111466	7.87118261512034e-07	4.29082930943298e-06
ENSMUSG00000019210	Atp6v1e1	protein_coding	-0.397307507470917	1.61096349150648e-11	1.9839457045857e-10
ENSMUSG00000019214	Chtf18	protein_coding	-0.0664994933968643	0.740557881584317	0.81794318884506
ENSMUSG00000019230	Lhx9	protein_coding	-0.207244791468004	0.244209431089144	0.353119201131121
ENSMUSG00000019232	Etnppl	protein_coding	-0.761273957204222	2.95745127708447e-10	2.91719803251811e-09
ENSMUSG00000019235	Rps6kl1	protein_coding	0.322569392341846	0.000361470749660776	0.001170792898515
ENSMUSG00000019254	Ppp1r12c	protein_coding	0.199219875932466	0.00161216030973727	0.00453844054965878
ENSMUSG00000019256	Ahr	protein_coding	0.0856567138844472	0.525326023550203	0.639467454806794
ENSMUSG00000019261	Map1s	protein_coding	0.479197739110704	2.81151435595977e-06	1.3813760769243e-05
ENSMUSG00000019295	Tmem129	protein_coding	-0.192584999354855	0.0162726819968997	0.0356333207097848
ENSMUSG00000019297	Nop9	protein_coding	0.245497247164257	0.0274003622770316	0.0559846908252929
ENSMUSG00000019301	Hsd17b1	protein_coding	-0.155595452694945	0.400869691540316	0.521205187119505
ENSMUSG00000019302	Atp6v0a1	protein_coding	0.585482486593863	2.39281314882996e-10	2.39751490594662e-09
ENSMUSG00000019303	Psmc3ip	protein_coding	-0.678714421889177	1.05193807646075e-05	4.58888224013527e-05
ENSMUSG00000019312	Grb7	protein_coding	-0.100186381904711	0.535586270959445	0.648631342863829
ENSMUSG00000019320	Noxo1	protein_coding	-0.0146836779061731	0.942447528320714	0.963174124740096
ENSMUSG00000019326	Aoc3	protein_coding	0.0881100870423292	0.641582375766825	0.740124407434588
ENSMUSG00000019338	Zfp687	protein_coding	0.701824622998562	6.7450214847057e-15	1.65485462096154e-13
ENSMUSG00000019359	Gdpd2	protein_coding	-0.169129868230624	0.234372396894367	0.341882171965828
ENSMUSG00000019362	D8Ertd738e	protein_coding	-0.325745640878289	8.91197213645866e-05	0.000325604528076231
ENSMUSG00000019368	Sec14l4	protein_coding	0.127839206914514	0.535552355117891	0.648631342863829
ENSMUSG00000019370	Calm3	protein_coding	-0.27174413753921	1.4148156512864e-09	1.25674797047178e-08
ENSMUSG00000019373	Cops3	protein_coding	-0.536184690803136	1.33689209764207e-11	1.67816827641071e-10
ENSMUSG00000019428	Fkbp8	protein_coding	-0.167240128528211	0.00357871831403435	0.00923535472998031
ENSMUSG00000019432	Ddx39b	protein_coding	-0.186737004101646	0.000166707343253658	0.000575318720535352
ENSMUSG00000019433	Gipc1	protein_coding	-0.26019840576418	5.60995398090159e-05	0.000214213725475957
ENSMUSG00000019437	Tlcd1	protein_coding	-0.742803321409111	4.03981277210367e-16	1.28748560086622e-14
ENSMUSG00000019461	Plscr3	protein_coding	0.191184978108004	0.0381597105035549	0.0746071770021317
ENSMUSG00000019464	Ptger1	protein_coding	0.208863259565677	0.274633463637666	0.387895610005379
ENSMUSG00000019467	Arhgef25	protein_coding	-0.248152274094412	4.85895125302921e-05	0.000187608926302939
ENSMUSG00000019470	Xab2	protein_coding	0.275795998371034	0.00111489622426424	0.00325939510847242
ENSMUSG00000019471	Cdc37	protein_coding	0.00967339953908606	0.875200903037218	0.916771904033012
ENSMUSG00000019478	Rab4a	protein_coding	0.0753402428372245	0.329097113425024	0.447372986357884
ENSMUSG00000019487	Trip10	protein_coding	-0.40995569096279	0.00347405056626028	0.00899971330957471
ENSMUSG00000019494	Cops6	protein_coding	-0.306064124722631	8.82972179794277e-07	4.76517051378107e-06
ENSMUSG00000019505	Ubb	protein_coding	-0.505597991885895	2.96155900106196e-11	3.49660410970188e-10
ENSMUSG00000019518	Ap4m1	protein_coding	0.282898481917742	0.00209822817011319	0.00574394528228752
ENSMUSG00000019528	Gyg	protein_coding	-0.215452899930517	0.00236593510566597	0.00639544506298838
ENSMUSG00000019539	Rcn3	protein_coding	-0.108385217415522	0.501307297396181	0.61741398132866
ENSMUSG00000019558	Slc6a8	protein_coding	0.198774179998797	0.00294029849266252	0.00775868694560333
ENSMUSG00000019564	Arid3a	protein_coding	0.509402053293014	0.00119517795167255	0.00346540992995328
ENSMUSG00000019577	Pdk4	protein_coding	0.155247374621335	0.192700886369183	0.291551337398687
ENSMUSG00000019578	Ubxn6	protein_coding	-0.343989952370428	2.74492491463448e-06	1.35147438320482e-05
ENSMUSG00000019579	D17Wsu104e	protein_coding	-0.420865122219242	3.38050543828298e-05	0.000134826434811722
ENSMUSG00000019590	Cyb561	protein_coding	0.141003399564156	0.0419354567470999	0.0810037779262939
ENSMUSG00000019647	Sema6a	protein_coding	0.640524064181555	1.43776171947447e-07	8.88511312195378e-07
ENSMUSG00000019659	Ccdc12	protein_coding	-0.219321518633432	0.00839725435233063	0.0198162598956125
ENSMUSG00000019689	1110001J03Rik	protein_coding	-0.896982071077568	2.39994692996804e-10	2.40338634435812e-09
ENSMUSG00000019699	Akt3	protein_coding	-0.00139443205220436	0.980499584592736	0.987508170650652
ENSMUSG00000019710	Mrpl24	protein_coding	-0.585811010312204	1.45122389762922e-13	2.68697166600299e-12
ENSMUSG00000019715	Gle1	protein_coding	0.00129317475822063	0.984889868216333	0.989703316366126
ENSMUSG00000019718	L3hypdh	protein_coding	-0.53812209379628	0.00214416340869178	0.00585270992936746
ENSMUSG00000019726	Lyst	protein_coding	0.336724698193138	0.00203398260389543	0.00559195715882484
ENSMUSG00000019731	Slc35e1	protein_coding	0.20142830651361	0.00358075127859775	0.00923933730488291
ENSMUSG00000019732	Calr3	protein_coding	-0.171463527262927	0.369870552422262	0.489846112070112
ENSMUSG00000019734	Tmc4	protein_coding	0.161828679130105	0.316798755160897	0.434535958823748
ENSMUSG00000019737	Syne4	protein_coding	0.11630177015593	0.482086186200809	0.60036589085543
ENSMUSG00000019738	Polr2i	protein_coding	-0.496143882445638	1.40364243384234e-07	8.68564178396306e-07
ENSMUSG00000019761	Krt10	protein_coding	-0.504707661664815	4.52322235192895e-06	2.12076630501599e-05
ENSMUSG00000019762	Iyd	protein_coding	1.88464952738638	9.0208046305105e-12	1.16333233741518e-10
ENSMUSG00000019763	Rmnd1	protein_coding	-0.266031003880826	0.00147024715996415	0.00418325338064298
ENSMUSG00000019767	Ccdc170	protein_coding	0.29835670128251	0.150188392227012	0.237978029406822
ENSMUSG00000019768	Esr1	protein_coding	0.512519858722407	0.00384726380059831	0.00986227257145221
ENSMUSG00000019772	Vip	protein_coding	-1.18070604679535	2.95876048663253e-29	8.45802031837817e-27
ENSMUSG00000019773	Fbxo5	protein_coding	-0.348113424384728	0.0881989804912433	0.152805341132074
ENSMUSG00000019774	Mtrf1l	protein_coding	-0.194317807383826	0.128285255937869	0.208975817974424
ENSMUSG00000019775	Rgs17	protein_coding	-0.0950637887751007	0.203562274890647	0.305028150294801
ENSMUSG00000019777	Hdac2	protein_coding	0.0457184028673895	0.430877099429761	0.550473271899589
ENSMUSG00000019782	Rwdd1	protein_coding	-0.799957506882988	5.56229241166684e-21	5.11920833809358e-19
ENSMUSG00000019785	Clvs2	protein_coding	-0.117158706662765	0.110708668846485	0.185089982731646
ENSMUSG00000019787	Trdn	protein_coding	-0.127718796831352	0.506779498792195	0.621678075664002
ENSMUSG00000019789	Hey2	protein_coding	-0.107355873073468	0.446410070183576	0.566060810145408
ENSMUSG00000019790	Stxbp5	protein_coding	0.471067448261561	6.72284525248986e-07	3.71419974754689e-06
ENSMUSG00000019791	Hint3	protein_coding	-0.426143771409796	0.00190457547798406	0.00526731538304387
ENSMUSG00000019792	Trmt11	protein_coding	-0.320710952960209	0.0115644477185888	0.0263796923112821
ENSMUSG00000019794	Katna1	protein_coding	-0.41974631225607	6.0565321065484e-05	0.000229316859831926
ENSMUSG00000019795	Pcmt1	protein_coding	-0.431957058517479	1.04652482329014e-13	2.00454658284418e-12
ENSMUSG00000019796	Lrp11	protein_coding	0.155673095664585	0.0291219791850614	0.0590909554458328
ENSMUSG00000019797	1700021F05Rik	protein_coding	-0.298592291933415	0.00122829268456026	0.00355200751625624
ENSMUSG00000019802	Sec63	protein_coding	0.318939602582565	1.22494253179098e-06	6.43222675961603e-06
ENSMUSG00000019803	Nr2e1	protein_coding	0.00227823943132051	0.984831742570833	0.989703316366126
ENSMUSG00000019804	Snx3	protein_coding	-0.384733671147363	2.46598417320479e-10	2.46428619681434e-09
ENSMUSG00000019806	Aig1	protein_coding	-0.114032189864886	0.1118469012921	0.186579618627591
ENSMUSG00000019808	Adat2	protein_coding	0.0893049633053238	0.537601388477138	0.650116423251736
ENSMUSG00000019809	Pex3	protein_coding	-0.586346273529043	2.96629604387748e-11	3.50000672044005e-10
ENSMUSG00000019810	Fuca2	protein_coding	0.172997248364824	0.0259890015345092	0.0535066010422943
ENSMUSG00000019813	Cep57l1	protein_coding	-0.099374368278945	0.479977324866057	0.598488678094501
ENSMUSG00000019814	Ltv1	protein_coding	-0.162746993067795	0.0634625915788854	0.115473885169142
ENSMUSG00000019817	Plagl1	protein_coding	0.637836849988891	1.43993112651189e-07	8.89560594757689e-07
ENSMUSG00000019818	Cd164	protein_coding	-0.223781849236263	0.00701754337307685	0.0169179645821417
ENSMUSG00000019820	Utrn	protein_coding	-0.0505597504288541	0.599355239339386	0.705209560375192
ENSMUSG00000019822	Smpd2	protein_coding	0.127770771962752	0.228334973138985	0.334887743953142
ENSMUSG00000019823	Mical1	protein_coding	0.376151515953507	0.007317080888894	0.0175593188922365
ENSMUSG00000019826	Zbtb24	protein_coding	0.280830086387926	0.00539992797286408	0.0134000317064352
ENSMUSG00000019828	Grm1	protein_coding	0.507654800343102	5.03877939798182e-06	2.3415431256582e-05
ENSMUSG00000019831	Wasf1	protein_coding	0.0784225572647575	0.315283368788866	0.433087100032001
ENSMUSG00000019832	Rab32	protein_coding	-0.190576652558092	0.262834043731686	0.374171123752035
ENSMUSG00000019837	Gtf3c6	protein_coding	-0.516743716669172	5.53202892250844e-08	3.70094232213952e-07
ENSMUSG00000019838	Slc16a10	protein_coding	0.135185190640568	0.476295345219443	0.595274528236303
ENSMUSG00000019841	Rev3l	protein_coding	0.149162331159384	0.111907820607062	0.18664823650932
ENSMUSG00000019842	Traf3ip2	protein_coding	-0.49333821586017	0.00337732379247258	0.00877202202541026
ENSMUSG00000019843	Fyn	protein_coding	0.12117425188431	0.0421897866734579	0.0814400148524791
ENSMUSG00000019845	Tube1	protein_coding	0.161268282195341	0.352362005138088	0.471474664247216
ENSMUSG00000019846	Lama4	protein_coding	0.499390953536981	0.00328748193738976	0.00857052946148025
ENSMUSG00000019848	Popdc3	protein_coding	-0.341033295530007	0.0736727818108628	0.131044062828844
ENSMUSG00000019849	Prep	protein_coding	0.525664804241071	3.33228051787798e-07	1.94403638004959e-06
ENSMUSG00000019850	Tnfaip3	protein_coding	0.37643021775708	0.0124098238288161	0.0280705126697367
ENSMUSG00000019851	Perp	protein_coding	-0.127286899089909	0.372976012571773	0.493197254639168
ENSMUSG00000019852	D10Bwg1379e	protein_coding	0.6588254614109	4.89214888394123e-11	5.5636029531838e-10
ENSMUSG00000019853	Hebp2	protein_coding	-0.439420667944844	0.00133002179346978	0.00381418470548631
ENSMUSG00000019854	Reps1	protein_coding	0.166814246160458	0.0239855054329911	0.0499127368089958
ENSMUSG00000019856	Fam184a	protein_coding	0.230433235937634	0.0137533997841061	0.0307374311450757
ENSMUSG00000019857	Asf1a	protein_coding	-0.718027272476843	6.55812254916215e-11	7.26828246295916e-10
ENSMUSG00000019861	Gopc	protein_coding	0.400327592093574	1.57842069758089e-07	9.67513427591251e-07
ENSMUSG00000019863	Qrsl1	protein_coding	-0.172250788197179	0.115945911070411	0.192193946948291
ENSMUSG00000019864	Rtn4ip1	protein_coding	0.0961843323033532	0.465366637385744	0.584597666126695
ENSMUSG00000019865	Nmbr	protein_coding	-0.836740534526068	1.10650500526154e-05	4.80912921775386e-05
ENSMUSG00000019866	Aim1	protein_coding	-0.368968514230068	0.0842138709319054	0.146864963638319
ENSMUSG00000019868	Vta1	protein_coding	-0.388664781029606	1.53910195035994e-07	9.45255094317739e-07
ENSMUSG00000019872	Smpdl3a	protein_coding	-0.145860957949302	0.112987112214381	0.188065976722428
ENSMUSG00000019873	Reep3	protein_coding	0.171029419521839	0.0332501584781431	0.0662719987330579
ENSMUSG00000019874	Fabp7	protein_coding	-0.2361560152716	0.263862030190634	0.37529475488931
ENSMUSG00000019876	Pkib	protein_coding	-1.32945699114732	7.6498775350448e-25	1.34888074255785e-22
ENSMUSG00000019877	Serinc1	protein_coding	-0.14334993096225	0.0180908530063277	0.0390606051774377
ENSMUSG00000019878	Hsf2	protein_coding	-0.169609454813387	0.0543372105736386	0.101272365098571
ENSMUSG00000019880	Rspo3	protein_coding	0.0894704817870253	0.512939381980449	0.62752136734408
ENSMUSG00000019883	Echdc1	protein_coding	-0.181879037189231	0.0308638251447013	0.0621658790439927
ENSMUSG00000019888	Mgat4c	protein_coding	-0.89044268426667	1.9348542821833e-12	2.86988174071952e-11
ENSMUSG00000019889	Ptprk	protein_coding	0.571387923777575	6.28431889152639e-12	8.46297248582644e-11
ENSMUSG00000019890	Nts	protein_coding	-0.882617918314147	5.23175398638227e-12	7.1497044403273e-11
ENSMUSG00000019891	Dcbld1	protein_coding	0.14983196030019	0.197461722273776	0.297659820560829
ENSMUSG00000019892	Lrriq1	protein_coding	0.602560590909029	0.00162511406480854	0.00457286011345903
ENSMUSG00000019894	Slc6a15	protein_coding	-0.11195894190141	0.151145138647853	0.239212761586196
ENSMUSG00000019897	Ccdc59	protein_coding	-0.21534622284766	0.00834231907158227	0.0197088071529605
ENSMUSG00000019899	Lama2	protein_coding	2.24078438437942	4.21939359203656e-67	9.95091236261921e-64
ENSMUSG00000019906	Lin7a	protein_coding	-0.568068044689932	3.00492153978967e-08	2.10055037759214e-07
ENSMUSG00000019907	Ppp1r12a	protein_coding	0.738830856672232	4.95763331322013e-19	3.01727960388788e-17
ENSMUSG00000019913	Sim1	protein_coding	0.252205652820078	0.23428393016261	0.34177954924441
ENSMUSG00000019916	P4ha1	protein_coding	0.157960687060267	0.0449283904740394	0.0860048643540687
ENSMUSG00000019917	Sept10	protein_coding	-0.428006709035348	0.00126212994114919	0.00363884559897032
ENSMUSG00000019920	Lims1	protein_coding	0.0604005318887274	0.467856664926295	0.586908977710102
ENSMUSG00000019923	Zwint	protein_coding	-0.224887679250939	0.000471512553485467	0.00149337373621123
ENSMUSG00000019927	Ube2d1	protein_coding	-0.139350363722329	0.051516439213054	0.0968377661285931
ENSMUSG00000019929	Dcn	protein_coding	-0.539536109751337	4.57425647930383e-07	2.61285186179308e-06
ENSMUSG00000019935	Slc17a8	protein_coding	0.424221381683862	0.023813284235257	0.0495954557530185
ENSMUSG00000019936	Epyc	protein_coding	0.268726277757508	0.203594513281113	0.305052230152062
ENSMUSG00000019942	Cdk1	protein_coding	-0.237341701634715	0.262332376518606	0.373692919347876
ENSMUSG00000019943	Atp2b1	protein_coding	0.665800544707051	3.60213347819372e-13	6.14479677514293e-12
ENSMUSG00000019944	Rhobtb1	protein_coding	0.310397186607391	0.0380364615957613	0.074443352793281
ENSMUSG00000019945	1700040L02Rik	protein_coding	0.0563529372294055	0.754489162922525	0.828528434716215
ENSMUSG00000019947	Arid5b	protein_coding	0.325829933058388	0.00093201437998075	0.00276656943157596
ENSMUSG00000019948	Actr6	protein_coding	-0.643049779229076	2.19570409770632e-09	1.87498279445521e-08
ENSMUSG00000019951	Uhrf1bp1l	protein_coding	0.136662033033775	0.067286237925888	0.121238606718339
ENSMUSG00000019952	Poc1b	protein_coding	0.20104479166742	0.178798118078	0.274392719519898
ENSMUSG00000019960	Dusp6	protein_coding	-0.100594871379751	0.424038248645369	0.54372228063016
ENSMUSG00000019961	Tmpo	protein_coding	-0.0598411375490293	0.519053137700486	0.633234759068546
ENSMUSG00000019966	Kitl	protein_coding	-0.422948092543667	4.91685648192602e-06	2.29052669739502e-05
ENSMUSG00000019969	Psen1	protein_coding	0.307037193523252	0.00037104330875572	0.00119912197778249
ENSMUSG00000019970	Sgk1	protein_coding	-0.344016277108028	0.00105304284801173	0.00309081509232067
ENSMUSG00000019971	Cep290	protein_coding	0.646124476674067	1.13984458860123e-07	7.16609391973986e-07
ENSMUSG00000019975	Ikbip	protein_coding	-0.0614108111423075	0.564693241765018	0.674606939300994
ENSMUSG00000019977	Hbs1l	protein_coding	-0.0441549428339179	0.536683328544767	0.649390991800643
ENSMUSG00000019978	Epb4.1l2	protein_coding	0.420895300626106	2.18291900066052e-09	1.86695978175258e-08
ENSMUSG00000019979	Apaf1	protein_coding	0.313443877751924	0.00174541061549375	0.00487644929402052
ENSMUSG00000019982	Myb	protein_coding	-0.104690730535164	0.616455511057347	0.719424314682804
ENSMUSG00000019984	Med23	protein_coding	0.283343548449402	0.000226812374822106	0.000764155192101549
ENSMUSG00000019986	Ahi1	protein_coding	0.49158663522226	9.09417174424854e-12	1.17199274794219e-10
ENSMUSG00000019987	Arg1	protein_coding	0.408704921344692	0.0529186188015985	0.0990080920749881
ENSMUSG00000019988	Nedd1	protein_coding	0.126234112879848	0.436947060806182	0.556718003527163
ENSMUSG00000019989	Enpp3	protein_coding	-0.270664094013656	0.167386307996672	0.260218214259801
ENSMUSG00000019990	Pde7b	protein_coding	0.238089006105281	0.0440226019668334	0.0844766508653628
ENSMUSG00000019996	Map7	protein_coding	0.320578120024171	0.000182981143587438	0.000626827881941937
ENSMUSG00000019997	Ctgf	protein_coding	-0.311167625463257	0.00929184346287992	0.0217130602166268
ENSMUSG00000019998	Stx7	protein_coding	-0.162552898812848	0.00657183323849632	0.0159453160636201
ENSMUSG00000020000	Moxd1	protein_coding	0.0363790020195839	0.791258328116893	0.856443742561036
ENSMUSG00000020003	Pex7	protein_coding	-0.846805096501098	3.74301557603566e-22	4.27996817412513e-20
ENSMUSG00000020007	Il20ra	protein_coding	0.0822437841752944	0.695354150906681	0.783472485228805
ENSMUSG00000020009	Ifngr1	protein_coding	-0.0557722094722914	0.58512097049566	0.693216788090525
ENSMUSG00000020014	Cfap54	protein_coding	0.765090868416917	6.90715796999733e-06	3.12361815484036e-05
ENSMUSG00000020015	Cdk17	protein_coding	0.179178893321312	0.0188876539406832	0.0405546110047651
ENSMUSG00000020017	Hal	protein_coding	0.32578420852682	0.0670883251543186	0.120951307280127
ENSMUSG00000020018	Snrpf	protein_coding	-0.357971684711545	0.00013051652661155	0.0004607887925861
ENSMUSG00000020019	Ntn4	protein_coding	0.625097868876279	6.59931952626826e-08	4.33008197800597e-07
ENSMUSG00000020021	Fgd6	protein_coding	0.483887684414147	6.34425255131666e-05	0.00023920266364047
ENSMUSG00000020022	Ndufa12	protein_coding	-0.72766576970091	1.06959927488462e-13	2.03839692113617e-12
ENSMUSG00000020023	Tmcc3	protein_coding	0.182953854788225	0.0227213149423325	0.0475733047405379
ENSMUSG00000020024	Cep83	protein_coding	-0.194764920314365	0.00284301640648582	0.00753676978237572
ENSMUSG00000020027	Socs2	protein_coding	0.0513824722182045	0.587983917128957	0.695778510064728
ENSMUSG00000020029	Nudt4	protein_coding	-0.140659852774942	0.0432510188018228	0.0832076039292333
ENSMUSG00000020032	Nuak1	protein_coding	0.555376785913125	6.57751866221104e-06	2.98743487241059e-05
ENSMUSG00000020034	Tcp11l2	protein_coding	0.533309481815605	3.74329382772586e-07	2.1670673411385e-06
ENSMUSG00000020037	Rfx4	protein_coding	0.534527939813212	3.54627360972204e-06	1.70769638066937e-05
ENSMUSG00000020038	Cry1	protein_coding	0.151926256876144	0.0744541111229444	0.132202866598599
ENSMUSG00000020042	Btbd11	protein_coding	0.295477744657537	0.00296111386382884	0.00781142830940418
ENSMUSG00000020044	Timp3	protein_coding	0.101695953667298	0.221646298902235	0.327188852311124
ENSMUSG00000020048	Hsp90b1	protein_coding	0.659149151619566	3.51381972398221e-24	5.52460306103102e-22
ENSMUSG00000020051	Pah	protein_coding	0.409440713429211	0.0516239642728146	0.0970012283572546
ENSMUSG00000020052	Ascl1	protein_coding	-0.168734426930452	0.228279214529965	0.334858026787191
ENSMUSG00000020053	Igf1	protein_coding	-0.636851240359694	6.57219038211807e-05	0.000246761225750093
ENSMUSG00000020056	Ccdc53	protein_coding	-0.883633236264372	1.75354106442661e-15	4.85815848201715e-14
ENSMUSG00000020057	Dram1	protein_coding	-0.288123102555994	0.16737563435693	0.260218214259801
ENSMUSG00000020059	Sycp3	protein_coding	-0.396460346599851	0.0650008839686536	0.117829715395521
ENSMUSG00000020061	Mybpc1	protein_coding	-0.289453924076675	0.0826251008999253	0.144448459847933
ENSMUSG00000020062	Slc5a8	protein_coding	0.0444669937911251	0.806663501124345	0.867864300470343
ENSMUSG00000020063	Sirt1	protein_coding	-0.247820726767256	0.00696043031122721	0.0167910035394353
ENSMUSG00000020064	Herc4	protein_coding	-0.318833031242107	3.75866260175507e-05	0.000148264033676172
ENSMUSG00000020067	Mypn	protein_coding	0.521191305593015	0.0044656982157803	0.0112956600398347
ENSMUSG00000020069	Hnrnph3	protein_coding	0.648215645099978	3.25888079805227e-13	5.58449627764325e-12
ENSMUSG00000020070	Rufy2	protein_coding	-0.236107807726318	0.000750422988443221	0.00227770761308852
ENSMUSG00000020072	Pbld1	protein_coding	-0.0168082228028538	0.936107097652394	0.958459467705417
ENSMUSG00000020074	Ccar1	protein_coding	0.464187665450461	4.36880573281033e-11	5.03212806843299e-10
ENSMUSG00000020075	Ddx21	protein_coding	0.565798629690984	8.49336276558866e-09	6.54058266523923e-08
ENSMUSG00000020076	Ddx50	protein_coding	-0.252159329318329	0.000146140194788274	0.00051059760279081
ENSMUSG00000020077	Srgn	protein_coding	-0.403679397684931	0.00159885394036096	0.004503669347983
ENSMUSG00000020078	Vps26a	protein_coding	-0.449280485668023	9.77407523625963e-12	1.2561817267201e-10
ENSMUSG00000020079	Supv3l1	protein_coding	-0.238881480251789	0.0024723849432886	0.00664290611293449
ENSMUSG00000020080	Hkdc1	protein_coding	0.372870576412862	0.0106911901069716	0.0245748883708862
ENSMUSG00000020083	2010107G23Rik	protein_coding	-0.389281292766758	6.6902719593838e-05	0.000250795472000187
[truncated: 16,886 more rows]

## Sheet: GSEA results
ID	Description	setSize	enrichmentScore	NES	p.adjust	rank	leading_edge	core_enrichment
mmu04974	Protein digestion and absorption	70	0.642367737588684	2.43915425777122	0.0128130005078323	2302	tags=47%, list=17%, signal=39%	Atp1a4/Col6a6/Col22a1/Col6a5/Col28a1/Col20a1/Dpp4/Col6a3/Slc8a2/Col1a2/Col25a1/Atp1a1/Col11a2/Col5a1/Atp1a2/Col8a2/Col4a2/Slc8a1/Col4a3/Col1a1/Slc7a8/Slc1a1/Col6a4/Col23a1/Atp1b2/Col16a1/Col5a2/Col13a1/Col8a1/Slc8a3/Slc36a1/Col4a4/Col4a1
mmu05412	Arrhythmogenic right ventricular cardiomyopathy	71	0.597422401757684	2.27337996785534	0.0128130005078323	3350	tags=55%, list=25%, signal=41%	Lama2/Atp2a1/Dsp/Sgca/Itgb4/Slc8a2/Cacna2d2/Dsg2/Des/Cacna1s/Slc8a1/Jup/Cacna1c/Ctnna1/Atp2a2/Lmna/Cacng8/Ryr2/Itga1/Actn2/Itga11/Actn3/Itgav/Cacna2d3/Itga6/Tcf7l1/Cdh2/Slc8a3/Cacng1/Cacna1f/Itga3/Ctnna2/Itga4/Lef1/Cacna2d1/Itga5/Cacna2d4/Itgb1/Itgb8
mmu04972	Pancreatic secretion	63	0.609934314618818	2.24985427428949	0.0128130005078323	2399	tags=51%, list=18%, signal=42%	Clca4a/Pla2g2f/Atp1a4/Atp2a1/Atp2b3/Atp1a1/Itpr1/Atp1a2/Adcy3/Prkca/Atp2b1/Atp2a2/Adcy6/Itpr2/Ryr2/Adcy9/Plcb3/Adcy5/Kcnma1/Slc4a4/Atp2b4/Slc26a3/Adcy1/Pnlip/Prkcg/Plcb1/Atp1b2/Slc9a1/Trpc1/Cftr/Prkcb/Slc4a2
mmu04911	Insulin secretion	69	0.576432794684269	2.18080339796337	0.0128130005078323	2328	tags=43%, list=17%, signal=36%	Gcg/Atp1a4/Atp1a1/Atp1a2/Abcc8/Cacna1s/Adcy3/Camk2a/Prkca/Pclo/Creb3l1/Cacna1c/Adcy6/Adcyap1r1/Kcnmb1/Ryr2/Adcy9/Creb3l2/Plcb3/Adcy5/Kcnma1/Adcy1/Prkcg/Plcb1/Atp1b2/Camk2b/Gck/Kcnn3/Cacna1f/Prkcb
mmu04961	Endocrine and other factor-regulated calcium reabsorption	42	0.635969550559871	2.17520197834071	0.0128130005078323	2378	tags=60%, list=18%, signal=49%	Atp1a4/Slc8a2/Atp2b3/Kl/Atp1a1/Atp1a2/Slc8a1/Prkca/Dnm3/Ap2a1/Atp2b1/Adcy6/Dnm1/Adcy9/Plcb3/Ap2b1/Atp2b4/Esr1/Prkcg/Plcb1/Atp1b2/Cltc/Slc8a3/Prkcb/Vdr
mmu04512	ECM-receptor interaction	74	0.56770375778765	2.1715883275811	0.0128130005078323	2618	tags=51%, list=19%, signal=42%	Col6a6/Col6a5/Lama2/Tnc/Itgb4/Tnr/Col6a3/Col1a2/Lamb2/Fn1/Thbs3/Vwf/Lama5/Col4a2/Thbs2/Lamb1/Col4a3/Sv2a/Col1a1/Frem2/Sv2c/Col6a4/Itga1/Itga11/Cd44/Reln/Tnxb/Itgav/Lama4/Itga6/Lamc1/Dmp1/Col4a4/Lamc3/Col4a1/Vtn/Fras1/Itga3
mmu05414	Dilated cardiomyopathy	83	0.557427649872889	2.16467913086306	0.0128130005078323	1664	tags=35%, list=12%, signal=31%	Ttn/Lama2/Atp2a1/Sgca/Itgb4/Mybpc3/Slc8a2/Cacna2d2/Tnnc1/Des/Cacna1s/Slc8a1/Adcy3/Agt/Cacna1c/Atp2a2/Adcy6/Lmna/Cacng8/Ryr2/Adcy9/Tnnt2/Adcy5/Itga1/Itga11/Adcy1/Itgav/Cacna2d3/Itga6
mmu05410	Hypertrophic cardiomyopathy	80	0.550702833891327	2.12911608468373	0.0128130005078323	1664	tags=31%, list=12%, signal=28%	Ttn/Lama2/Atp2a1/Sgca/Itgb4/Ace/Mybpc3/Slc8a2/Cacna2d2/Tnnc1/Des/Cacna1s/Slc8a1/Agt/Cacna1c/Atp2a2/Lmna/Cacng8/Ryr2/Tnnt2/Itga1/Itga11/Itgav/Cacna2d3/Itga6
mmu02010	ABC transporters	37	0.622626492181588	2.05375309734851	0.0128130005078323	2701	tags=57%, list=20%, signal=45%	Abca12/Abcb1a/Abcc9/Abcc8/Abca7/Abcd1/Defb1/Abca2/Tap2/Abca1/Abcg1/Abcc4/Abca5/Abca4/Abca13/Abcg4/Abcc3/Abca8a/Cftr/Abcb9/Abca8b
mmu04360	Axon guidance	157	0.471980379397973	2.02003371705019	0.0128130005078323	4123	tags=56%, list=31%, signal=39%	Met/Slit3/Slit1/Sema3d/Srgap1/Sema3b/L1cam/Plxna1/Sema5a/Plxnb1/Sema6c/Robo1/Dcc/Plcg1/Pard3/Camk2a/Epha4/Prkca/Plxna3/Epha3/Sema3g/Sema6a/Srgap3/Plxna2/Ntn4/Nfatc2/Rock2/Sema4f/Neo1/Sema3f/Sema3e/Nrp1/Trpc4/Pard6g/Fzd3/Arhgef12/Robo2/Boc/Enah/Camk2b/Unc5d/Ephb2/Efnb1/Bmpr2/Sema5b/Trpc1/Plxna4/Unc5a/Unc5b/Sema6d/Ablim1/Dpysl2/Ephb1/Ptpn11/Plxnc1/Bmp7/Rgma/Epha6/Ngef/Plxnb3/Robo3/Ephb6/Epha5/Efnb3…
mmu04510	Focal adhesion	168	0.465771511830486	2.00716157156778	0.0128130005078323	2328	tags=36%, list=17%, signal=30%	Col6a6/Col6a5/Lama2/Tnc/Itgb4/Tnr/Met/Flt1/Flt4/Kdr/Col6a3/Mylk3/Col1a2/Mylk/Lamb2/Fn1/Parvb/Thbs3/Igf1r/Vwf/Egfr/Lama5/Vegfd/Col4a2/Dock1/Thbs2/Ppp1r12a/Vav2/Lamb1/Col4a3/Vcl/Prkca/Col1a1/Pdgfrb/Flnc/Rasgrf1/Rock2/Diaph1/Bcar1/Col6a4/Itga1/Rapgef1/Itga11/Reln/Tnxb/Parvg/Itgav/Prkcg/Lama4/Itga6/Ppp1r12b/Actn4/Lamc1/Erbb2/Col4a4/Lamc3/Arhgap35/Col4a1/Actn1/Prkcb
mmu04514	Cell adhesion molecules	119	0.481764915789049	1.9790157100918	0.0128130005078323	3543	tags=45%, list=26%, signal=33%	Glycam1/Cd6/Spn/Itgal/Cd2/Cdh5/Glg1/L1cam/Nfasc/Ncam1/H2-D1/Vtcn1/Ptprm/Nrcam/Nectin2/Neo1/Esam/Vcan/Cldn23/Vcam1/Nectin1/Cldn2/Itgav/Cntnap1/H2-Q2/Itga6/Cd276/Pecam1/Nrxn2/Nlgn3/Itgam/Cdh2/Nrxn3/Ptprf/Cdh1/H2-M5/Cntn2/Ocln/Cldn1/Sdc3/Itga4/Ptprs/Cldn5/Slitrk5/Itgb1/Itgb8/Ptprd/Cd34/Ncam2/Cadm3/H2-K1/H2-Aa/Mag
mmu04020	Calcium signaling pathway	194	0.452591263786062	1.97406986396395	0.0128130005078323	2690	tags=37%, list=20%, signal=30%	Atp2a1/Casq2/Lhcgr/Met/Flt1/Flt4/Kdr/Nos1/Slc8a2/Mylk3/Mylk/Tnnc1/Cacna1g/Ntsr1/Atp2b3/Cacna1b/Itpr1/Egfr/Vegfd/Cacna1s/Plcg1/Slc8a1/Cacna1a/Plce1/Adcy3/Cacna1i/Erbb3/Camk2a/Cacna1e/Prkca/Cacna1c/Grin2d/Pdgfrb/Atp2b1/Drd5/Atp2a2/Grin1/Itpr2/Ryr2/Adcy9/Stim1/Ptk2b/Plcb3/P2rx1/Atp2b4/Adcy1/P2rx7/Tpcn1/Prkcg/Grm1/Plcb1/Camk2b/Itpkb/Fgf7/Erbb4/Grm5/Nos3/Erbb2/Gnal/Slc8a3/Tnnc2/Tbxa2r/Cacna1f/Prkcb/Ph…
mmu04925	Aldosterone synthesis and secretion	77	0.505242544410695	1.94723854785305	0.0128130005078323	2987	tags=51%, list=22%, signal=40%	Atp1a4/Cacna1g/Atp2b3/Atp1a1/Itpr1/Atp1a2/Cacna1s/Dagla/Adcy3/Cacna1i/Agt/Camk2a/Prkca/Creb3l1/Cacna1c/Atp2b1/Kcnk9/Adcy6/Itpr2/Adcy9/Creb3l2/Plcb3/Adcy5/Atp2b4/Adcy1/Prkcg/Plcb1/Atp1b2/Camk2b/Lipe/Cacna1f/Prkcb/Kcnj5/Scarb1/Adcy8/Ldlr/Itpr3/Prkce/Kcnk3
mmu04022	cGMP-PKG signaling pathway	132	0.447067946194047	1.86429248870667	0.0128130005078323	2336	tags=34%, list=17%, signal=28%	Atp1a4/Atp2a1/Slc8a2/Mylk3/Mylk/Atp2b3/Atp1a1/Pik3r6/Itpr1/Atp1a2/Cacna1s/Adra2b/Slc8a1/Pde5a/Ppp1r12a/Adcy3/Insr/Creb3l1/Cacna1c/Atp2b1/Atp2a2/Adcy6/Mef2d/Cngb1/Kcnmb1/Itpr2/Nfatc2/Rock2/Adcy9/Creb3l2/Plcb3/Adcy5/Kcnma1/Mef2c/Atp2b4/Adcy1/Plcb1/Npr2/Atp1b2/Nos3/Irs2/Slc8a3/Cacna1f/Gucy1a2/Prkg1
mmu04024	cAMP signaling pathway	175	0.420866119239948	1.82174749238668	0.0128130005078323	2347	tags=30%, list=17%, signal=25%	Gcg/Atp1a4/Adcy10/Atp2a1/Tshr/Lhcgr/Atp2b3/Atp1a1/Atp1a2/Cacna1s/Afdn/Plce1/Ppp1r12a/Adcy3/Vav2/Camk2a/Gabbr2/Creb3l1/Cacna1c/Grin2d/Atp2b1/Hhip/Drd5/Atp2a2/Adcy6/Adcyap1r1/Grin1/Ep300/Cngb1/Ryr2/Rock2/Pld2/Adcy9/Cnga3/Creb3l2/Adcy5/Atp2b4/Adcy1/Crebbp/Hcn4/Atp1b2/Camk2b/Abcc4/Sox9/Crhr1/Slc9a1/Crhr2/Rela/Lipe/Cftr/Cacna1f/Acox1
mmu04919	Thyroid hormone signaling pathway	105	0.446645020387417	1.80996583346128	0.0128130005078323	3418	tags=41%, list=25%, signal=31%	Atp1a4/Atp2a1/Notch1/Pfkl/Atp1a1/Atp1a2/Plcg1/Plce1/Mtor/Notch3/Prkca/Atp2a2/Foxo1/Notch2/Ep300/Ncoa1/Plcb3/Ncoa2/Itgav/Esr1/Prkcg/Plcb1/Crebbp/Atp1b2/Ncor1/Tsc2/Med14/Slc9a1/Med13/Med13l/Prkcb/Pfkp/Med24/Notch4/Kat2a/Slc16a2/Slc2a1/Med16/Gsk3b/Tbc1d4/Pik3r2/Src/Med4
mmu04261	Adrenergic signaling in cardiomyocytes	123	0.434567246906199	1.79928651656417	0.0128130005078323	1731	tags=28%, list=13%, signal=25%	Atp1a4/Atp2a1/Slc8a2/Cacna2d2/Tnnc1/Scn7a/Atp2b3/Atp1a1/Pik3r6/Atp1a2/Cacna1s/Slc8a1/Adcy3/Agt/Camk2a/Prkca/Creb3l1/Cacna1c/Atp2b1/Atp2a2/Adcy6/Scn5a/Cacng8/Ryr2/Adcy9/Tnnt2/Creb3l2/Plcb3/Adcy5/Atp2b4/Adcy1/Cacna2d3/Plcb1/Atp1b2/Camk2b
mmu04934	Cushing syndrome	124	0.412483220761486	1.71449988909644	0.0128130005078323	2987	tags=39%, list=22%, signal=30%	Apc2/Cacna1g/Itpr1/Egfr/Cacna1s/Dvl3/Adcy3/Pde11a/Cacna1i/Agt/Camk2a/Kmt2d/Apc/Creb3l1/Cacna1c/Adcy6/Itpr2/Adcy9/Creb3l2/Plcb3/Adcy5/Men1/Adcy1/Fzd3/Plcb1/Camk2b/Fzd8/Tcf7l1/Wnt8b/Pde8b/Crhr1/Rb1/Crhr2/Fzd4/Kcna4/Cacna1f/Scarb1/Axin2/Adcy8/Pbx1/Usp8/Sp1/Armc5/Lef1/Ldlr/Braf/Itpr3/Kcnk3
mmu04921	Oxytocin signaling pathway	129	0.395588472029885	1.64567496035599	0.0128130005078323	4149	tags=48%, list=31%, signal=34%	Mylk3/Mylk/Cacna2d2/Pik3r6/Itpr1/Egfr/Cacna1s/Ppp1r12a/Adcy3/Camk2a/Prkca/Cacna1c/Adcy6/Cacng8/Itpr2/Ryr2/Nfatc2/Rock2/Adcy9/Plcb3/Adcy5/Mef2c/Mapk7/Adcy1/Kcnj9/Prkcg/Cacna2d3/Plcb1/Npr2/Camk2b/Ppp1r12b/Nos3/Cacng1/Cacna1f/Gucy1a2/Prkcb/Pla2g4e/Gnao1/Ryr3/Kcnj5/Adcy8/Itpr3/Cacna2d1/Cacna2d4/Jun/Nfatc3/Src/Kcnj4/Gnaq/Rock1/Cd38/Cacna1d/Nfatc1/Myl9/Trpm2/Pik3r5/Cacng6/Kcnj6/Cacnb1/Camk1g/Adcy2/Prka…
mmu05206	MicroRNAs in cancer	132	0.394198046908295	1.64382274365739	0.0128130005078323	4118	tags=48%, list=31%, signal=33%	Tnc/Tnr/Met/Abcb1a/Notch1/Stat3/Apc2/Dnmt1/Egfr/Slc7a1/Ezr/Plcg1/Mtor/Erbb3/Vim/Notch3/Prkca/Apc/Pdgfrb/Dicer1/Notch2/Ep300/Mapk7/Cd44/Tnxb/Zfpm2/Prkcg/Fzd3/Kif23/Crebbp/Foxp1/Reck/Bmpr2/Erbb2/Irs2/Gls/Prkcb/Trp63/Notch4/Fgfr3/Cdc25a/Zeb1/Itga5/Prkce/Tgfb2/Fscn1/Rps6ka5/Sos1/Pik3r2/Sos2/Marcks/Plcg2/Rock1/Hdac5/Shc4/Pak4/Rdx/E2f2/Thbs1/Crkl/Pik3cb/Nfkb1/Atm
mmu03050	Proteasome	44	-0.653912716334058	-2.5188864267266	0.0165451839895079	3111	tags=66%, list=23%, signal=51%	Psmc1/Psmc3/Psmb9/Psmc2/Psmd13/Psmb7/Psmd6/Psmd8/Psmb5/Psmb8/Psmb6/Psmb3/Psmb4/Psmb10/Psmb2/Psma1/Sem1/Psmd14/Pomp/Psma4/Psmc6/Psmb1/Psma2/Psme2/Psma7/Psme1/Psma6/Psma5/Psma3
mmu04971	Gastric acid secretion	57	0.545966498497005	1.98470280980841	0.0165451839895079	2399	tags=46%, list=18%, signal=38%	Atp1a4/Mylk3/Mylk/Atp1a1/Itpr1/Atp1a2/Ezr/Adcy3/Camk2a/Prkca/Kcnj10/Adcy6/Itpr2/Adcy9/Plcb3/Adcy5/Adcy1/Prkcg/Plcb1/Atp1b2/Camk2b/Slc9a1/Cftr/Atp4a/Prkcb/Slc4a2
mmu04918	Thyroid hormone synthesis	56	0.544314940990795	1.97141998992122	0.0165451839895079	1724	tags=38%, list=13%, signal=33%	Atp1a4/Iyd/Tshr/Atp1a1/Itpr1/Atp1a2/Adcy3/Prkca/Creb3l1/Canx/Hsp90b1/Adcy6/Itpr2/Adcy9/Creb3l2/Plcb3/Adcy5/Adcy1/Prkcg/Plcb1/Atp1b2
mmu04970	Salivary secretion	56	0.542204249185011	1.96377540825511	0.0165451839895079	2399	tags=48%, list=18%, signal=40%	Atp1a4/Nos1/Atp2b3/Atp1a1/Itpr1/Atp1a2/Adcy3/Prkca/Atp2b1/Adcy6/Itpr2/Adcy9/Plcb3/Lpo/Adcy5/Kcnma1/Atp2b4/Adcy1/Prkcg/Plcb1/Atp1b2/Slc9a1/Gucy1a2/Prkcb/Prkg1/Ryr3/Slc4a2
mmu04520	Adherens junction	63	0.532079233582526	1.96267156846956	0.0165451839895079	2786	tags=46%, list=21%, signal=37%	Met/Igf1r/Egfr/Ptprb/Afdn/Pard3/Vcl/Ptprm/Insr/Nectin2/Ctnna1/Ep300/Wasf2/Ssx2ip/Nectin1/Smad3/Crebbp/Tjp1/Tcf7l1/Lmo7/Actn4/Ptprf/Erbb2/Cdh1/Actn1/Ptprj/Fgfr1/Ctnna2/Lef1
mmu05146	Amoebiasis	69	0.50906252463802	1.92592318435748	0.0165451839895079	2328	tags=42%, list=17%, signal=35%	Lama2/Il1b/Il12a/Col1a2/Lamb2/Fn1/Lama5/Col4a2/Lamb1/Col4a3/Vcl/Prkca/Col1a1/Plcb3/Adcy1/Prkcg/Plcb1/Lama4/Itgam/Actn4/Lamc1/Gnal/Rela/Col4a4/Lamc3/Arg1/Col4a1/Actn1/Prkcb
mmu01232	Nucleotide metabolism	70	-0.451847275626346	-1.911775333878	0.0165451839895079	2853	tags=51%, list=21%, signal=41%	Ak2/Nt5e/Ak3/Rrm2/Uck1/Enpp3/Aprt/Pnp/Tk2/Adsl/Tyms/Itpa/Dtymk/Nme6/Dck/Dguok/Nt5c1a/Tymp/Ada/Nme1/Nme3/Cmpk1/Dctd/Gmpr2/Ak6/Upp2/Dut/Nt5m/Hprt/Nt5c3/Cda/Nt5c/Hddc2/Dctpp1/Guk1/Nme4
mmu03020	RNA polymerase	29	-0.545017112975444	-1.89640486006269	0.0165451839895079	2319	tags=59%, list=17%, signal=49%	Polr2c/Polr1c/Polr2m/Polr1f/Crcp/Polr2f/Polr2i/Polr3k/Polr1d/Polr2l/Polr2d/Polr3h/Polr2g/Polr2e/Polr2j/Polr2h/Polr2k
mmu03060	Protein export	25	-0.553920873884388	-1.84465217765042	0.0165451839895079	1812	tags=36%, list=13%, signal=31%	Srp9/Immp2l/Sec61b/Srp19/Spcs1/Sec11c/Srp14/Sec61g/Immp1l
mmu04922	Glucagon signaling pathway	77	0.476389486919268	1.83603693509841	0.0165451839895079	1731	tags=25%, list=13%, signal=22%	Gcg/Pgam2/Pygb/Pfkl/Itpr1/Pygl/Fbp1/Camk2a/Creb3l1/Foxo1/Cpt1a/Ep300/Itpr2/Creb3l2/Plcb3/Ppp4r3a/Plcb1/Crebbp/Camk2b
mmu03010	Ribosome	109	-0.82195497706461	-3.77869023126612	0.0171324105510577	1557	tags=83%, list=12%, signal=74%	Mrpl17/Mrpl1/Mrps16/Rsl24d1/Rpl3/Rplp1/Mrps18a/Rps26/Mrps14/Rpl8/Rpsa/Mrps10/Rpl37/Rpl22/Mrps12/Mrpl18/Rpl23a/Rps29/Mrps11/Rpl10/Rplp0/Mrpl21/Rpl7/Mrpl27/Rplp2/Mrpl15/Rpl36a/Rpl36al/Rps27rt/Rps4x/Mrpl23/Rps9/Rps27/Mrpl34/Uba52/Mrpl22/Rps23/Rpl15/Rpl14/Rps16/Mrpl11/Mrpl12/Rpl24/Mrpl28/Rpl6/Rpl27a/Rpl7a/Mrps6/Rpl13/Rps27a/Rps15a/Rps20/Mrpl14/Rps8/Rpl37a/Rps3a1/Rps6/Rpl31-ps12/Rpl19/Rps12/Mrpl20/Rpl…
mmu00190	Oxidative phosphorylation	118	-0.708635139441068	-3.32707461445206	0.0171324105510577	1641	tags=59%, list=12%, signal=53%	COX2/Ppa2/Ndufs3/Cox8a/Cox5a/Uqcrc2/Cox7a2l/Atp6v0e/Atp6v1g1/COX1/Atp5g2/Cox8b/Ndufb7/Ndufv3/Ndufa6/Ndufs7/Cox11/Ndufa2/Ndufa8/Cox17/Atp6v1f/Ndufa5/Sdhb/ND3/Atp6v0b/Ndufa1/Ndufs5/Cox6a1/Ndufs8/Sdhd/Ndufs6/Uqcr11/Atp5pb/Atp5c1/Ndufa12/Ndufb10/Uqcrb/Cycs/Cox6c/Uqcrq/Ndufb6/Ndufb11/Ndufa11/Ndufb3/Atp5o/Ndufc1/Ndufv2/Ndufc2/Ndufs4/Ndufa3/Cox5b/Ndufb5/Atp5j2/Cox6b1/Uqcr10/COX3/Cox7a1/Atp5k/Ndufb9/Cox7…
mmu04932	Non-alcoholic fatty liver disease	132	-0.591974960342573	-2.8314323044295	0.0171324105510577	1799	tags=46%, list=13%, signal=40%	Cyc1/Cdc42/COX2/Ndufs3/Cox8a/Cox5a/Casp3/Uqcrc2/Cox7a2l/COX1/Cox8b/Ndufb7/Ndufv3/Ndufa6/Ndufs7/Ndufa2/Ndufa8/Fas/Eif2s1/Ndufa5/Sdhb/Ndufa1/Ndufs5/Cox6a1/Ndufs8/Sdhd/Ndufs6/Uqcr11/Ndufa12/Mlx/Ndufb10/Uqcrb/Cycs/Cox6c/Uqcrq/Ndufb6/Ndufb11/Ndufa11/Ndufb3/Ndufc1/Ndufv2/Ndufc2/Ndufs4/Ndufa3/Cox5b/Ndufb5/Cox6b1/Mapk13/Uqcr10/COX3/Cox7a1/Ndufb9/Cox7a2/Cox4i1/Ndufb8/Cox7c/Uqcrh/Ndufa7/Ndufb4/Ndufa4/Cox7b
mmu05034	Alcoholism	109	-0.365243595390023	-1.67909732825221	0.0171324105510577	3409	tags=40%, list=25%, signal=30%	Mapk3/Creb3/Nras/Calm3/Gng4/Gng3/H4c3/H2aw/H4c11/Shc1/Atf4/H2bc8/H2aj/Hat1/H4c14/Gm5741/Calm1/H2ac18/Ppp1cc/Crh/Ppp1cb/H2ax/Calml4/Gnb3/Araf/Adora2b/Calm2/Gng5/Hras/Ppp1ca/H4c9/H2bc23/Pkia/Gng11/H2az1/H2az2/Gng8/H2ac19/Npy/H4c8/H2bc4/Gng10/H3f3a/H2bu2
mmu04723	Retrograde endocannabinoid signaling	126	-0.383198427623232	-1.81339377884387	0.0171584013391923	1030	tags=28%, list=8%, signal=26%	Ndufb7/Gabrg1/Ndufv3/Ndufa6/Ndufs7/Ndufa2/Ndufa8/Gabra3/Ndufa5/ND3/Ndufa1/Ndufs5/Gng11/Ndufs8/Ndufs6/Ndufa12/Ndufb10/Ndufb6/Ndufb11/Ndufa11/Ndufb3/Ndufc1/Ndufv2/Gng8/Ndufc2/Ndufs4/Ndufa3/Ndufb5/Mapk13/Ndufb9/Ndufb8/Gng10/Ndufa7/Ndufb4/Ndufa4
mmu05208	Chemical carcinogenesis - reactive oxygen species	186	-0.542628970225707	-2.72961771343483	0.0179529282977559	1997	tags=42%, list=15%, signal=36%	Uqcrfs1/Mgst1/Ephx2/Cyc1/Araf/Hmox1/Acp1/COX2/Ndufs3/Cox8a/Slc25a4/Cox5a/Gstt2/Uqcrc2/Cox7a2l/Bad/Cyba/Hras/COX1/Atp5g2/Cox8b/Ndufb7/Gstm5/Ndufv3/Ndufa6/Ndufs7/Gsto1/Ndufa2/Ndufa8/Ndufa5/Sdhb/ND3/Cbr1/Ndufa1/Ndufs5/Cox6a1/Ndufs8/Sdhd/Ndufs6/Uqcr11/Gsta4/Atp5pb/Atp5c1/Ndufa12/Ndufb10/Uqcrb/Cox6c/Uqcrq/Nqo1/Ndufb6/Ndufb11/Ndufa11/Ndufb3/Atp5o/Ndufc1/Ndufv2/Ndufc2/Ndufs4/Ndufa3/Cox5b/Ndufb5/Cox6b1/M…
mmu05012	Parkinson disease	232	-0.520169689548482	-2.68325463672285	0.0179529282977559	1821	tags=38%, list=14%, signal=34%	Calml4/Cyc1/Ube2g1/COX2/Ndufs3/Psmd8/Cox8a/Psmb5/Slc25a4/Psmb6/Cox5a/Calm2/Casp3/Ubb/Psmb3/Psmb4/Uqcrc2/Cox7a2l/Psmb2/Psma1/Sem1/COX1/Uchl1/Psmd14/Atp5g2/Cox8b/Ndufb7/Ndufv3/Ndufa6/Ndufs7/Ndufa2/Ndufa8/Eif2s1/Psma4/Ndufa5/Sdhb/ND3/Ndufa1/Ndufs5/Cox6a1/Psmc6/Ndufs8/Psmb1/Psma2/Sdhd/Ndufs6/Uba52/Txn1/Uqcr11/Atp5pb/Atp5c1/Psma7/Ndufa12/Ndufb10/Psma6/Uqcrb/Cycs/Cox6c/Uqcrq/Psma5/Ndufb6/Rps27a/Ndufb11…
mmu05171	Coronavirus disease - COVID-19	162	-0.540905086899272	-2.66391929796132	0.0179529282977559	1444	tags=45%, list=11%, signal=41%	Masp2/Isg15/Rsl24d1/Mx2/Rpl3/Rplp1/Rps26/Rpl8/Rpsa/Rpl37/Rpl22/Rpl23a/Rps29/Rpl10/Rplp0/Rpl7/Tlr4/Rplp2/Masp1/Rpl36a/Rpl36al/Rps27rt/Rps4x/Rps9/Rps27/Uba52/Rps23/Rpl15/Rpl14/Rps16/Rpl24/Rpl6/Rpl27a/Rpl7a/Rpl13/Rps27a/Rps15a/Rps20/Rps8/Rpl37a/Rps3a1/Rps6/Rpl31-ps12/Rpl19/Rps12/Fcgr3/Rpl39/Rps13/Rps7/Rps21/Rpl27/Rpl13a/Mapk13/Rpl22l1/Rps3/Rps11/Rps14/Rps17/Rpl26/Rpl9/Rpl41/Rps15/Rps18/Rps10/Rps25/R…
mmu05020	Prion disease	234	-0.474655443408634	-2.45381220138642	0.0179529282977559	1641	tags=35%, list=12%, signal=32%	COX2/Ndufs3/Psmd8/Cox8a/Psmb5/Slc25a4/Psmb6/Cox5a/Casp3/Psmb3/Psmb4/Uqcrc2/Cox7a2l/Psmb2/Bad/Psma1/Cyba/Sem1/COX1/Psmd14/Atp5g2/Cox8b/Ndufb7/Ndufv3/Ndufa6/Ndufs7/Ndufa2/Ndufa8/Eif2s1/Psma4/Ndufa5/Sdhb/ND3/Ndufa1/Ndufs5/Cox6a1/Psmc6/Ndufs8/Psmb1/Psma2/Sdhd/Ndufs6/Uqcr11/Atp5pb/Atp5c1/Psma7/Ndufa12/Ndufb10/Psma6/Uqcrb/Cycs/Cox6c/Uqcrq/Psma5/Ndufb6/Ndufb11/Ndufa11/Ndufb3/Atp5o/Ndufc1/Ndufv2/Ndufc2/N…
mmu04714	Thermogenesis	203	-0.479872083197334	-2.44184559932215	0.0179529282977559	1365	tags=37%, list=10%, signal=34%	Rheb/Ndufaf8/Uqcrc2/Cox20/Ndufaf4/Cox7a2l/Ndufaf2/Hras/COX1/Atp5g2/Cox8b/Ndufb7/Ndufv3/Ndufa6/Ndufs7/Cox11/Ndufa2/Ndufa8/Cox17/Ndufa5/Sdhb/ND3/Ndufa1/Cox19/Ndufs5/Cox6a1/Ndufaf6/Ndufs8/Sdhd/Ndufs6/Uqcr11/Atp5pb/Atp5c1/Ndufa12/Ndufb10/Uqcrb/Cox6c/Uqcrq/Coa6/Ndufb6/Ndufb11/Ndufa11/Rps6/Ndufb3/Coa3/Atp5o/Ndufc1/Ndufv2/Ndufc2/Cox14/Ndufs4/Ndufa3/Cox5b/Ndufb5/Atp5j2/Cox6b1/Mapk13/Uqcr10/COX3/Cox16/Cox…
mmu05415	Diabetic cardiomyopathy	178	-0.483556596090435	-2.41141646768111	0.0179529282977559	1643	tags=37%, list=12%, signal=33%	Agtr1a/COX2/Ndufs3/Cox8a/Slc25a4/Cox5a/Uqcrc2/Cox7a2l/Cyba/COX1/Atp5g2/Cox8b/Ndufb7/Ppp1ca/Ndufv3/Ndufa6/Ndufs7/Ndufa2/Ndufa8/Ndufa5/Sdhb/ND3/Ndufa1/Ndufs5/Cox6a1/Ndufs8/Mpc1/Sdhd/Ndufs6/Uqcr11/Atp5pb/Atp5c1/Ndufa12/Ndufb10/Uqcrb/Cox6c/Uqcrq/Ndufb6/Ndufb11/Mpc2/Ndufa11/Ndufb3/Atp5o/Ndufc1/Ndufv2/Ndufc2/Ndufs4/Ndufa3/Cox5b/Ndufb5/Cox6b1/Mapk13/Uqcr10/COX3/Cox7a1/Ndufb9/Cox7a2/Cox4i1/Ndufb8/Cox7c/A…
mmu00380	Tryptophan metabolism	34	0.585323068756941	1.90428213462773	0.0179529282977559	1249	tags=21%, list=9%, signal=19%	Kynu/Tdo2/Ido2/Aldh1b1/Aox4/Ido1/Dhtkd1
mmu04713	Circadian entrainment	73	0.45518006156699	1.73642643629996	0.0179529282977559	2934	tags=45%, list=22%, signal=36%	Adcy10/Nos1/Cacna1g/Itpr1/Nos1ap/Adcy3/Cacna1i/Camk2a/Prkca/Cacna1c/Grin2d/Adcy6/Adcyap1r1/Grin1/Ryr2/Adcy9/Plcb3/Adcy5/Adcy1/Kcnj9/Prkcg/Plcb1/Camk2b/Gucy1a2/Prkcb/Prkg1/Gnao1/Ryr3/Kcnj5/Adcy8/Gria2/Gria1/Itpr3
mmu04724	Glutamatergic synapse	88	0.432880325755414	1.69764115756685	0.0179529282977559	3015	tags=44%, list=22%, signal=35%	Grik3/Itpr1/Cacna1a/Adcy3/Prkca/Cacna1c/Grin2d/Slc1a2/Slc1a1/Adcy6/Grin1/Itpr2/Pld2/Adcy9/Shank2/Plcb3/Adcy5/Shank1/Adcy1/Prkcg/Grm1/Plcb1/Shank3/Grm2/Grm7/Grm5/Trpc1/Slc17a8/Grik5/Gls/Prkcb/Pla2g4e/Gnao1/Adcy8/Dlgap1/Gria2/Gria1/Itpr3/Grk3
mmu05205	Proteoglycans in cancer	174	0.368779571147629	1.59464876837079	0.0184011220196353	4270	tags=47%, list=32%, signal=32%	Met/Kdr/Col1a2/Fn1/Stat3/Igf1r/Ank3/Itpr1/Msn/Egfr/Ezr/Plcg1/Plce1/Ppp1r12a/Mtor/Vav2/Ank2/Erbb3/Camk2a/Prkca/Col1a1/Eif4b/Flnc/Hspb2/Itpr2/Rock2/Cttn/Cd44/Itgav/Esr1/Prkcg/Cbl/Fzd3/Arhgef12/Ank1/Hcls1/Camk2b/Fzd8/Ppp1r12b/Gab1/Wnt8b/Erbb4/Slc9a1/Erbb2/Fzd4/Prkcb/Vtn/Ptpn11/Fgfr1/Drosha/Tiam1/Braf/Itpr3/Itga5/Tgfb2/Mapk12/Fzd5/Itgb1/Mras/Sos1/Pik3r2/Src/Ptch1/Sos2/Flna/Plcg2/Rock1/Rps6kb1/Pxn/Ddx…
mmu05016	Huntington disease	271	-0.409445373713393	-2.14620379426845	0.0184135182170325	1641	tags=34%, list=12%, signal=30%	COX2/Ndufs3/Psmd8/Cox8a/Psmb5/Slc25a4/Dctn6/Polr2f/Psmb6/Cox5a/Polr2i/Casp3/Psmb3/Psmb4/Uqcrc2/Cox7a2l/Psmb2/Psma1/Sem1/Polr2l/COX1/Psmd14/Atp5g2/Cox8b/Polr2d/Ndufb7/Ndufv3/Ndufa6/Ndufs7/Ndufa2/Ndufa8/Dctn3/Psma4/Ndufa5/Sdhb/ND3/Ndufa1/Ndufs5/Dnai1/Cox6a1/Polr2g/Polr2e/Psmc6/Ndufs8/Psmb1/Psma2/Sdhd/Ndufs6/Uqcr11/Atp5pb/Atp5c1/Polr2j/Psma7/Ndufa12/Ndufb10/Psma6/Uqcrb/Cycs/Cox6c/Uqcrq/Polr2h/Psma5/…
mmu00240	Pyrimidine metabolism	47	-0.491399608638224	-1.91965344952548	0.018543645409317	2711	tags=47%, list=20%, signal=37%	Tk2/Umps/Tyms/Dtymk/Nme6/Dck/Nt5c1a/Tymp/Nme1/Nme3/Cmpk1/Dctd/Upp2/Dut/Nt5m/Nt5c3/Cda/Nt5c/Hddc2/Dctpp1/Nudt2/Nme4
mmu05014	Amyotrophic lateral sclerosis	318	-0.376955694771828	-2.0191518695735	0.0187535734705546	1641	tags=30%, list=12%, signal=27%	COX2/Ndufs3/Psmd8/Cox8a/Psmb5/Dctn6/Psmb6/Cox5a/Chchd10/Srsf7/Prph/Casp3/Psmb3/Psmb4/Uqcrc2/Cox7a2l/Tomm40l/Psmb2/Bad/Psma1/Sem1/COX1/Psmd14/Atp5g2/Cox8b/Ndufb7/Pfn2/Ndufv3/Ndufa6/Ndufs7/Ndufa2/Nup35/Ndufa8/Dctn3/Eif2s1/Psma4/Ndufa5/Nup43/Tank/Sdhb/ND3/Ndufa1/Ndufs5/Dnai1/Cox6a1/Psmc6/Ndufs8/Psmb1/Psma2/Sdhd/Ndufs6/Uqcr11/Map1lc3b/Atp5pb/Atp5c1/Psma7/Ndufa12/Ndufb10/Psma6/Uqcrb/Cycs/Cox6c/Nxt2/Uq…
mmu05010	Alzheimer disease	322	-0.368993883251196	-1.98073162842129	0.0187535734705546	1821	tags=28%, list=14%, signal=25%	Calml4/Cyc1/Ppp3cc/Araf/COX2/Ndufs3/Psmd8/Cox8a/Psmb5/Slc25a4/Psmb6/Cox5a/Calm2/Casp3/Psmb3/Psmb4/Uqcrc2/Fzd9/Cox7a2l/Psmb2/Bad/Psma1/Hras/Sem1/COX1/Psmd14/Atp5g2/Cox8b/Ndufb7/Ndufv3/Ndufa6/Ndufs7/Ndufa2/Ndufa8/Fas/Eif2s1/Psma4/Hsd17b10/Ndufa5/Sdhb/ND3/Ndufa1/Ndufs5/Cox6a1/Psmc6/Ndufs8/Psmb1/Psma2/Sdhd/Wnt2/Ndufs6/Uqcr11/Atp5pb/Atp5c1/Psma7/Ndufa12/Ndufb10/Psma6/Uqcrb/Cycs/Cox6c/Uqcrq/Psma5/Ndufb…
mmu04927	Cortisol synthesis and secretion	51	0.496588531278035	1.76724294779032	0.0187535734705546	2987	tags=51%, list=22%, signal=40%	Cacna1g/Itpr1/Cacna1s/Adcy3/Cacna1i/Agt/Creb3l1/Cacna1c/Adcy6/Itpr2/Adcy9/Creb3l2/Plcb3/Adcy5/Adcy1/Plcb1/Pde8b/Kcna4/Cacna1f/Scarb1/Adcy8/Pbx1/Sp1/Ldlr/Itpr3/Kcnk3
mmu04928	Parathyroid hormone synthesis, secretion and action	80	0.455339612855649	1.76042474100639	0.0187535734705546	4226	tags=51%, list=31%, signal=35%	Kl/Mmp14/Itpr1/Egfr/Adcy3/Prkca/Creb3l1/Adcy6/Mef2d/Itpr2/Pld2/Adcy9/Creb3l2/Plcb3/Adcy5/Arhgef11/Mef2c/Adcy1/Lrp6/Prkcg/Plcb1/Mmp15/Prkcb/Vdr/Fgfr1/Adcy8/Sp1/Braf/Itpr3/Arrb1/Lrp5/Mef2a/Pld1/Runx2/Gnaq/Gna11/Casr/Adcy2/Prkaca/Mmp17/Map2k1
mmu04929	GnRH secretion	49	0.495900681034299	1.75521246032715	0.0187535734705546	4231	tags=65%, list=31%, signal=45%	Cacna1g/Itpr1/Cacna1s/Cacna1i/Prkca/Gabbr2/Cacna1c/Gper1/Itpr2/Plcb3/Trpc4/Kcnj9/Prkcg/Plcb1/Hcn3/Trpc1/Kcnn3/Cacna1f/Prkcb/Kcnj5/Itpr3/Arrb1/Kcnj11/Pik3r2/Gnaq/Gna11/Cacna1d/Gabbr1/Pik3cb/Kcnj6/Map2k1/Hcn2
mmu04540	Gap junction	70	0.44710532987685	1.69771737468488	0.0187535734705546	4226	tags=51%, list=31%, signal=35%	Itpr1/Tubb2b/Egfr/Adcy3/Prkca/Pdgfrb/Adcy6/Itpr2/Adcy9/Plcb3/Adcy5/Mapk7/Adcy1/Tubb4a/Prkcg/Grm1/Plcb1/Tjp1/Grm5/Gucy1a2/Prkcb/Prkg1/Adcy8/Itpr3/Drd2/Sos1/Csnk1d/Adrb1/Src/Sos2/Gnaq/Gna11/Map3k2/Adcy2/Prkaca/Map2k1
mmu05168	Herpes simplex virus 1 infection	326	-0.241823417541544	-1.29619895186347	0.0187535734705546	3155	tags=30%, list=23%, signal=23%	Zfp869/Eif2b1/Zfp113/Cfp/B2m/Zfp772/Irf3/Zfp52/Zfp455/Zfp719/Nfkbia/Zfp273/H2-Q7/Alyref2/Srsf6/Zfp688/Zfp69/Zfp748/H2-Q8/Cgas/Zfp763/Bcl2l1/Zfp964/Zfp947/Zfp37/H2-Oa/Bax/Zfp933/H2-DMb2/AW146154/Zfp558/Zfp953/Zfp120/Zfp68/Zfp709/Zfp729b/Zfp952/Zfp984/Oas1a/Ppp1cc/Oas1b/Zfp566/Srsf3/Zfp808/Ppp1cb/Zfp935/Zfp160/Zfp961/AI987944/Zfp781/Irf7/H2-Bl/Zfp954/Zfp874b/Zfp560/Zfp40/Zfp51/Zfp85/Srsf7/Rheb/Casp…
mmu05022	Pathways of neurodegeneration - multiple diseases	409	-0.30957073212476	-1.70338482177177	0.0227021040974529	1821	tags=26%, list=14%, signal=23%	Calml4/Cyc1/Ppp3cc/Ube2g1/Araf/Map2k6/COX2/Ndufs3/Psmd8/Cox8a/Psmb5/Slc25a4/Dctn6/Psmb6/Cox5a/Prph/Calm2/Casp3/Ubb/Psmb3/Psmb4/Uqcrc2/Fzd9/Cox7a2l/Tomm40l/Psmb2/Bad/Psma1/Hras/Sem1/COX1/Uchl1/Psmd14/Atp5g2/Cox8b/Ndufb7/Ndufv3/Ndufa6/Ndufs7/Ndufa2/Ndufa8/Dctn3/Fas/Eif2s1/Psma4/Hsd17b10/Ndufa5/Tank/Sdhb/ND3/Ndufa1/Ndufs5/Dnai1/Cox6a1/Psmc6/Ndufs8/Psmb1/Psma2/Sdhd/Wnt2/Ndufs6/Uba52/Uqcr11/Map1lc3b/A…
mmu00480	Glutathione metabolism	50	-0.444185665201291	-1.75546659345698	0.0239101909899402	3533	tags=50%, list=26%, signal=37%	Ggt5/Gstt1/Rrm2/Gstp1/Gpx8/Nat8/Odc1/Gpx3/Txndc12/Nat8f5/Mgst1/Prdx6/Gstk1/Sms/Gstt2/Gstm5/Gsto1/Nat8f7/Gsta4/Chac2/Nat8f1/Gpx1/Nat8f3/Mgst3/Gpx4
mmu04916	Melanogenesis	81	0.433719050402349	1.67595481781801	0.029388423828175	2383	tags=32%, list=18%, signal=27%	Tyrp1/Tyr/Dvl3/Adcy3/Camk2a/Prkca/Creb3l1/Adcy6/Ep300/Adcy9/Creb3l2/Plcb3/Adcy5/Adcy1/Prkcg/Fzd3/Plcb1/Crebbp/Camk2b/Fzd8/Tcf7l1/Wnt8b/Kit/Fzd4/Prkcb/Gnao1
mmu05322	Systemic lupus erythematosus	55	-0.419104870856941	-1.6881681682368	0.0300603727761167	3878	tags=58%, list=29%, signal=42%	H2-Ob/H2ac7/C1qb/H4c12/H3c4/C8g/Snrpd3/Cd28/Fcgr1/H4c3/H2aw/H4c11/H2bc8/H2aj/H2-Oa/H2-DMb2/H4c14/H2ac18/Snrpb/H2ax/Snrpd1/H4c9/Cd86/H2bc23/H2az1/H2az2/H2ac19/Fcgr3/H4c8/H2bc4/H3f3a/H2bu2
mmu04270	Vascular smooth muscle contraction	102	0.406147536732116	1.64031777788283	0.0300603727761167	2982	tags=42%, list=22%, signal=33%	Pla2g2f/Myh10/Mylk3/Mylk/Myh9/Myh14/Itpr1/Cacna1s/Ppp1r12a/Adcy3/Agt/Prkca/Cacna1c/Acta2/Myh11/Adcy6/Kcnmb1/Itpr2/Rock2/Adcy9/Plcb3/Adcy5/Kcnma1/Arhgef11/Adcy1/Prkcg/Arhgef12/Plcb1/Cald1/Npr2/Ppp1r12b/Prkch/Cacna1f/Gucy1a2/Prkcb/Prkg1/Pla2g4e/Adcy8/Edn3/Irag1/Braf/Itpr3/Prkce
mmu04530	Tight junction	137	0.36789977114019	1.54349278169304	0.0300603727761167	4076	tags=45%, list=30%, signal=31%	Myh10/Cgnl1/Mpdz/Myh9/Amot/Myh14/Cgn/Msn/Nedd4/Tjp2/Afdn/Ezr/Pard3/Nedd4l/Myh11/Map3k5/Amotl2/Rock2/Sympk/Rapgef2/Arhgef18/Cldn23/Scrib/Cttn/Synpo/Cldn2/Dlg3/Pard6g/Tjp1/Hcls1/Hspa4/Amotl1/Actn4/Erbb2/Cftr/Actn1/Pals1/Stk11/Nf2/Marveld3/Ocln/Cldn1/Tiam1/Prkce/Cldn5/Micall2/Itgb1/Magi1/Jun/Src/Epb41l4b/Prkci/Rock1/Llgl1/Cacna1d/Dlg2/Myl9/Mapk10/Rdx/Dlg1/Arhgef2
mmu04740	Olfactory transduction	39	0.525671182611606	1.75824595516805	0.0303294496842884	3179	tags=49%, list=24%, signal=37%	Olfr877/Olfr464/Slc8a2/Slc8a1/Adcy3/Camk2a/Cngb1/Olfr287/Cnga3/Camk2b/Gnal/Slc8a3/Prkg1/Slc24a4/Olfr1393/Pde1b/Grk3/Olfr550/Arrb1
mmu04915	Estrogen signaling pathway	97	0.409913971854226	1.64083639383624	0.0332792207792208	4245	tags=51%, list=32%, signal=35%	Krt9/Itpr1/Egfr/Adcy3/Gabbr2/Creb3l1/Hsp90b1/Adcy6/Gper1/Ncoa1/Itpr2/Adcy9/Creb3l2/Plcb3/Adcy5/Ncoa2/Adcy1/Kcnj9/Krt18/Esr1/Grm1/Plcb1/Nos3/Gnao1/Shc3/Hspa1a/Kcnj5/Adcy8/Sp1/Itpr3/Shc2/Sos1/Jun/Pik3r2/Src/Sos2/Hspa2/Oprm1/Gnaq/Hsp90ab1/Fkbp4/Shc4/Gabbr1/Pik3cb/Kcnj6/Adcy2/Prkaca/Map2k1/Krt23
mmu04973	Carbohydrate digestion and absorption	28	0.573266412267277	1.79827751161668	0.0340531561461794	1724	tags=32%, list=13%, signal=28%	Atp1a4/Hk2/Lct/Hk1/Atp1a1/Atp1a2/Plcb3/Plcb1/Atp1b2
mmu00500	Starch and sucrose metabolism	20	0.633332489507189	1.82920929574785	0.0392551103451577	3057	tags=60%, list=23%, signal=46%	Hk2/Pygb/Hk1/Pygl/Pgm2l1/Gbe1/Agl/Pgm1/Gck/Hkdc1/Gpi1/Gys1
mmu04976	Bile secretion	46	0.495543890152272	1.73033810870676	0.0392551103451577	2997	tags=50%, list=22%, signal=39%	Atp1a4/Abcb1a/Atp1a1/Atp1a2/Adcy3/Adcy6/Adcy9/Adcy5/Slc4a4/Adcy1/Atp1b2/Abcc4/Slc22a1/Slc9a1/Abcc3/Cftr/Slc4a2/Scarb1/Adcy8/Slc4a5/Ldlr/Slc2a1/Aqp4
mmu04151	PI3K-Akt signaling pathway	262	0.324736150432845	1.46510390421015	0.0422548171595782	2308	tags=25%, list=17%, signal=21%	Col6a6/Col6a5/Lama2/Tnc/Itgb4/Tnr/Met/Flt1/Flt4/Kdr/Col6a3/Col1a2/Lamb2/Tek/Fn1/Il2rb/Thbs3/Igf1r/Vwf/Pik3r6/Egfr/Lama5/Vegfd/Col4a2/Thbs2/Mtor/Lamb1/Col4a3/Erbb3/Jak1/Insr/Prkca/Col1a1/Creb3l1/Pdgfrb/Hsp90b1/Eif4b/Phlpp2/Angpt2/Creb3l2/Phlpp1/Col6a4/Itga1/Itga11/Reln/Tnxb/Itgav/Lama4/Itga6/Il6ra/Fgf7/Tsc2/Erbb4/Lamc1/Pik3ap1/Kit/Nos3/Erbb2/Magi2/Sgk2/Rela/Il4/Col4a4/Lamc3/Col4a1/Tsc1
mmu00430	Taurine and hypotaurine metabolism	12	0.731010668884676	1.86117699818485	0.042799728587087	1	tags=8%, list=0%, signal=8%	Fmo6
mmu04115	p53 signaling pathway	58	-0.389694986056375	-1.59642059060061	0.045464783851685	3644	tags=43%, list=27%, signal=32%	Mdm2/Cdk1/Pten/Chek2/Rrm2/Gadd45b/Igfbp3/Bcl2l1/Bax/Ccng2/Cdk4/Siah1a/Rchy1/Gadd45g/Gorab/Ccng1/Ccnb1/Ccne2/Casp3/Fas/Igf1/Gadd45a/Cycs/Ddb2/Siva1
mmu05165	Human papillomavirus infection	285	0.317717121613014	1.44597390209067	0.045464783851685	2308	tags=23%, list=17%, signal=20%	Col6a6/Col6a5/Lama2/Tnc/Itgb4/Tnr/Col6a3/Col1a2/Notch1/Lamb2/Fn1/Thbs3/Apc2/Chd4/Vwf/Egfr/Lama5/Col4a2/Pard3/Thbs2/Dvl3/Mtor/Lamb1/Col4a3/Ubr4/H2-D1/Jak1/Notch3/Col1a1/Apc/Creb3l1/Pdgfrb/Foxo1/Notch2/Ep300/Atp6v0a1/Creb3l2/Col6a4/Itga1/Scrib/Itga11/Reln/Tnxb/Itgav/Dlg3/Maml2/H2-Q2/Pard6g/Fzd3/Lama4/Itga6/Crebbp/Fzd8/Tcf7l1/Wnt8b/Tsc2/Lamc1/Maml3/Rb1/Rela/Maml1/Fzd4/Col4a4/Lamc3/Col4a1/Tsc1
mmu04933	AGE-RAGE signaling pathway in diabetic complications	86	0.4082807646573	1.59743344967439	0.0473124040512276	2328	tags=29%, list=17%, signal=24%	Il1b/Col1a2/Fn1/Stat3/Vegfd/Col4a2/Plcg1/Plce1/Col4a3/Agt/Prkca/Il1a/Col1a1/Thbd/Foxo1/Diaph1/Plcb3/Vcam1/Plcb1/Smad3/Nos3/Rela/Col4a4/Col4a1/Prkcb
mmu00591	Linoleic acid metabolism	14	0.684271807127654	1.81949407728726	0.048249485142689	96	tags=14%, list=1%, signal=14%	Pla2g2f/Plb1
mmu04130	SNARE interactions in vesicular transport	26	-0.508491039629891	-1.70938448097667	0.0501094871925447	2911	tags=62%, list=22%, signal=48%	Stx7/Sec22b/Ykt6/Vamp4/Snap29/Bnip1/Vamp1/Stx18/Stx3/Bet1l/Snap23/Bet1/Vamp8/Stx8/Vamp3/Use1
mmu04742	Taste transduction	41	0.496805196762801	1.68491061882597	0.0506563706563707	3158	tags=46%, list=23%, signal=36%	Pkd2l1/Cacna1a/Gabbr2/Cacna1c/Adcy6/Scn3a/Plcb3/Grm1/Plcb1/Hcn4/Entpd2/Adcy8/Htr3a/Scnn1a/Pde1b/Itpr3/Kcnk5/Scn9a/P2rx3
mmu04072	Phospholipase D signaling pathway	116	0.374326673163464	1.53084896115659	0.0519180633147114	4284	tags=48%, list=32%, signal=33%	Pik3r6/Egfr/Plcg1/Mtor/Adcy3/Agt/Insr/Prkca/Dnm3/Pdgfrb/Dgkh/Adcy6/Dnm1/Pld2/Adcy9/Ptk2b/Plcb3/Adcy5/Adcy1/Grm1/Plcb1/Grm2/Gab1/Tsc2/Dgkg/Grm7/Grm5/Dgke/Kit/Tsc1/Pla2g4e/Shc3/Ptpn11/Adcy8/Dgki/Dnm2/Lpar2/Dgkq/Shc2/Dgka/Mras/Sos1/Pik3r2/Pld1/Plpp3/Sos2/Plcg2/Dgkz/Shc4/Pik3r5/Pik3cb/Adcy2/Agpat4/Map2k1/Avp/Gab2
mmu04340	Hedgehog signaling pathway	44	0.478897919206061	1.6567342334921	0.0548857012708122	4828	tags=57%, list=36%, signal=37%	Megf8/Kif3a/Gpr161/Evc/Hhat/Hhip/Evc2/Gli2/Boc/Sufu/Ptch2/Smurf1/Lrp2/Grk3/Gsk3b/Arrb1/Csnk1d/Ptch1/Cul3/Prkaca/Gli3/Kif7/Mgrn1/Ccnd2/Csnk1g1
mmu04935	Growth hormone synthesis, secretion and action	96	0.399500746139071	1.59424080877297	0.0548857012708122	4226	tags=50%, list=31%, signal=35%	Adcy10/Stat3/Itpr1/Cacna1s/Plcg1/Mtor/Adcy3/Prkca/Creb3l1/Cacna1c/Adcy6/Ep300/Itpr2/Adcy9/Bcar1/Creb3l2/Plcb3/Adcy5/Adcy1/Prkcg/Plcb1/Crebbp/Irs2/Cacna1f/Prkcb/Shc3/Adcy8/Sstr3/Irs4/Itpr3/Shc2/Mapk12/Gsk3b/Sos1/Pik3r2/Sos2/Gnaq/Plcg2/Gna11/Sstr1/Cacna1d/Shc4/Mapk10/Crkl/Pik3cb/Adcy2/Prkaca/Map2k1
mmu03460	Fanconi anemia pathway	45	-0.434017579646083	-1.67331058468338	0.0567493684902592	3752	tags=47%, list=28%, signal=34%	Fance/Slx1b/Fancc/Ercc1/Rad51c/Mus81/Fanca/Faap24/Rmi2/Brca1/Mlh1/Rmi1/Eme2/Pms2/Fancl/Hes1/Fancb/Cenpx/Ube2t/Cenps/Rpa3
mmu04975	Fat digestion and absorption	21	0.591240589795993	1.73161135399041	0.0607943828432495	2974	tags=38%, list=22%, signal=30%	Pla2g2f/Npc1l1/Abca1/Pnlip/Scarb1/Dgat2/Got2/Slc27a1
mmu00592	alpha-Linolenic acid metabolism	15	0.617481339162806	1.6752848581347	0.0611940298507463	96	tags=13%, list=1%, signal=13%	Pla2g2f/Plb1
mmu04977	Vitamin digestion and absorption	14	0.633557548516517	1.68464372657017	0.0643326468569187	3452	tags=57%, list=26%, signal=43%	Plb1/Pnlip/Slc52a3/Cubn/Slc19a3/Scarb1/Btd/Lmbrd1
mmu04930	Type II diabetes mellitus	38	0.482566236699769	1.60460898541741	0.0648901022810454	4093	tags=58%, list=30%, signal=40%	Hk2/Hk1/Cacna1g/Cacna1b/Abcc8/Cacna1a/Mtor/Insr/Cacna1e/Cacna1c/Irs2/Gck/Hkdc1/Irs4/Prkce/Pkm/Kcnj11/Pik3r2/Hk3/Cacna1d/Mapk10/Pik3cb
mmu04658	Th1 and Th2 cell differentiation	65	0.411623731079226	1.53236015096604	0.0648901022810454	2148	tags=28%, list=16%, signal=23%	Zap70/Il12a/Notch1/Il2rb/Il12rb1/Jag2/Plcg1/Jak1/Notch3/Stat6/Notch2/Nfatc2/Maml2/Cd247/Maml3/Rela/Maml1/Il4
mmu00062	Fatty acid elongation	25	-0.491078329618133	-1.63537565171463	0.0680780406807804	4732	tags=64%, list=35%, signal=42%	Elovl4/Acot7/Hacd3/Elovl6/Elovl7/Acot5/Acot2/Hadh/Ppt1/Mecr/Acot4/Hsd17b12/Hacd1/Them4/Echs1/Hacd4
mmu00350	Tyrosine metabolism	26	0.539448202815635	1.65836403484033	0.0702150433005741	1236	tags=23%, list=9%, signal=21%	Tyrp1/Pnmt/Tyr/Aox4/Aldh3b2/Got1l1
mmu04610	Complement and coagulation cascades	44	0.457570198870314	1.58295156920081	0.0702150433005741	4233	tags=52%, list=31%, signal=36%	C4b/F5/Vwf/C7/Thbd/Serping1/F2rl2/Cfb/Tfpi/Itgam/Cfh/C1ra/Vtn/Pros1/Serpine2/F8/Serpinc1/Clu/Serpine1/C2/A2m/Itgb2/C3
mmu05200	Pathways in cancer	417	0.282271468626115	1.32400052828876	0.0717495923318617	3319	tags=31%, list=25%, signal=24%	Lama2/Met/Flt4/Il12a/Gsta2/Notch1/Lamb2/Fn1/Stat3/Il2rb/Apc2/Il23a/Tpr/Igf1r/Egfr/Lama5/Vegfd/Epas1/Col4a2/Il12rb1/Dcc/Jag2/Plcg1/Dvl3/Bcr/Mtor/Adcy3/Lamb1/Col4a3/Agt/Il6st/Camk2a/Jak1/Notch3/Prkca/Stat6/Apc/Jup/Pdgfrb/Hsp90b1/Ctnna1/Hhip/Txnrd3/Adcy6/Foxo1/Notch2/Ep300/Ncoa1/Rock2/Eml4/Pld2/Adcy9/Arnt2/Plcb3/Adcy5/Alk/Runx1t1/Gli2/Arhgef11/Gstm7/Adcy1/Itgav/Esr1/Lrp6/Prkcg/Cbl/Fzd3/Arhgef12/Plcb…
mmu01522	Endocrine resistance	79	0.390432593572287	1.50890647452549	0.0742156074014481	4226	tags=51%, list=31%, signal=35%	Notch1/Igf1r/Egfr/Jag2/Mtor/Adcy3/Notch3/Adcy6/Gper1/Notch2/Adcy9/Adcy5/Adcy1/Esr1/Ncor1/Erbb2/Rb1/Shc3/Adcy8/Sp1/Notch4/Braf/Shc2/Mapk12/Sos1/Jun/Carm1/Pik3r2/Src/Sos2/Rps6kb1/Dll3/Dll1/Shc4/Mapk10/E2f2/Pik3cb/Adcy2/Prkaca/Map2k1
mmu04978	Mineral absorption	42	0.466275904711876	1.59480004897876	0.0745427439002218	2378	tags=38%, list=18%, signal=31%	Atp1a4/Slc8a2/Atp2b3/Atp1a1/Slc30a1/Atp1a2/Slc8a1/Heph/Atp2b1/Atp2b4/Slc26a3/Atp1b2/Slc8a3/Atp7a/Slc39a4/Vdr
mmu04216	Ferroptosis	30	-0.451675133852532	-1.58352845103688	0.0761415774524798	2810	tags=33%, list=21%, signal=26%	Vdac2/Acsl5/Vdac3/Map1lc3a/Hmox1/Ftl1/Map1lc3b/Fth1/Atg5/Gpx4
mmu04070	Phosphatidylinositol signaling system	86	0.383213881586819	1.49935712337606	0.0761415774524798	5029	tags=63%, list=37%, signal=40%	Itpr1/Plcg1/Cds2/Plce1/Pik3c2g/Prkca/Dgkh/Itpr2/Plcb3/Synj1/Prkcg/Plcb1/Ocrl/Itpkb/Inpp4a/Dgkg/Inpp5d/Dgke/Pi4k2b/Prkcb/Synj2/Ppip5k1/Inpp5b/Mtmr3/Dgki/Pik3c3/Pip4k2b/Itpr3/Dgkq/Cds1/Dgka/Pik3r2/Plcg2/Mtmr1/Dgkz/Pip4k2c/Inpp5a/Itpkc/Pik3cb/Inpp4b/Mtmr7/Cdipt/Mtm1/Itpk1/Dgkb/Mtmr4/Pik3c2b/Pikfyve/Plcd3/Dgkd/Pik3r3/Pip5k1c/Plcb2/Pik3r1
mmu04146	Peroxisome	70	-0.350406671285729	-1.48257800174129	0.0761415774524798	3366	tags=39%, list=25%, signal=29%	Acaa1b/Amacr/Sod1/Dhrs4/Pex10/Hacl1/Acsl5/Acot8/Phyh/Decr2/Ephx2/Gstk1/Mpv17l2/Pxmp2/Pex11b/Slc25a17/Dao/Nudt7/Crot/Ech1/Pex13/Prdx5/Hmgcl/Pex3/Prdx1/Pex7/Nudt19
mmu00270	Cysteine and methionine metabolism	39	-0.416400105119519	-1.56174484501762	0.0767695124805529	2614	tags=38%, list=19%, signal=31%	Bhmt/Psat1/Mtap/Adi1/Amd2/Ldhb/Mat2a/Mdh1/Amd1/Mri1/Sms/Mat2b/Sdsl/Apip/Cth
mmu04727	GABAergic synapse	74	0.392312064017972	1.50067757576716	0.0781200381073357	2383	tags=38%, list=18%, signal=31%	Gabrq/Gabre/Slc12a5/Cacna1b/Cacna1s/Hap1/Cacna1a/Gabrb1/Adcy3/Prkca/Gabbr2/Cacna1c/Adcy6/Adcy9/Adcy5/Slc38a5/Adcy1/Prkcg/Gabrg3/Slc6a13/Abat/Slc32a1/Slc6a11/Cacna1f/Gls/Prkcb/Nsf/Gnao1
mmu04924	Renin secretion	58	0.414648797985618	1.50812356096131	0.0783460999917635	1645	tags=22%, list=12%, signal=20%	Clca4a/Ace/Itpr1/Cacna1s/Agt/Cacna1c/Adcy6/Adcyap1r1/Itpr2/Plcb3/Adcy5/Kcnma1/Plcb1
mmu04371	Apelin signaling pathway	102	0.363802157380519	1.46929648074412	0.090729093873748	2153	tags=28%, list=16%, signal=24%	Adcy10/Nos1/Slc8a2/Mylk3/Mylk/Pik3r4/Pik3r6/Itpr1/Slc8a1/Mtor/Adcy3/Notch3/Acta2/Adcy6/Mef2d/Itpr2/Ryr2/Adcy9/Plcb3/Adcy5/Mef2c/Adcy1/Plcb1/Smad3/Slc9a1/Nos3/Cdh1/Slc8a3/Lipe
mmu00982	Drug metabolism - cytochrome P450	31	0.493181276170499	1.58215704033203	0.0998621482878479	1489	tags=19%, list=11%, signal=17%	Fmo6/Gsta2/Aox4/Aldh3b2/Gstm7/Fmo2
mmu00790	Folate biosynthesis	21	-0.498534800971602	-1.59663348932377	0.101556485355649	3094	tags=52%, list=23%, signal=40%	Dhfr/Pcbd1/Akr1b8/Spr/Tph2/Mocs2/Ggh/Cbr1/Pcbd2/Qdpr/Pts
mmu04960	Aldosterone-regulated sodium reabsorption	26	0.514228426078587	1.58083375391785	0.101556485355649	1724	tags=31%, list=13%, signal=27%	Atp1a4/Atp1a1/Atp1a2/Insr/Prkca/Nedd4l/Prkcg/Atp1b2
mmu04912	GnRH signaling pathway	76	0.383926848131415	1.47490891134066	0.101556485355649	4226	tags=51%, list=31%, signal=35%	Mmp14/Itpr1/Egfr/Cacna1s/Adcy3/Camk2a/Prkca/Cacna1c/Adcy6/Itpr2/Pld2/Map3k4/Adcy9/Ptk2b/Plcb3/Adcy5/Mapk7/Adcy1/Plcb1/Camk2b/Cacna1f/Prkcb/Pla2g4e/Adcy8/Itpr3/Mapk12/Sos1/Jun/Pld1/Src/Sos2/Gnaq/Gna11/Cacna1d/Map3k2/Mapk10/Adcy2/Prkaca/Map2k1
mmu00220	Arginine biosynthesis	15	0.592771262342577	1.60824409930562	0.103446218365625	2841	tags=47%, list=21%, signal=37%	Cps1/Nos1/Got1l1/Nos3/Gls/Arg1/Got2
mmu05230	Central carbon metabolism in cancer	54	0.41838321284454	1.50271348082448	0.103446218365625	3389	tags=43%, list=25%, signal=32%	Pgam2/Met/Hk2/Hk1/Pfkl/Egfr/Slc7a5/Mtor/Pdgfrb/Kit/Erbb2/Gck/Gls/Pfkp/Sirt6/G6pdx/Fgfr1/Hkdc1/Fgfr3/Slc2a1/Pkm/Ntrk1/Pik3r2
mmu04630	JAK-STAT signaling pathway	94	0.364719685553849	1.45238835665879	0.103446218365625	2986	tags=29%, list=22%, signal=22%	Mpl/Il12a/Stat3/Il2rb/Il23a/Egfr/Il12rb1/Mtor/Il6st/Jak1/Stat6/Pdgfrb/Aox4/Gfap/Ep300/Cish/Crebbp/Il6ra/Il4/Lepr/Ptpn11/Il2rg/Aox3/Lifr/Socs7/Osmr/Prlr
mmu00010	Glycolysis / Gluconeogenesis	46	0.431087119940628	1.50526822473122	0.10712115688419	3032	tags=35%, list=23%, signal=27%	Pgam2/Hk2/Hk1/Pfkl/Aldh1b1/Fbp1/Aldh3b2/Pgm1/Acss1/Gck/Pfkp/Hkdc1/Aldh3a2/Gpi1/Aldh2/Pkm
mmu04931	Insulin resistance	88	0.369765558808133	1.45012187880784	0.11594926180079	3389	tags=34%, list=25%, signal=26%	Pygb/Stat3/Pygl/Mtor/Agt/Insr/Oga/Creb3l1/Foxo1/Cpt1a/Creb3l2/Trib3/Srebf1/Ptprf/Nos3/Slc27a2/Irs2/Rps6ka2/Rela/Gfpt1/Prkcb/Ptpn11/Slc2a1/Slc27a1/Prkce/Gys1/Gsk3b/Tbc1d4/Mlxip/Pik3r2
mmu00980	Metabolism of xenobiotics by cytochrome P450	31	-0.427258289017543	-1.50031543665324	0.118557073664426	1942	tags=32%, list=14%, signal=28%	Mgst1/Gstk1/Gstt2/Gstm5/Gsto1/Cbr1/Cbr3/Gsta4/Mgst3/Dhdh
mmu04330	Notch signaling pathway	55	0.405788099940207	1.46309705234234	0.124338431481184	3323	tags=40%, list=25%, signal=30%	Notch1/Jag2/Dvl3/Ncor2/Notch3/Notch2/Dtx1/Ep300/Atxn1l/Maml2/Crebbp/Atxn1/Maml3/Tle3/Maml1/Notch4/Kat2a/Heyl/Dtx4/Psen1/Numbl/Numb
mmu04670	Leukocyte transendothelial migration	87	0.359248738081628	1.40533156913826	0.133496133496134	4270	tags=51%, list=32%, signal=35%	Itgal/Cdh5/Msn/Afdn/Ezr/Plcg1/Vav2/Vcl/Prkca/Ctnna1/Rock2/Bcar1/Esam/Ptk2b/Cldn23/Vcam1/Cldn2/Prkcg/Pecam1/Itgam/Actn4/Arhgap35/Actn1/Prkcb/Ptpn11/Ocln/Cldn1/Ctnna2/Itga4/Mylpf/Cldn5/Mapk12/Itgb1/Pik3r2/Cxcl12/Plcg2/Rock1/Pxn/Myl9/Ctnnd1/Pik3cb/Itgb2/Vav1/Vav3
mmu04623	Cytosolic DNA-sensing pathway	36	-0.395314268410366	-1.44392796689455	0.14087161928395	1976	tags=36%, list=15%, signal=31%	Polr1c/Irf7/Polr2f/Polr3k/Polr1d/Pycard/Polr2l/Polr3h/Polr2e/Aim2/Polr2h/Polr2k/Il18
mmu05150	Staphylococcus aureus infection	40	0.435336966351614	1.46449939771021	0.146167557932264	2079	tags=25%, list=15%, signal=21%	Krt9/C4b/Itgal/Dsg1c/Defb1/Krt18/Cfb/Itgam/Cfh/C1ra
mmu04659	Th17 cell differentiation	78	0.364755170955798	1.40486138988824	0.146319377863002	2148	tags=22%, list=16%, signal=18%	Il1b/Zap70/Stat3/Il2rb/Il23a/Il12rb1/Plcg1/Mtor/Il6st/Jak1/Stat6/Nfatc2/Smad3/Cd247/Il6ra/Rela/Il4
mmu04810	Regulation of actin cytoskeleton	181	0.304592834976204	1.32154420399331	0.146319377863002	4270	tags=46%, list=32%, signal=32%	Itgal/Myh10/Itgb4/Mylk3/Mylk/Myh9/Fn1/Myh14/Apc2/Msn/Egfr/Gsn/Ezr/Dock1/Ppp1r12a/Vav2/Vcl/Iqgap2/Apc/C7/Pdgfrb/Myh11/Rock2/Diaph1/Cyfip2/Bcar1/Wasf2/Itga1/Iqgap3/Itga11/Itgav/Arhgef12/Cyfip1/Itga6/Enah/Ppp1r12b/Itgam/Fgf7/Actn4/Slc9a1/Spata13/Arhgap35/Actn1/Diaph3/Fgfr1/Itga3/Fgfr3/Itga4/Diaph2/Pip4k2b/Lpar2/Tiam1/Braf/Mylpf/Itga5/Itgb1/Chrm4/Mras/Sos1/Itgb8/Fgd1/Pik3r2/Src/Cxcl12/Ssh1/Sos2/Rock1…
mmu04137	Mitophagy - animal	60	-0.338325134759818	-1.39370958992517	0.147931446402886	1998	tags=30%, list=15%, signal=26%	Atf4/Gabarapl1/Bcl2l1/Cited2/Map1lc3a/Gabarap/Ubb/Fundc1/Hras/Bnip3l/Bnip3/Fis1/Gabarapl2/Uba52/Map1lc3b/Atg5/Rps27a/Tomm7
mmu04730	Long-term depression	52	0.403756173684286	1.44377102479161	0.148973670652675	3120	tags=42%, list=23%, signal=33%	Nos1/Igf1r/Itpr1/Cacna1a/Prkca/Itpr2/Plcb3/Prkcg/Grm1/Plcb1/Crhr1/Gucy1a2/Prkcb/Prkg1/Pla2g4e/Gnao1/Gnaz/Gria2/Gria1/Braf/Itpr3/Grid2
mmu01521	EGFR tyrosine kinase inhibitor resistance	68	0.371400761408608	1.40064699503896	0.156521739130435	3771	tags=43%, list=28%, signal=31%	Met/Kdr/Stat3/Igf1r/Egfr/Plcg1/Mtor/Erbb3/Jak1/Prkca/Nf1/Pdgfrb/Prkcg/Gab1/Il6ra/Erbb2/Prkcb/Shc3/Fgfr3/Braf/Shc2/Gsk3b/Sos1/Pik3r2/Src/Sos2/Plcg2/Eif4ebp1/Rps6kb1
mmu04260	Cardiac muscle contraction	78	-0.308473749096716	-1.34548739300233	0.162554123845793	1997	tags=36%, list=15%, signal=31%	Uqcrfs1/Tnni3/Tpm1/Cyc1/COX2/Cox8a/Cox5a/Uqcrc2/Cox7a2l/COX1/Cox8b/Tpm2/Cox6a1/Atp1b3/Uqcr11/Uqcrb/Cox6c/Uqcrq/Cox5b/Cox6b1/Uqcr10/COX3/Cox7a1/Cox7a2/Cox4i1/Cox7c/Uqcrh/Cox7b
mmu00590	Arachidonic acid metabolism	40	0.423403430293698	1.42435427400101	0.165250544662309	96	tags=8%, list=1%, signal=7%	Pla2g2f/Alox12b/Plb1
mmu04012	ErbB signaling pathway	70	0.36364476108623	1.38080668660172	0.165250544662309	4285	tags=49%, list=32%, signal=33%	Egfr/Plcg1/Mtor/Erbb3/Camk2a/Prkca/Cblb/Prkcg/Cbl/Camk2b/Gab1/Erbb4/Erbb2/Prkcb/Shc3/Abl2/Braf/Shc2/Gsk3b/Sos1/Jun/Pik3r2/Src/Sos2/Plcg2/Eif4ebp1/Rps6kb1/Shc4/Mapk10/Pak4/Crkl/Pik3cb/Map2k1/Nrg4
mmu04015	Rap1 signaling pathway	171	0.302981637681671	1.30774418212058	0.165250544662309	2067	tags=24%, list=15%, signal=21%	Itgal/Met/Flt1/Flt4/Kdr/Tek/Igf1r/Egfr/Vegfd/Afdn/Plcg1/Pard3/Plce1/Adcy3/Vav2/Insr/Prkca/Sipa1l1/Pdgfrb/Dock4/Adcy6/Sipa1l2/Grin1/Angpt2/Adcy9/Bcar1/Rapgef2/Plcb3/Sipa1l3/Adcy5/Rapgef1/Adcy1/Prkcg/Pard6g/Plcb1/Enah/Itgam/Fgf7/Kit/Magi2/Cdh1
mmu04144	Endocytosis	220	0.288178530649673	1.27515956470707	0.165250544662309	4113	tags=43%, list=31%, signal=30%	Igf2r/Eea1/Il2rb/Igf1r/Egfr/Rab11fip4/Rab11fip1/Nedd4/Gbf1/Pard3/H2-D1/Dnm3/Ehd4/Rab11fip5/Ap2a1/Nedd4l/Agap1/Kif5c/Hgs/Asap2/Dnm1/Pld2/Cblb/Ap2b1/Washc5/Iqsec2/Psd2/Arfgef2/Cbl/H2-Q2/Pard6g/Smad3/Asap1/Rab11fip3/Acap2/Rufy1/Cltc/Wipf2/Ehd3/Smurf1/Washc2/H2-M5/Hspa1a/Spg20/Arap1/Pdcd6ip/Il2rg/Usp8/Fgfr3/Agap2/Pml/Dab2/Dnm2/Arfgef1/Vps4b/Ldlr/Zfyve9/Kif5b/Snx4/Ap2a2/Grk3/Sh3kbp1/Rbsn/Rab22a/Iqsec1…
mmu00983	Drug metabolism - other enzymes	48	-0.353432153007891	-1.38363460283089	0.169842185164699	1942	tags=38%, list=14%, signal=32%	Mgst1/Nme6/Gusb/Tymp/Nme1/Gstt2/Nme3/Cmpk1/Tpmt/Gstm5/Gsto1/Upp2/Dut/Gsta4/Hprt/Cda/Mgst3/Nme4
mmu04611	Platelet activation	94	0.343775593381494	1.36898469950295	0.169842185164699	3647	tags=41%, list=27%, signal=30%	Mylk3/Col1a2/Mylk/Vwf/Pik3r6/Itpr1/Ppp1r12a/Adcy3/Col1a1/Adcy6/Itpr2/Rock2/Adcy9/Stim1/Plcb3/Adcy5/P2rx1/Adcy1/Arhgef12/Plcb1/Nos3/Tbxa2r/Gucy1a2/Arhgap35/Prkg1/Pla2g4e/Adcy8/Apbb1ip/Itpr3/Mapk12/Rasgrp1/Itgb1/Pik3r2/Src/Prkci/Gnaq/Plcg2/Ptgs1/Rock1
mmu00562	Inositol phosphate metabolism	64	0.369520586756514	1.37140730089593	0.173728813559322	5141	tags=61%, list=38%, signal=38%	Plcg1/Plce1/Pik3c2g/Plcb3/Synj1/Plcb1/Ocrl/Itpkb/Inpp4a/Inpp5d/Pi4k2b/Synj2/Inpp5b/Mtmr3/Pik3c3/Plch1/Pip4k2b/Plcg2/Mtmr1/Pip4k2c/Inpp5a/Itpkc/Pik3cb/Inpp4b/Mtmr7/Cdipt/Mtm1/Itpk1/Fig4/Mtmr4/Pik3c2b/Pikfyve/Plcd3/Inpp5k/Isyna1/Pip5k1c/Plcb2/Pik3c2a/Plch2
mmu05170	Human immunodeficiency virus 1 infection	165	-0.248736647700239	-1.22783561382024	0.173728813559322	3247	tags=30%, list=24%, signal=23%	Nras/Bst2/Calm3/Gng4/Ccr5/B2m/Apobec3/Irf3/Gng3/Nfkbia/H2-Q7/Cxcr4/Wee1/Rac3/H2-Q8/Map2k3/Cgas/Bcl2l1/Bax/Gm5741/Calm1/Trim30d/Calml4/Gnb3/Ppp3cc/Map2k6/H2-Bl/Crk/Cfl2/Ccnb1/Calm2/Casp3/Elob/H2-T22/Gng5/Bad/Cdc25c/Hras/Fas/Rbx1/Tlr4/Gng11/Eloc/Tradd/Cycs/Gng8/Rnf7/Mapk13/Ap1m2/Gng10
mmu00052	Galactose metabolism	22	0.494306139447452	1.45861268306848	0.186785591766724	2619	tags=41%, list=19%, signal=33%	Hk2/Lct/Hk1/Pfkl/Glb1/Pgm1/Gck/Pfkp/Hkdc1
mmu04066	HIF-1 signaling pathway	87	0.343672341274592	1.34439885081267	0.190708762137334	2341	tags=28%, list=17%, signal=23%	Flt1/Tek/Hk2/Stat3/Hk1/Igf1r/Pfkl/Egfr/Plcg1/Mtor/Camk2a/Insr/Prkca/Angpt2/Ep300/Prkcg/Crebbp/Camk2b/Il6ra/Nos3/Erbb2/Rela/Prkcb/Pfkp
mmu00860	Porphyrin metabolism	21	-0.43914316961066	-1.40642276094203	0.221109103335924	1768	tags=38%, list=13%, signal=33%	Hmox1/Gusb/Hmbs/Mmab/Blvrb/Blvra/Uros/Fxn
mmu04725	Cholinergic synapse	91	0.335738263804268	1.32561943732847	0.223102911333345	1731	tags=25%, list=13%, signal=22%	Pik3r6/Cacna1b/Itpr1/Cacna1s/Cacna1a/Adcy3/Kcnq3/Camk2a/Prkca/Creb3l1/Cacna1c/Adcy6/Itpr2/Adcy9/Kcnq2/Creb3l2/Plcb3/Adcy5/Ache/Adcy1/Prkcg/Plcb1/Camk2b
mmu04120	Ubiquitin mediated proteolysis	116	-0.262948126464296	-1.23421934029679	0.223102911333345	2702	tags=30%, list=20%, signal=24%	Herc4/Uba2/Skp2/Ube2e2/Pias2/Brca1/Siah1a/Cul2/Ube2l6/Rchy1/Ube2e3/Ube2w/Ube2e1/Ube2g1/Ube2d2a/Ube2q2/Fbxo4/Fancl/Cdc34/Ube2n/Anapc15/Ube2d3/Ubb/Elob/Ube2b/Ube2a/Rbx1/Anapc10/Uba52/Anapc16/Eloc/Vhl/Rps27a/Ddb2/Rnf7
mmu04913	Ovarian steroidogenesis	36	0.417889294388014	1.37487179814009	0.235323476199389	2815	tags=39%, list=21%, signal=31%	Lhcgr/Igf1r/Adcy3/Insr/Adcy6/Adcy9/Adcy5/Adcy1/Acot1/Bmp15/Pla2g4e/Scarb1/Adcy8/Ldlr
mmu00564	Glycerophospholipid metabolism	75	0.342267301291162	1.31534296134243	0.237223204750792	3789	tags=36%, list=28%, signal=26%	Pla2g2f/Plb1/Cds2/Dgkh/Lpin1/Pla2g15/Pld2/Gpat2/Lclat1/Ache/Mboat7/Dgkg/Dgke/Pla2g4e/Dgki/Etnk2/Pld3/Dgkq/Cds1/Etnk1/Pla2g6/Dgka/Pld1/Plpp3/Dgkz/Gpd1l/Gpam
mmu04014	Ras signaling pathway	174	0.289542864050361	1.25201938413131	0.240469208211144	3535	tags=33%, list=26%, signal=24%	Pla2g2f/Met/Flt1/Flt4/Zap70/Kdr/Tek/Igf1r/Egfr/Vegfd/Ksr2/Afdn/Plcg1/Plce1/Ksr1/Insr/Prkca/Nf1/Pdgfrb/Ets2/Grin1/Angpt2/Rasgrf1/Pld2/Ralgapa2/Syngap1/Prkcg/Foxo4/Ets1/Gab1/Fgf7/Kit/Rela/Prkcb/Pla2g4e/Shc3/Ptpn11/Fgfr1/Ntrk2/Fgfr3/Rin1/Rasa3/Ralgapa1/Abl2/Tiam1/Shc2/Pla2g6/Rasgrp1/Ntrk1/Mras/Sos1/Stk4/Pik3r2/Pld1/Csf1/Sos2/Ralgapb
mmu05143	African trypanosomiasis	25	0.46106542279026	1.40438291547828	0.240651670878614	2328	tags=48%, list=17%, signal=40%	Il1b/Il12a/Ido2/Prkca/Ido1/Plcb3/Vcam1/Prkcg/Plcb1/Lama4/Tlr9/Prkcb
mmu05144	Malaria	35	0.418579736367804	1.36658326410317	0.247151979565773	587	tags=20%, list=4%, signal=19%	Itgal/Il1b/Met/Il12a/Thbs3/Lrp1/Thbs2
mmu04613	Neutrophil extracellular trap formation	99	-0.271835946177166	-1.23233855395529	0.247151979565773	2827	tags=28%, list=21%, signal=22%	H2aw/Vdac2/H4c11/Slc25a5/H2bc8/Vdac3/H2aj/Hat1/H4c14/H2ac18/Aqp9/H2ax/Itga2b/Slc25a4/Cyba/H4c9/H2bc23/Tlr4/H2az1/H2az2/Casp4/H2ac19/Fcgr3/Mapk13/H4c8/H2bc4/H3f3a/H2bu2
mmu04010	MAPK signaling pathway	246	0.271115690837957	1.21573510083241	0.247475856014047	3536	tags=31%, list=26%, signal=23%	Il1b/Met/Flt1/Flt4/Kdr/Tek/Cacna2d2/Cacna1g/Igf1r/Cacna1b/Egfr/Vegfd/Cacna1s/Cacna1a/Cacna1i/Erbb3/Insr/Cacna1e/Prkca/Il1a/Mapk8ip3/Nf1/Cacna1c/Pdgfrb/Map3k5/Flnc/Angpt2/Rasgrf1/Cacng8/Map3k4/Rapgef2/Map3k13/Mef2c/Mapk7/Taok2/Prkcg/Cacna2d3/Fgf7/Erbb4/Kit/Erbb2/Rps6ka2/Rela/Cacng1/Cacna1f/Prkcb/Pla2g4e/Mapt/Mapk8ip2/Hspa1a/Fgfr1/Mecom/Ntrk2/Fgfr3/Dusp8/Braf/Cacna2d1/Tgfb2/Map3k11/Mapk12/Hspb1/Cac…
mmu04390	Hippo signaling pathway	135	0.298580914931323	1.24784142023726	0.272360229917063	4523	tags=40%, list=34%, signal=27%	Afp/Amot/Apc2/Pard3/Dvl3/Apc/Ctnna1/Wwc1/Trp53bp2/Gli2/Scrib/Dlg3/Pard6g/Fzd3/Smad3/Fzd8/Tcf7l1/Wnt8b/Tead2/Tead1/Bmpr2/Cdh1/Lats2/Trp73/Fzd4/Pals1/Axin2/Bmp7/Nf2/Ajuba/Ctnna2/Lef1/Dlg5/Tgfb2/Gsk3b/Fzd5/Csnk1d/Sox2/Prkci/Crb1/Llgl1/Frmd6/Serpine1/Dlg2/Wnt7a/Dlg1/Bmp6/Itgb2/Ywhag/Wwtr1/Tgfbr2/Tead3/Wnt3/Fzd7
mmu05321	Inflammatory bowel disease	40	0.391104016273835	1.31569712784845	0.273799374822393	750	tags=18%, list=6%, signal=17%	Il1b/Il12a/Stat3/Il23a/Il12rb1/Il1a/Stat6
mmu04310	Wnt signaling pathway	136	0.297592753689822	1.24630650232088	0.282523369059854	3374	tags=34%, list=25%, signal=26%	Apc2/Dvl3/Camk2a/Prkca/Ccdc88c/Apc/Vangl2/Sfrp5/Sfrp1/Ep300/Gpc4/Nfatc2/Rock2/Plcb3/Apcdd1/Lrp6/Notum/Prkcg/Fzd3/Plcb1/Smad3/Crebbp/Camk2b/Fzd8/Tcf7l1/Rnf43/Wnt8b/Chd8/Tle3/Znrf3/Fzd4/Prkcb/Ctnnd2/Rspo1/Axin2/Vangl1/Ror2/Lef1/Tbl1x/Daam2/Gsk3b/Lrp5/Fzd5/Psen1/Jun/Nfatc3
mmu04720	Long-term potentiation	56	0.354676591301316	1.28458079944632	0.28392717524852	2934	tags=41%, list=22%, signal=32%	Itpr1/Camk2a/Prkca/Cacna1c/Grin2d/Grin1/Ep300/Itpr2/Plcb3/Adcy1/Prkcg/Grm1/Plcb1/Crebbp/Camk2b/Grm5/Rps6ka2/Prkcb/Adcy8/Gria2/Gria1/Braf/Itpr3
mmu04726	Serotonergic synapse	85	0.325137336509356	1.27137875781775	0.287589430704499	2934	tags=33%, list=22%, signal=26%	Alox12b/Cacna1b/Itpr1/Cacna1s/Cacna1a/Gabrb1/App/Prkca/Cacna1c/Itpr2/Plcb3/Adcy5/Kcnj9/Prkcg/Plcb1/Kcnd2/Maob/Trpc1/Cacna1f/Prkcb/Pla2g4e/Gnao1/Kcnj5/Htr3a/Cyp2c23/Cyp4x1/Braf/Itpr3
mmu05033	Nicotine addiction	35	0.403579167273381	1.31760925773022	0.290909090909091	2867	tags=37%, list=21%, signal=29%	Gabrq/Gabre/Cacna1b/Cacna1a/Gabrb1/Grin2d/Grin1/Gabrg3/Slc32a1/Slc17a8/Chrnb2/Gria2/Gria1
mmu04211	Longevity regulating pathway	74	0.332469557084216	1.27176718409217	0.290909090909091	4149	tags=42%, list=31%, signal=29%	Igf1r/Kl/Mtor/Adcy3/Insr/Creb3l1/Adcy6/Foxo1/Adcy9/Creb3l2/Adcy5/Adcy1/Ehmt2/Ulk1/Tsc2/Irs2/Rela/Tsc1/Stk11/Adcy8/Sesn3/Irs4/Sesn2/Pik3r2/Eif4ebp1/Rps6kb1/Atg13/Pik3cb/Nfkb1/Adcy2/Prkaca
mmu00531	Glycosaminoglycan degradation	15	0.495219139813443	1.34357603018868	0.301873997154189	1946	tags=33%, list=14%, signal=29%	Sgsh/Arsb/Glb1/Galns/Gns
mmu05100	Bacterial invasion of epithelial cells	64	0.343417682829956	1.27453120169484	0.301873997154189	4093	tags=47%, list=30%, signal=33%	Met/Fn1/Dock1/Vcl/Dnm3/Ctnna1/Arhgef26/Dnm1/Bcar1/Wasf2/Cttn/Cbl/Hcls1/Gab1/Cltc/Cdh1/Shc3/Ctnna2/Dnm2/Itga5/Shc2/Itgb1/Pik3r2/Src/Arhgap10/Pxn/Wasl/Shc4/Crkl/Pik3cb
mmu04923	Regulation of lipolysis in adipocytes	41	0.376291918908141	1.27619085725756	0.302362904345412	4149	tags=44%, list=31%, signal=30%	Tshr/Adcy3/Insr/Adcy6/Adcy9/Adcy5/Adcy1/Irs2/Lipe/Prkg1/Adcy8/Irs4/Adrb1/Pik3r2/Ptgs1/Pik3cb/Adcy2/Prkaca
mmu05231	Choline metabolism in cancer	83	0.321552474389359	1.24869645584812	0.302362904345412	4093	tags=43%, list=30%, signal=30%	Egfr/Plcg1/Mtor/Prkca/Pdgfrb/Dgkh/Pld2/Wasf2/Prkcg/Tsc2/Dgkg/Slc22a1/Dgke/Tsc1/Prkcb/Pla2g4e/Sp1/Dgki/Slc44a2/Dgkq/Slc22a21/Dgka/Sos1/Jun/Pik3r2/Pld1/Plpp3/Sos2/Slc22a3/Dgkz/Eif4ebp1/Wasf3/Rps6kb1/Mapk10/Pdpk1/Pik3cb
mmu00601	Glycosphingolipid biosynthesis - lacto and neolacto series	16	-0.438825653815365	-1.30118076994321	0.306662476429918	4370	tags=62%, list=33%, signal=42%	Fut2/B4galt1/Fut4/B4galt2/B4galt4/B3gnt3/St3gal4/B3galnt1/Sec1/B3galt2
mmu03030	DNA replication	33	-0.355641287917934	-1.27029646924907	0.312045942018958	3239	tags=42%, list=24%, signal=32%	Rnaseh2a/Mcm7/Pole3/Rfc5/Prim2/Pold4/Rnaseh2c/Rnaseh2b/Rfc4/Pole4/Pcna/Ssbp1/Prim1/Rpa3
mmu04926	Relaxin signaling pathway	102	0.302838699942151	1.22308190600618	0.320894479385045	4226	tags=41%, list=31%, signal=28%	Nos1/Col1a2/Egfr/Vegfd/Col4a2/Adcy3/Col4a3/Prkca/Col1a1/Creb3l1/Acta2/Adcy6/Adcy9/Creb3l2/Plcb3/Adcy5/Adcy1/Plcb1/Nos3/Rela/Col4a4/Col4a1/Gnao1/Shc3/Adcy8/Shc2/Mapk12/Arrb1/Sos1/Jun/Pik3r2/Src/Rxfp3/Sos2/Col3a1/Shc4/Mapk10/Pik3cb/Nfkb1/Adcy2/Prkaca/Map2k1
mmu04964	Proximal tubule bicarbonate reclamation	17	0.478079048915026	1.33220754843782	0.321874854833465	1724	tags=29%, list=13%, signal=26%	Atp1a4/Atp1a1/Atp1a2/Slc4a4/Atp1b2
mmu00910	Nitrogen metabolism	14	0.493831323541673	1.31310856154472	0.321874854833465	709	tags=14%, list=5%, signal=14%	Cps1/Car12
mmu01200	Carbon metabolism	97	0.305212003629199	1.22172699097108	0.322786690433749	3032	tags=28%, list=23%, signal=22%	Cps1/Pgam2/Hk2/Hk1/Pfkl/Fbp1/Sdha/Aco1/Ogdhl/Ogdh/Got1l1/Cs/Gldc/Acss1/Aco2/Gck/Tkt/Pcx/Pfkp/Acox1/G6pdx/Hkdc1/H6pd/Got2/Acox3/Gpi1/Pkm
mmu04672	Intestinal immune network for IgA production	28	-0.367823795079343	-1.2643117201665	0.324572850858619	4831	tags=54%, list=36%, signal=34%	H2-DMb1/Tnfsf13b/Itgb7/Icosl/Ltbr/H2-Ob/Cd28/Cxcr4/H2-Oa/H2-DMb2/Il15/Tnfsf13/Ccl25/Cd86/Il15ra
mmu03420	Nucleotide excision repair	38	-0.333810846147679	-1.24498736260645	0.324572850858619	3279	tags=42%, list=24%, signal=32%	Ercc1/Pole3/Gtf2h3/Cdk7/Rfc5/Mnat1/Ccnh/Gtf2h2/Pold4/Rfc4/Cetn2/Pole4/Pcna/Rbx1/Ddb2/Rpa3
mmu05032	Morphine addiction	74	0.322744647048995	1.23456732266874	0.324572850858619	2601	tags=30%, list=19%, signal=24%	Gabrq/Gabre/Cacna1b/Cacna1a/Gabrb1/Adcy3/Pde11a/Prkca/Gabbr2/Adcy6/Adcy9/Adcy5/Adcy1/Kcnj9/Prkcg/Gabrg3/Pde8b/Slc32a1/Prkcb/Gnao1/Kcnj5/Adcy8
mmu04141	Protein processing in endoplasmic reticulum	143	0.286587197287574	1.21015160017627	0.324572850858619	3850	tags=38%, list=29%, signal=27%	Cryaa/Rrbp1/Os9/Edem3/Sel1l/Wfs1/Canx/Hsp90b1/Vcp/Map3k5/Ube4b/Ganab/Uggt1/Sec31a/Sec24c/Ckap4/Marchf6/Edem1/Ubqln2/Eif2ak3/Man1c1/Atf6/Txndc5/Sec61a1/Prkcsh/Hspa1a/Ero1b/Hspa4l/Rad23b/Ubxn4/Man1a/Sec24b/Man1a2/Rpn1/Capn2/Stt3a/Sil1/Ubqln1/Pdia6/Hsph1/Sec23b/Dnaja2/Sec63/Amfr/Sec61a2/Sec24d/Sec62/Hspa2/Sec24a/Ssr1/Rpn2/Hsp90ab1/Ern1/Eif2ak1
mmu03430	Mismatch repair	20	-0.401259728213489	-1.2771418477563	0.325846061695118	2644	tags=40%, list=20%, signal=32%	Rfc5/Mlh1/Pms2/Pold4/Rfc4/Pcna/Ssbp1/Rpa3
mmu04721	Synaptic vesicle cycle	63	0.336365267311619	1.2407448084906	0.325846061695118	2979	tags=37%, list=22%, signal=29%	Cacna1b/Cacna1a/Dnm3/Ap2a1/Slc1a2/Slc6a7/Unc13a/Slc1a1/Dnm1/Atp6v0a1/Ap2b1/Slc6a13/Cltc/Stxbp1/Slc32a1/Slc6a11/Slc17a8/Nsf/Slc6a9/Dnm2/Stx1b/Slc6a1/Ap2a2
mmu00410	beta-Alanine metabolism	28	0.40691948589279	1.27646438873948	0.330827067669173	4267	tags=54%, list=32%, signal=37%	Aldh1b1/Upb1/Aldh3b2/Gadl1/Dpyd/Abat/Acox1/Aldh3a2/Acox3/Aldh2/Csad/Carns1/Aldh7a1/Gad2/Hadha
mmu00250	Alanine, aspartate and glutamate metabolism	32	0.392802320143463	1.26906001471259	0.330827067669173	2966	tags=28%, list=22%, signal=22%	Cps1/Cad/Got1l1/Abat/Gls/Gfpt1/Got2/Ddo/Aldh5a1
mmu00760	Nicotinate and nicotinamide metabolism	28	-0.363617615278076	-1.24985392137531	0.330827067669173	3559	tags=43%, list=26%, signal=32%	Nt5e/Sirt1/Enpp3/Pnp/Nmnat3/Nampt/Nt5c1a/Sirt3/Nt5m/Sirt7/Nmrk1/Nt5c
mmu05030	Cocaine addiction	41	0.367097511000877	1.24500810068071	0.330827067669173	5443	tags=56%, list=41%, signal=33%	Creb3l1/Grin2d/Grin1/Rgs9/Creb3l2/Adcy5/Grm2/Maob/Rela/Gria2/Drd2/Jun/Cdk5r1/Slc6a3/Nfkb1/Prkaca/Creb5/Grin3a/Th/Pdyn/Creb1/Fosb/Grm3
mmu01230	Biosynthesis of amino acids	57	0.339683510727581	1.23482085447101	0.330827067669173	2341	tags=23%, list=17%, signal=19%	Cps1/Pgam2/Pfkl/Aco1/Got1l1/Cs/Aldh18a1/Aco2/Tkt/Pcx/Pah/Arg1/Pfkp
mmu04061	Viral protein interaction with cytokine and cytokine receptor	39	-0.327938807344018	-1.22996304648805	0.330888914755752	4138	tags=54%, list=31%, signal=37%	Pf4/Ccl12/Gm20878/Gm13306/Ltbr/Tnfsf10/Cxcl10/Il20rb/Il10ra/Ccr5/Il34/Cxcr4/Ackr3/Ccl17/Cxcl5/Ccl25/Ccl6/Ccl27a/Cxcl14/Ccl9/Il18
mmu05215	Prostate cancer	79	0.313700437906552	1.21235939214957	0.339517361481324	5060	tags=51%, list=38%, signal=32%	Erg/Igf1r/Egfr/Mtor/Creb3l1/Pdgfrb/Hsp90b1/Foxo1/Ep300/Creb3l2/Crebbp/Tcf7l1/Erbb2/Etv5/Rb1/Rela/Fgfr1/Lef1/Zeb1/Braf/Gsk3b/Sos1/Pik3r2/Sos2/Hsp90ab1/Pdpk1/E2f2/Pik3cb/Nfkb1/Map2k1/Nkx3-1/Casp9/Creb5/Ar/Plat/Tgfa/Pik3r3/Chuk/Pik3r1/Trp53
mmu05416	Viral myocarditis	55	0.338779277589171	1.22149211006538	0.350836548431997	959	tags=11%, list=7%, signal=10%	Lama2/Itgal/Sgca/Eif4g1/H2-D1/Eif4g3
mmu00120	Primary bile acid biosynthesis	10	-0.484044632653203	-1.24394276742394	0.353351879125075	3727	tags=60%, list=28%, signal=43%	Scp2/Amacr/Ch25h/Acot8/Hsd3b7/Cyp27a1
mmu00565	Ether lipid metabolism	33	0.384184217199958	1.24239230342242	0.364103207621842	1142	tags=12%, list=8%, signal=11%	Pla2g2f/Plb1/Enpp2/Pld2
mmu04910	Insulin signaling pathway	109	0.287987360450584	1.17275847570208	0.373865255444738	4226	tags=43%, list=31%, signal=30%	Fasn/Hk2/Pygb/Hk1/Pygl/Mtor/Fbp1/Insr/Foxo1/Cblb/Rapgef1/Prkar2a/Cbl/Tsc2/Srebf1/Ptprf/Irs2/Gck/Lipe/Tsc1/Phka2/Shc3/Hkdc1/Irs4/Braf/Shc2/Gys1/Gsk3b/Exoc7/Ppp1r3f/Sos1/Pik3r2/Prkci/Sos2/Eif4ebp1/Hk3/Rps6kb1/Inpp5a/Phka1/Shc4/Mapk10/Pdpk1/Sorbs1/Crkl/Pik3cb/Prkaca/Map2k1
mmu00360	Phenylalanine metabolism	13	0.484485995892554	1.26287605634195	0.380652518341356	2841	tags=38%, list=21%, signal=30%	Aldh3b2/Got1l1/Maob/Pah/Got2
mmu04962	Vasopressin-regulated water reabsorption	35	0.374383898215427	1.22229225449495	0.380652518341356	1710	tags=26%, list=13%, signal=23%	Dync1h1/Dctn1/Adcy3/Dync2h1/Creb3l1/Adcy6/Adcy9/Creb3l2/Dync1li2
mmu05204	Chemical carcinogenesis - DNA adducts	27	-0.358821372946372	-1.2203681394791	0.380652518341356	1942	tags=33%, list=14%, signal=29%	Sult1a1/Mgst1/Gstk1/Gstt2/Gstm5/Gsto1/Cbr1/Gsta4/Mgst3
mmu05017	Spinocerebellar ataxia	129	0.279735820778527	1.16372004828057	0.380652518341356	2934	tags=32%, list=22%, signal=25%	Atp2a1/Pik3r4/Itpr1/Sptbn2/Cic/Cacna1a/Mtor/Prkca/Grin2d/Map3k5/Atp2a2/Grin1/Itpr2/Atg2b/Plcb3/Ambra1/Atg2a/Atxn1l/Afg3l2/Reln/Kcnd3/Prkcg/Psmd2/Grm1/Ulk1/Plcb1/Atxn2/Vldlr/Atxn1/Nfya/Opa1/Afg3l1/Pum1/Prkcb/Sp1/Pik3c3/Kcnc3/Gria2/Gria1/Atxn2l/Itpr3
mmu04614	Renin-angiotensin system	14	0.469232502941719	1.24769974603653	0.392061530702307	1494	tags=29%, list=11%, signal=25%	Ace/Agt/Nln/Prep
mmu00230	Purine metabolism	105	0.286343964373574	1.16036845476185	0.397593025459599	1758	tags=19%, list=13%, signal=17%	Uox/Adcy10/Urah/Gucy2g/Pde5a/Adcy3/Pde11a/Ak7/Adcy6/Adcy9/Pde6c/Gmps/Adcy5/Pgm1/Entpd3/Gucy2c/Adcy1/Xdh/Npr2/Entpd2
mmu05207	Chemical carcinogenesis - receptor activation	143	0.273413044249048	1.1545220307767	0.398531226762949	4149	tags=38%, list=31%, signal=27%	Gsta2/Stat3/Cacna1b/Egfr/Cacna1s/Cacna1a/Mtor/Adcy3/Prkca/Creb3l1/Cacna1c/Hsp90b1/Adcy6/Notch2/Adcy9/Kpnb1/Creb3l2/Adcy5/Gstm7/Adcy1/Esr1/Prkcg/Fgf7/Rb1/Rps6ka2/Rela/Gstm2/Cacna1f/Prkcb/Vdr/Adcy8/Cdc25a/Chrnb2/Kpna6/Arrb1/Paqr5/Sos1/Jun/Klf5/Adrb1/Pik3r2/Src/Paqr8/Sos2/Eif4ebp1/Hsp90ab1/Rps6kb1/Cacna1d/Dll3/Dll1/Pik3cb/Nfkb1/Chrna4/Adcy2/Prkaca
mmu00561	Glycerolipid metabolism	48	0.333817000452302	1.17817003756195	0.419652739040738	3900	tags=42%, list=29%, signal=30%	Aldh1b1/Dgkh/Lpin1/Gpat2/Lclat1/Lpl/Pnlip/Dgkg/Dgke/Aldh3a2/Dgki/Dgat2/Aldh2/Dgkq/Dgka/Plpp3/Tkfc/Dgkz/Gpam/Aldh7a1
mmu04936	Alcoholic liver disease	95	0.288285706822749	1.14833815469359	0.423776021122792	3143	tags=24%, list=23%, signal=19%	C4b/Il1b/Il12a/Fasn/Aldh1b1/Map3k5/Lpin1/Foxo1/Cpt1a/Lbp/Tab3/Tcf7l1/Srebf1/Scd2/Rela/Acox1/Aldh3a2/Lef1/Il17ra/Acox3/Aldh2/Mapk12/Gsk3b
mmu03440	Homologous recombination	35	-0.317804464914738	-1.15707574193539	0.431951640759931	4025	tags=49%, list=30%, signal=34%	Nbn/Babam1/Rad51b/Uimc1/Abraxas1/Rad51c/Mus81/Xrcc3/Brca1/Rad52/Sycp3/Pold4/Rad54b/Sem1/Brcc3/Ssbp1/Rpa3
mmu04750	Inflammatory mediator regulation of TRP channels	77	0.297286125999012	1.14576060684354	0.44698020736703	4149	tags=45%, list=31%, signal=32%	Il1b/Itpr1/Plcg1/Adcy3/Camk2a/Prkca/Adcy6/Itpr2/Adcy9/Plcb3/Adcy5/Adcy1/Prkcg/Plcb1/Camk2b/Asic4/Prkch/Prkcb/Pla2g4e/Adcy8/Cyp2c23/Itpr3/Prkce/Mapk12/Pla2g6/Ntrk1/Pik3r2/Src/Gnaq/Plcg2/Mapk10/Il1r1/Pik3cb/Adcy2/Prkaca
mmu00830	Retinol metabolism	27	0.376354867216443	1.17057829200121	0.462253257321586	2834	tags=30%, list=21%, signal=23%	Aldh1a7/Aox4/Aldh1a2/Rpe65/Aox3/Aldh1a1/Rdh10/Cyp2c23
mmu00051	Fructose and mannose metabolism	28	0.372398300977802	1.16817499801543	0.462253257321586	693	tags=14%, list=5%, signal=14%	Hk2/Hk1/Pfkl/Fbp1
mmu04640	Hematopoietic cell lineage	56	0.315442552960341	1.14248150794067	0.471088146309957	3650	tags=32%, list=27%, signal=24%	Il1b/Cd2/Cd5/Il1a/Itga1/Cd44/Itga6/Itgam/Il6ra/Kit/Il4/Itga3/Itga4/Itga5/Cd34/Csf1/H2-Aa/Cd38
mmu05222	Small cell lung cancer	74	0.294025467766711	1.12471031775801	0.47896732553449	2315	tags=23%, list=17%, signal=19%	Lama2/Lamb2/Fn1/Lama5/Col4a2/Lamb1/Col4a3/Itgav/Lama4/Itga6/Lamc1/Rb1/Rela/Col4a4/Lamc3/Col4a1/Birc7
mmu04917	Prolactin signaling pathway	51	0.320609362723253	1.1409740652085	0.481993542511797	4394	tags=43%, list=33%, signal=29%	Lhcgr/Stat3/Cish/Esr1/Gck/Rela/Shc3/Socs7/Prlr/Shc2/Mapk12/Gsk3b/Sos1/Pik3r2/Src/Sos2/Shc4/Mapk10/Pik3cb/Nfkb1/Map2k1/Stat1
mmu04213	Longevity regulating pathway - multiple species	49	0.318941621003909	1.1288758590438	0.481993542511797	4149	tags=43%, list=31%, signal=30%	Igf1r/Mtor/Adcy3/Insr/Adcy6/Foxo1/Adcy9/Adcy5/Adcy1/Irs2/Hspa1a/Adcy8/Irs4/Pik3r2/Hspa2/Rps6kb1/Eif4ebp2/Pik3cb/Clpb/Adcy2/Prkaca
mmu04152	AMPK signaling pathway	100	0.27631019970937	1.11209258741389	0.481993542511797	5029	tags=45%, list=37%, signal=28%	Fasn/Igf1r/Pfkl/Mtor/Fbp1/Insr/Creb3l1/Foxo1/Cpt1a/Creb3l2/Ulk1/Tsc2/Srebf1/Scd2/Irs2/Lipe/Cftr/Lepr/Tsc1/Pfkp/Stk11/Irs4/Gys1/Pik3r2/Hmgcr/Eif4ebp1/Rps6kb1/Scd1/Tbc1d1/Pdpk1/Pik3cb/Elavl1/Eef2/Rab10/Ppp2r3a/Creb5/Cidea/Ppp2r5d/Ppp2r1a/Ppp2r1b/Rab11b/Ppp2r5e/Pik3r3/Ppp2r5a/Pik3r1
mmu04650	Natural killer cell mediated cytotoxicity	66	0.301586025750848	1.12705595165772	0.488011674452352	4270	tags=42%, list=32%, signal=29%	Itgal/Zap70/Plcg1/Vav2/H2-D1/Prkca/Nfatc2/Ptk2b/Prkcg/Cd247/Sh2d1a/Prkcb/Shc3/Ptpn11/Braf/Shc2/Sos1/Pik3r2/H2-K1/Sos2/Plcg2/Nfatc1/Shc4/Pik3cb/Itgb2/Map2k1/Vav1/Vav3
mmu05218	Melanoma	56	-0.265523681516441	-1.07674020255082	0.503807235932154	3644	tags=38%, list=27%, signal=27%	Mdm2/Pten/Fgf9/Mapk3/Nras/Fgf1/Gadd45b/Pdgfd/Bax/Cdk4/Gadd45g/Araf/Fgf5/Bad/Hras/Igf1/Gadd45a/Fgf18/Ddb2/Fgf3/Fgf16
mmu05225	Hepatocellular carcinoma	145	0.257957266973806	1.092887729721	0.506643022012048	4226	tags=38%, list=31%, signal=26%	Met/Gsta2/Apc2/Igf1r/Smarca4/Egfr/Plcg1/Arid1a/Dvl3/Mtor/Smarca2/Prkca/Apc/Txnrd3/Smarcc1/Arid1b/Gstm7/Lrp6/Prkcg/Fzd3/Smad3/Fzd8/Tcf7l1/Gab1/Wnt8b/Smarcc2/Rb1/Fzd4/Gstm2/Prkcb/Shc3/Axin2/Lef1/Braf/Pbrm1/Tgfb2/Shc2/Arid2/Gsk3b/Lrp5/Fzd5/Sos1/Pik3r2/Sos2/Plcg2/Rps6kb1/Dpf3/Tert/Shc4/Wnt7a/E2f2/Pik3cb/Phf10/Brd7/Map2k1
mmu05223	Non-small cell lung cancer	59	0.299635514099548	1.09276056377973	0.546720135628586	5060	tags=53%, list=38%, signal=33%	Met/Stat3/Egfr/Plcg1/Prkca/Kif5c/Eml4/Alk/Prkcg/Erbb2/Rb1/Prkcb/Braf/Kif5b/Sos1/Stk4/Pik3r2/Sos2/Plcg2/Kif5a/Pdpk1/E2f2/Pik3cb/Map2k1/Ret/Casp9/Rxra/Tgfa/Pik3r3/Pik3r1/Trp53
mmu04940	Type I diabetes mellitus	36	0.33535929807976	1.10334494653458	0.547197324021196	1944	tags=22%, list=14%, signal=19%	Il1b/Il12a/H2-D1/Il1a/Ptprn/Ptprn2/H2-Q2/Hspd1
mmu05224	Breast cancer	123	0.256939304553455	1.06383403155598	0.555837796913585	3389	tags=32%, list=25%, signal=24%	Flt4/Notch1/Apc2/Igf1r/Egfr/Jag2/Dvl3/Mtor/Notch3/Apc/Notch2/Ncoa1/Esr1/Lrp6/Fzd3/Fzd8/Tcf7l1/Wnt8b/Fgf7/Kit/Erbb2/Rb1/Fzd4/Shc3/Fgfr1/Axin2/Sp1/Notch4/Lef1/Braf/Heyl/Shc2/Brca2/Gsk3b/Lrp5/Fzd5/Sos1/Jun/Pik3r2
mmu03018	RNA degradation	68	-0.249562761712478	-1.05558415366152	0.560683760683761	3563	tags=35%, list=27%, signal=26%	Parn/Btg1/Exosc8/Mphosph6/Pnldc1/Pabpc1l/Exosc7/Tob1/Pabpc5/Exosc5/Cnot7/Pnpt1/Exosc9/Exosc4/Wdr61/Lsm2/Exosc1/Btg3/Lsm5/Lsm1/Lsm4/Lsm7/C1d/Lsm3
mmu00511	Other glycan degradation	15	0.406466986510159	1.1027831039483	0.561251366218129	3554	tags=33%, list=26%, signal=25%	Man2b2/Glb1/Man2b1/Manba/Gba2
mmu01210	2-Oxocarboxylic acid metabolism	14	0.410965632033069	1.09276682988239	0.577524294245993	2841	tags=36%, list=21%, signal=28%	Aco1/Got1l1/Cs/Aco2/Got2
mmu04966	Collecting duct acid secretion	19	-0.34047886901329	-1.07324646329076	0.585905134292231	3813	tags=53%, list=28%, signal=38%	Atp6v1d/Atp6v0e2/Atp6v1c2/Atp6v0d1/Atp6v1g2/Atp6v1e1/Atp6v0e/Atp6v1g1/Atp6v1f/Car2
mmu00310	Lysine degradation	55	0.292986111747076	1.05638168427698	0.608126435610188	4631	tags=49%, list=34%, signal=32%	Aldh1b1/Kmt2d/Setd1b/Setd1a/Dhtkd1/Smyd3/Setd2/Plod3/Nsd1/Ehmt2/Kmt2b/Mecom/Aldh3a2/Aldh2/Setd7/Prdm16/Kmt5b/Dot1l/Ezh1/Prdm2/Aldh7a1/Nsd2/Plod1/Hadha/Ehmt1/Kmt2c/Nsd3
mmu05235	PD-L1 expression and PD-1 checkpoint pathway in cancer	70	0.277978618065101	1.05552114489443	0.613003745318352	5029	tags=47%, list=37%, signal=30%	Zap70/Stat3/Egfr/Plcg1/Mtor/Jak1/Nfatc2/Eml4/Alk/Cd247/Tlr9/Rela/Ptpn11/Mapk12/Rasgrp1/Jun/Nfatc3/Pik3r2/Rps6kb1/Nfatc1/Traf6/Pik3cb/Nfkb1/Map2k1/Stat1/Nfkbib/Ptpn6/Prkcq/Hif1a/Pik3r3/Chuk/Csnk2a2/Pik3r1
mmu00030	Pentose phosphate pathway	21	0.360575410002949	1.05604467065817	0.614224313402839	3393	tags=43%, list=25%, signal=32%	Pfkl/Fbp1/Pgm1/Tkt/Pfkp/G6pdx/H6pd/Gpi1/Pgd
mmu00040	Pentose and glucuronate interconversions	16	-0.354440070695262	-1.05096545763943	0.625671101774043	4288	tags=62%, list=32%, signal=43%	Xylb/Sord/Akr1b3/Dcxr/Cryl1/Akr1b8/Ugp2/Akr1a1/Gusb/Dhdh
mmu05142	Chagas disease	76	0.270885897310349	1.04064622165415	0.625671101774043	5029	tags=39%, list=37%, signal=25%	Il1b/Ace/Il12a/Plcb3/Adcy1/Plcb1/Cd247/Tlr9/Gnal/Rela/Gnao1/Tgfb2/Mapk12/Jun/Pik3r2/Gnaq/Gna11/Serpine1/Traf6/Mapk10/Pik3cb/Nfkb1/C3/Tgfbr2/Ppp2r1a/Ppp2r1b/Pik3r3/Chuk/Plcb2/Pik3r1
mmu05133	Pertussis	55	0.288618623520287	1.04063440348758	0.625671101774043	912	tags=11%, list=7%, signal=10%	C4b/Il1b/Il12a/Il23a/Il1a/Serping1
mmu04622	RIG-I-like receptor signaling pathway	45	-0.262909068596238	-1.0136191433768	0.656410256410256	1820	tags=22%, list=14%, signal=19%	Pin1/Irf7/Rnf125/Isg15/Tank/Dhx58/Atg12/Tradd/Atg5/Mapk13
mmu00640	Propanoate metabolism	27	-0.29965408650267	-1.01913745279389	0.656796116504854	4400	tags=52%, list=33%, signal=35%	Ehhadh/Suclg2/Echdc1/Mlycd/Aldh6a1/Bckdhb/Dbt/Acads/Suclg1/Hibch/Acss3/Ldhb/Echs1/Mcee
mmu05164	Influenza A	108	0.250000209775518	1.01766346266145	0.658210885310927	1065	tags=10%, list=8%, signal=9%	Nxf3/Oas3/Il1b/Il12a/Ifih1/Jak1/Prkca/Il1a/Tmprss4/Adar/Ep300
mmu00620	Pyruvate metabolism	32	-0.288527087110086	-1.02299499803814	0.668811733014068	2993	tags=50%, list=22%, signal=39%	Mdh2/Me1/Aldh9a1/Me3/Acat1/Adh5/Grhpr/Fh1/Pdhb/Akr1a1/Ldhb/Mdh1/Ldhd/Hagh/Acyp1/Acyp2
mmu04114	Oocyte meiosis	91	0.256110503212507	1.01121944611116	0.681695008171097	2146	tags=22%, list=16%, signal=19%	Smc1a/Slk/Igf1r/Itpr1/Adcy3/Camk2a/Smc3/Mad1l1/Adcy6/Itpr2/Adcy9/Adcy5/Adcy1/Cpeb3/Anapc2/Camk2b/Plk1/Anapc1/Rps6ka2/Pkmyt1
mmu00603	Glycosphingolipid biosynthesis - globo and isoglobo series	12	-0.370882893027671	-1.01020216532732	0.685757616790792	2947	tags=33%, list=22%, signal=26%	Hexb/Gla/B3galnt1/Sec1
mmu05163	Human cytomegalovirus infection	176	0.233136677365691	1.00991000590029	0.685757616790792	4149	tags=38%, list=31%, signal=26%	Il1b/Stat3/Itpr1/Egfr/Mtor/Adcy3/H2-D1/Jak1/Prkca/Creb3l1/Adcy6/Itpr2/Nfatc2/Rock2/Adcy9/Bcar1/Creb3l2/Ptk2b/Plcb3/Adcy5/Tap2/Arhgef11/Adcy1/Itgav/Prkcg/H2-Q2/Arhgef12/Plcb1/Il6ra/Tsc2/Rb1/Rela/Tsc1/Prkcb/Gnao1/Tapbp/H2-M5/Adcy8/Sp1/Cx3cl1/Itpr3/Mapk12/Gsk3b/Sos1/Nfatc3/Pik3r2/Src/H2-K1/Cxcl12/Sos2/Gnaq/Rock1/Eif4ebp1/Gna11/Rps6kb1/Pxn/Nfatc1/Ripk1/Il1r1/E2f2/H2-Q4/Crkl/Pik3cb/Nfkb1/Adcy2/Prkaca
mmu04392	Hippo signaling pathway - multiple species	23	0.338296502803421	1.00454062476675	0.688287935201515	2698	tags=30%, list=20%, signal=24%	Wwc1/Tead2/Tead1/Fat4/Lats2/Nf2/Ajuba
mmu03450	Non-homologous end-joining	10	0.414458201235891	0.999695012436799	0.688287935201515	413	tags=10%, list=3%, signal=10%	Rad50
mmu04142	Lysosome	108	0.245029075902033	0.997427714397135	0.688287935201515	2820	tags=25%, list=21%, signal=20%	Igf2r/Sort1/Ctsz/Npc1/Sgsh/Wdr7/Ap3d1/Arsb/Pla2g15/Glb1/Atp6v0a1/Abca2/Galns/Dmxl2/Psap/Ap3b2/Man2b1/Gns/Acp2/Cltc/Slc17a5/Ap3m2/Tpp1/Mcoln1/Manba/Abcb9/Gga1
mmu04662	B cell receptor signaling pathway	55	0.276546624192647	0.997107975199633	0.688287935201515	5029	tags=49%, list=37%, signal=31%	Vav2/Nfatc2/Blnk/Pik3ap1/Inpp5d/Rela/Prkcb/Gsk3b/Sos1/Jun/Nfatc3/Pik3r2/Sos2/Plcg2/Nfatc1/Cd72/Pik3cb/Nfkb1/Cd81/Map2k1/Vav1/Vav3/Nfkbib/Ptpn6/Pik3r3/Chuk/Pik3r1
mmu01523	Antifolate resistance	19	0.348222542146943	0.989281751840567	0.688287935201515	2169	tags=21%, list=16%, signal=18%	Il1b/Abcc4/Rela/Abcc3
mmu00770	Pantothenate and CoA biosynthesis	15	0.362388259234544	0.983193377608056	0.69803328168051	3590	tags=47%, list=27%, signal=34%	Aldh1b1/Upb1/Gadl1/Dpyd/Aldh3a2/Aldh2/Csad
mmu05152	Tuberculosis	123	0.23852129234161	0.987575912080545	0.714601449503504	2140	tags=18%, list=16%, signal=15%	Il1b/Cd74/Il12a/Eea1/Il23a/Hspa9/Ksr1/Camk2a/Jak1/Il1a/Ep300/Atp6v0a1/Lbp/Mrc2/Arhgef12/Crebbp/Camk2b/Nfya/Itgam/Hspd1/Tlr9/Rela
mmu03250	Viral life cycle - HIV-1	52	0.276528150665507	0.988822852730549	0.718954615708866	2842	tags=29%, list=21%, signal=23%	Map1b/Map1a/Bicd2/Ep300/Hgs/Supt5/Samhd1/Crebbp/Map1s/Ranbp2/Pdcd6ip/Aff4/Kat2a/Vps4b/Serinc5
mmu01240	Biosynthesis of cofactors	111	0.240217814241236	0.979320305370761	0.718954615708866	993	tags=8%, list=7%, signal=8%	Kynu/Tdo2/Ido2/Aldh1b1/Eprs/Cad/Ak7/Mthfd1/Ido1
mmu04080	Neuroactive ligand-receptor interaction	233	0.222595555151792	0.992170600618138	0.721623062180338	1055	tags=9%, list=8%, signal=8%	Gcg/Chrna1/Chrnb3/Tshr/Lhcgr/Gabrq/Gabre/Grik3/Ntsr1/Adra2b/Pard3/Gabrb1/Agt/Gabbr2/Grin2d/Mc3r/Gpr50/Drd5/Adcyap1r1/Grin1/Glp2r
mmu01524	Platinum drug resistance	57	-0.240190856983707	-0.976887516728768	0.723283953409476	2524	tags=25%, list=19%, signal=20%	Bcl2l1/Bax/Brca1/Mlh1/Mgst1/Gstt2/Casp3/Bad/Gstm5/Gsto1/Fas/Gsta4/Cycs/Mgst3
mmu04914	Progesterone-mediated oocyte maturation	69	0.257497777278746	0.97418473209021	0.725507121277514	4256	tags=41%, list=32%, signal=28%	Igf1r/Adcy3/Mad1l1/Adcy6/Adcy9/Adcy5/Adcy1/Cpeb3/Anapc2/Plk1/Anapc1/Rps6ka2/Pkmyt1/Stk10/Adcy8/Cdc25a/Braf/Mapk12/Fzr1/Pik3r2/Hsp90ab1/Cpeb2/Mapk10/Pik3cb/Adcy2/Prkaca/Map2k1/Kif22
mmu00053	Ascorbate and aldarate metabolism	11	0.388228105973627	0.960911995622307	0.725507121277514	479	tags=18%, list=4%, signal=18%	Kl/Aldh1b1
mmu04979	Cholesterol metabolism	34	0.297974246369313	0.969425372461907	0.731849444895749	1582	tags=21%, list=12%, signal=18%	Lrp1/Pltp/Sort1/Npc1/Pcsk9/Abca1/Lpl
mmu05217	Basal cell carcinoma	56	0.266465963258985	0.965096283497495	0.731924281601198	3415	tags=30%, list=25%, signal=23%	Apc2/Dvl3/Apc/Hhip/Gli2/Fzd3/Fzd8/Tcf7l1/Wnt8b/Sufu/Fzd4/Ptch2/Axin2/Lef1/Gsk3b/Fzd5/Ptch1
mmu05162	Measles	102	0.237812890911899	0.960460614660307	0.731924281601198	951	tags=10%, list=7%, signal=9%	Oas3/Il1b/Il12a/Ifih1/Stat3/Il2rb/Msn/Jak1/Il1a/Adar
mmu00140	Steroid hormone biosynthesis	18	-0.311247288004987	-0.960405643344178	0.731924281601198	4755	tags=44%, list=35%, signal=29%	Hsd17b7/Hsd17b1/Cyp3a13/H2-Ke6/Sult2b1/Akr1c18/Hsd17b12/Cyp11a1
mmu00020	Citrate cycle (TCA cycle)	27	0.30808020069368	0.958223279519852	0.731924281601198	2271	tags=30%, list=17%, signal=25%	Sdha/Aco1/Ogdhl/Ogdh/Cs/Aco2/Acly/Pcx
mmu05145	Toxoplasmosis	88	0.244295076594752	0.958060119490222	0.735877476109107	716	tags=9%, list=5%, signal=9%	Lama2/Il12a/Lamb2/Stat3/Pik3r6/Lama5/Lamb1/Jak1
mmu05167	Kaposi sarcoma-associated herpesvirus infection	148	-0.199473967728545	-0.97249651775137	0.738009362805349	3163	tags=26%, list=24%, signal=20%	Calm3/Gng4/Ccr5/Lyn/Irf3/Gng3/Nfkbia/H2-Q7/H2-Q8/Bax/Cdk4/Cd200r1/Gm5741/Calm1/Map1lc3a/Calml4/Gnb3/Ppp3cc/Map2k6/Myc/Irf7/H2-Bl/Calm2/Casp3/Ubb/H2-T22/Gng5/Hras/Cd86/Fas/Gng11/Uba52/Map1lc3b/Tradd/Cycs/Rps27a/Gng8/Mapk13/Gng10
mmu05031	Amphetamine addiction	58	0.26185046897813	0.952379130563361	0.738009362805349	2867	tags=24%, list=21%, signal=19%	Camk2a/Prkca/Creb3l1/Cacna1c/Grin2d/Grin1/Creb3l2/Adcy5/Prkcg/Camk2b/Maob/Prkcb/Gria2/Gria1
mmu03410	Base excision repair	29	-0.273008219453628	-0.949941023654147	0.738009362805349	2343	tags=31%, list=17%, signal=26%	Mutyh/Parp2/Ogg1/Pold4/Pole4/Pcna/Mpg/Polb/Ung
mmu04625	C-type lectin receptor signaling pathway	78	0.24673720003144	0.95031295886771	0.747369293230591	4114	tags=33%, list=31%, signal=23%	Il1b/Il12a/Il23a/Itpr1/Ksr1/Cyld/Itpr2/Nfatc2/Cblb/Arhgef12/Rela/Ptpn11/Casp1/Itpr3/Mapk12/Mras/Jun/Nfatc3/Pik3r2/Src/Plcg2/Nfatc1/Mapk10/Pik3cb/Mapkapk2/Nfkb1
mmu05169	Epstein-Barr virus infection	163	-0.196061503169763	-0.966949077324307	0.766493469656142	3111	tags=26%, list=23%, signal=21%	Psmc1/Lyn/B2m/Irf3/Psmc3/Gadd45b/Nfkbia/H2-Q7/Psmc2/Ccna1/Skp2/H2-Q8/Psmd13/Map2k3/H2-Oa/Bax/H2-DMb2/Cdk4/Relb/Oas1a/Psmd6/Oas1b/Gadd45g/Map2k6/Myc/Irf7/H2-Bl/Psmd8/Isg15/Ccne2/Casp3/Hes1/H2-T22/Sem1/Psmd14/Fas/Psmc6/Gadd45a/Tradd/Cycs/Ddb2/Mapk13/Sap30
mmu05134	Legionellosis	46	-0.243389012886115	-0.943898905369501	0.766493469656142	1355	tags=17%, list=10%, signal=16%	Casp3/Pycard/Tlr4/Bnip3/Clk1/Cycs/Sar1b/Il18
mmu05202	Transcriptional misregulation in cancer	133	0.225413095468489	0.941431607636283	0.766493469656142	4220	tags=32%, list=31%, signal=22%	Met/Flt1/Taf15/Baiap3/Il2rb/Erg/Igf1r/Fus/Jup/Foxo1/Arnt2/Runx1t1/Mef2c/Bcl11b/Men1/Ncor1/Itgam/Etv5/Rela/Tfe3/Zbtb16/Jmjd1c/Pbx1/Sp1/Pml/Zeb1/Pax5/Ntrk1/Runx2/Dot1l/Per2/Ngfr/Pax7/Nsd2/Mllt1/Ddx5/Ewsr1/Nfkb1/Atm/Nr4a3/Mitf/Prom1
mmu04728	Dopaminergic synapse	108	0.231061302018294	0.940569789561946	0.766493469656142	3294	tags=29%, list=25%, signal=22%	Cacna1b/Itpr1/Cacna1a/Camk2a/Prkca/Creb3l1/Cacna1c/Kif5c/Drd5/Itpr2/Creb3l2/Plcb3/Adcy5/Kcnj9/Prkcg/Plcb1/Camk2b/Gnal/Maob/Prkcb/Gnao1/Kcnj5/Gria2/Gria1/Itpr3/Kif5b/Mapk12/Gsk3b/Arrb1/Drd2/Arntl
mmu05323	Rheumatoid arthritis	60	0.25575801819223	0.935063477308828	0.766493469656142	292	tags=8%, list=2%, signal=8%	Itgal/Il1b/Flt1/Tek/Il23a
mmu05221	Acute myeloid leukemia	55	0.258966439551011	0.933721403901457	0.766493469656142	4226	tags=40%, list=31%, signal=28%	Stat3/Mtor/Jup/Runx1t1/Tcf7l1/Itgam/Kit/Rela/Zbtb16/Pml/Lef1/Braf/Sos1/Pik3r2/Sos2/Ppard/Eif4ebp1/Rps6kb1/Per2/Pik3cb/Nfkb1/Map2k1
mmu03022	Basal transcription factors	32	-0.262689156771648	-0.931384627030595	0.766493469656142	3277	tags=50%, list=24%, signal=38%	Taf8/Taf5/Taf7/Gtf2f2/Gtf2b/Gtf2h3/Cdk7/Tbpl1/Mnat1/Tbp/Taf10/Ccnh/Gtf2h2/Taf12/Gtf2a2/Taf13
mmu05340	Primary immunodeficiency	18	0.326815878499072	0.917548291732214	0.766493469656142	2746	tags=28%, list=20%, signal=22%	Zap70/Tap2/Blnk/Il2rg/Ciita
mmu04136	Autophagy - other	27	0.292905397373446	0.911025018252678	0.769225502078155	1345	tags=19%, list=10%, signal=17%	Igbp1b/Pik3r4/Mtor/Atg2b/Atg2a
mmu05226	Gastric cancer	123	0.22466529726216	0.930206413349282	0.779616773743488	3389	tags=27%, list=25%, signal=20%	Met/Abcb1a/Apc2/Egfr/Dvl3/Mtor/Apc/Jup/Ctnna1/Lrp6/Fzd3/Smad3/Fzd8/Tcf7l1/Gab1/Wnt8b/Fgf7/Erbb2/Cdh1/Rb1/Fzd4/Shc3/Axin2/Ctnna2/Lef1/Braf/Tgfb2/Shc2/Gsk3b/Lrp5/Fzd5/Sos1/Pik3r2
mmu00260	Glycine, serine and threonine metabolism	32	-0.260059066319771	-0.922059438870252	0.781386484554912	2993	tags=34%, list=22%, signal=27%	Grhpr/Psph/Bhmt/Psat1/Bpgm/Gcsh/Gamt/Dao/Gatm/Sdsl/Cth
mmu04621	NOD-like receptor signaling pathway	119	-0.200130726685135	-0.940882527527307	0.781470464451055	3409	tags=29%, list=25%, signal=22%	Mapk3/Rhoa/Panx1/Gsdmd/Sugt1/Irf3/Nfkbia/Ywhae/Vdac2/Gabarapl1/Nlrp6/Vdac3/Bcl2l1/Nampt/Oas1a/Oas1b/Ripk2/Map1lc3a/Nek7/Irf7/Gabarap/Pycard/Cyba/Brcc3/Tank/Tlr4/Atg12/Gabarapl2/Txn1/Map1lc3b/Casp4/Aim2/Atg5/Mapk13/Il18
mmu05135	Yersinia infection	115	0.227425122955374	0.927159660124686	0.781470464451055	4270	tags=38%, list=32%, signal=26%	Il1b/Zap70/Fn1/Dock1/Plcg1/Vav2/Nfatc2/Rock2/Bcar1/Wasf2/Ptk2b/Arhgef12/Rps6ka2/Rela/Wipf2/Casp1/Itga4/Arhgef28/Itga5/Mapk12/Gsk3b/Itgb1/Git2/Jun/Nfatc3/Pik3r2/Src/Wipf1/Gnaq/Rock1/Pkn1/Arhgef7/Pxn/Nfatc1/Wasl/Fyb/Traf6/Mapk10/Crkl/Pik3cb/Nfkb1/Map2k1/Vav1/Vav3
mmu00510	N-Glycan biosynthesis	38	0.272675933656915	0.9066905638597	0.781470464451055	3260	tags=32%, list=24%, signal=24%	Mgat5b/Man2a1/Ganab/Man1c1/Mgat3/Alg10b/Man1a/Man1a2/Rpn1/Stt3a/Mgat5/Man2a2
mmu00340	Histidine metabolism	17	0.31963435284737	0.890688053721823	0.781470464451055	4797	tags=65%, list=36%, signal=42%	Aldh1b1/Aldh3b2/Maob/Aldh3a2/Aldh2/Hal/Carns1/Aldh7a1/Hdc/Amdhd1/Cndp1
mmu05132	Salmonella infection	206	-0.186265581678551	-0.952531296193426	0.784038554216868	3409	tags=27%, list=25%, signal=20%	Mapk3/Rhoa/M6pr/Gsdmd/Rab7b/Rab5b/Dynlt1a/Cd14/Kpna3/Rhog/Nfkbia/Actr10/Actr3b/Rhoh/Tuba1a/Exoc5/Dctn5/Rab5a/Map2k3/Bax/Abi1/Arpc4/Dynlt1f/Ripk2/Rhob/Arpc1a/Cdc42/Map2k6/Myc/Dynlrb1/Arpc3/Dctn6/Myl12b/Casp3/Pycard/Hras/Pfn2/Dctn3/Tlr4/Dynlt3/Arpc5/Arpc5l/Txn1/Casp4/Tradd/Rab9/Cycs/Brk1/Dynll1/S100a10/Mapk13/Rps3/Rilp/Dynlt1b/Il18
mmu00563	Glycosylphosphatidylinositol (GPI)-anchor biosynthesis	23	-0.270778692064207	-0.890273783542477	0.812276398557608	1607	tags=26%, list=12%, signal=23%	Pigh/Pigl/Pigyl/Pigx/Pigf/Pigp
mmu03040	Spliceosome	120	0.222260024039419	0.912677695493976	0.813150976672989	1976	tags=20%, list=15%, signal=17%	Snrnp200/Sart1/Dhx38/Prpf8/Dhx8/Ddx42/Prpf6/Hnrnpu/Aqr/Hnrnpm/Fus/Hnrnpa3/Sf3b2/Rbm25/Wbp11/Ddx46/Ddx23/Dhx16/Sf3a2/Cherp/Sf3a1/Tcerg1/Sf3b4/Eftud2
mmu04660	T cell receptor signaling pathway	75	0.231815063719345	0.890871874836213	0.83678610193591	4914	tags=44%, list=37%, signal=28%	Zap70/Plcg1/Vav2/Grap2/Nfatc2/Cblb/Cd247/Rela/Il4/Mapk12/Gsk3b/Rasgrp1/Sos1/Jun/Nfatc3/Pik3r2/Sos2/Nfatc1/Mapk10/Pak4/Pdpk1/Dlg1/Pik3cb/Nfkb1/Map2k1/Vav1/Vav3/Nfkbib/Ptpn6/Prkcq/Map3k14/Pik3r3/Chuk
mmu04920	Adipocytokine signaling pathway	53	0.245161421896235	0.878469983035679	0.839136215670992	4715	tags=38%, list=35%, signal=25%	Stat3/Mtor/Cpt1a/Irs2/Rela/Lepr/Stk11/Ptpn11/Tnfrsf1b/Irs4/Slc2a1/Acsbg1/Acsl6/Mapk10/Nfkb1/Acsl3/Nfkbib/Traf2/Prkcq/Rxra
mmu04215	Apoptosis - multiple species	28	-0.254502043319579	-0.874793638910332	0.839136215670992	3204	tags=25%, list=24%, signal=19%	Diablo/Bok/Septin4/Bcl2l1/Bax/Casp3/Cycs
mmu01250	Biosynthesis of nucleotide sugars	33	0.266284207352226	0.861121917366941	0.846450199974628	3116	tags=27%, list=23%, signal=21%	Hk2/Hk1/Pgm1/Gck/Uap1l1/Gfpt1/Hkdc1/Gpi1/Fcsk
mmu00450	Selenocompound metabolism	16	-0.287284352047049	-0.851839155571552	0.846450199974628	3713	tags=38%, list=28%, signal=27%	Inmt/Mars2/Kyat3/Sephs1/Cth/Pstk
mmu00534	Glycosaminoglycan biosynthesis - heparan sulfate / heparin	21	0.286712989717522	0.839718173785572	0.846450199974628	2251	tags=29%, list=17%, signal=24%	Xylt2/Ndst1/Hs6st3/Ext2/Hs6st1/Extl3
mmu04110	Cell cycle	105	-0.20086165796638	-0.916202446560905	0.851482442956688	3653	tags=33%, list=27%, signal=24%	Orc2/Mdm2/Cdk1/Chek2/Orc3/Cdc16/Mcm7/Gadd45b/Ywhae/Ywhah/Cdk7/Wee1/Ccna1/Skp2/Cdkn2d/Cdk4/Tgfb3/Cdc45/Ccnh/Gadd45g/Myc/Orc5/Ccnb1/Ccne2/Anapc15/E2f5/Ywhaq/Cdc25c/Pcna/Rbx1/Orc4/Anapc10/Gadd45a/Anapc16/Orc6
mmu03008	Ribosome biogenesis in eukaryotes	66	-0.211684112889386	-0.892107222600826	0.851482442956688	3430	tags=35%, list=26%, signal=26%	Nvl/Utp18/Imp4/Mphosph10/Rexo2/Rpp25/Nmd3/Imp3/Fbll1/Nhp2/Rpp40/Rpp30/Rpp38/Gnl3/Pop7/Ran/Ak6/Emg1/Snu13/Fcf1/Nxt2/Pop5/Nop10
mmu03013	Nucleocytoplasmic transport	92	0.221881787599698	0.878756419824175	0.852698952894138	3642	tags=33%, list=27%, signal=24%	Nxf3/Tpr/Upf2/Pom121/Nup214/Nup107/Xpo5/Kpnb1/Nup133/Pnn/Ipo4/Ranbp2/Upf3b/Acin1/Upf1/Nup98/Nup188/Ipo5/Nup205/Ipo7/Kpna6/Xpo6/Ipo8/Eef1a2/Casc3/Xpo7/Nup160/Ipo13/Thoc3/Ahctf1
mmu00330	Arginine and proline metabolism	40	-0.230649652712754	-0.871263316657099	0.869007281378415	2048	tags=25%, list=15%, signal=21%	Amd2/Pycrl/Gamt/Amd1/Sms/Dao/L3hypdh/Arg2/Gatm/Agmat
mmu00520	Amino sugar and nucleotide sugar metabolism	45	0.242573570906921	0.843678148427775	0.869007281378415	3116	tags=24%, list=23%, signal=19%	Hk2/Hk1/Renbp/Pgm1/Cyb5r3/Gck/Uap1l1/Gfpt1/Hkdc1/Gpi1/Fcsk
mmu04744	Phototransduction	14	-0.289511114969335	-0.826368271899614	0.869007281378415	3163	tags=36%, list=24%, signal=27%	Calm3/Sag/Calm1/Calml4/Calm2
mmu00900	Terpenoid backbone biosynthesis	21	-0.253603443591757	-0.812203581890956	0.894819733919637	919	tags=48%, list=7%, signal=44%	Nus1/Mvk/Acat1/Pdss2/Pdss1/Mvd/Rce1/Fnta/Ggps1/Idi1
mmu05166	Human T-cell leukemia virus 1 infection	182	0.20022022097644	0.869189615907583	0.906728814399762	1762	tags=14%, list=13%, signal=12%	Itgal/Il2rb/Crtc1/Adcy3/Trrap/H2-D1/Jak1/Creb3l1/Canx/Mad1l1/Ets2/Adcy6/Ep300/Nfatc2/Adcy9/Creb3l2/Adcy5/Nrp1/Adcy1/H2-Q2/Anapc2/Smad3/Crebbp/Vac14/Ets1
mmu05417	Lipid and atherosclerosis	158	0.202170323254213	0.865683129580712	0.906728814399762	2140	tags=17%, list=16%, signal=15%	Il1b/Il12a/Stat3/Itpr1/Plcg1/Vav2/Camk2a/Prkca/Hsp90b1/Map3k5/Nfatc2/Rock2/Lbp/Plcb3/Mib2/Abca1/Vcam1/Abcg1/Plcb1/Vldlr/Camk2b/Hspa4/Eif2ak3/Hspd1/Atf6/Nos3/Rela
mmu05332	Graft-versus-host disease	28	0.254415419845285	0.798074888613888	0.906728814399762	748	tags=11%, list=6%, signal=10%	Il1b/H2-D1/Il1a
mmu04710	Circadian rhythm	29	-0.233540364566533	-0.812611332453223	0.909925650557621	3215	tags=24%, list=24%, signal=18%	Nfil3/Prkag1/Fbxl3/Nr1d2/Fbxl21/Rbx1/Rorc
mmu04145	Phagosome	123	0.203706066455142	0.843426607330528	0.92966267571621	1825	tags=15%, list=14%, signal=13%	Nos1/Eea1/Thbs3/Dync1h1/Tubb2b/Thbs2/H2-D1/Colec12/Dync2h1/Canx/Hgs/Atp6v0a1/Tap2/Mrc2/Itgav/Tubb4a/H2-Q2/Dync1li2/Itgam
mmu04064	NF-kappa B signaling pathway	74	0.216325671495939	0.827491973996135	0.930329900313929	2328	tags=16%, list=17%, signal=13%	Il1b/Zap70/Erc1/Plcg1/Cyld/Lbp/Tab3/Vcam1/Blnk/Parp1/Rela/Prkcb
mmu04666	Fc gamma R-mediated phagocytosis	78	0.214383123923508	0.825700627230478	0.931613808834496	4284	tags=40%, list=32%, signal=27%	Myo10/Gsn/Dock1/Plcg1/Vav2/Prkca/Asap2/Pld2/Wasf2/Prkcg/Asap1/Inpp5d/Prkcb/Pla2g4e/Dnm2/Prkce/Pla2g6/Pik3r2/Pld1/Plpp3/Marcks/Plcg2/Wasf3/Rps6kb1/Amph/Crkl/Pik3cb/Map2k1/Vav1/Vav3/Gab2
mmu04722	Neurotrophin signaling pathway	102	0.206162981146395	0.832635366538744	0.931954139501309	4114	tags=37%, list=31%, signal=26%	Sort1/Plcg1/Kidins220/Camk2a/Map3k5/Rapgef1/Mapk7/Camk2b/Gab1/Rps6ka2/Trp73/Rela/Shc3/Ptpn11/Ntrk2/Braf/Shc2/Mapk12/Gsk3b/Rps6ka5/Zfp369/Ntrk1/Psen1/Sos1/Jun/Pik3r2/Maged1/Sos2/Plcg2/Ngfr/Shc4/Traf6/Mapk10/Pdpk1/Crkl/Pik3cb/Mapkapk2/Nfkb1
mmu04218	Cellular senescence	137	-0.180819660990601	-0.873063243585033	0.94329028635598	3517	tags=31%, list=26%, signal=23%	Cdk1/Pten/Chek2/Sirt1/Mapk3/Nras/Calm3/Gadd45b/H2-Q7/Igfbp3/Vdac2/Slc25a5/Ccna1/H2-Q8/Vdac3/Map2k3/Rad1/Lin37/Cdk4/Tgfb3/Calm1/Ppp1cc/Ppp1cb/Calml4/Gadd45g/Ppp3cc/Map2k6/Myc/H2-Bl/Rbbp4/Slc25a4/Ccnb1/Traf3ip2/Ccne2/Calm2/Rheb/H2-T22/E2f5/Hras/Ppp1ca/Lin52/Gadd45a/Mapk13
mmu05214	Glioma	62	0.219172316533367	0.806796798795031	0.947010869565217	4226	tags=37%, list=31%, signal=26%	Igf1r/Egfr/Plcg1/Mtor/Camk2a/Prkca/Pdgfrb/Prkcg/Camk2b/Rb1/Prkcb/Shc3/Braf/Shc2/Sos1/Pik3r2/Sos2/Plcg2/Shc4/E2f2/Pik3cb/Camk1g/Map2k1
mmu00970	Aminoacyl-tRNA biosynthesis	41	0.230339822983848	0.781195559573179	0.947010869565217	3643	tags=32%, list=27%, signal=23%	Aars/Eprs/Vars/Nars/Lars/Tarsl2/Tars/Yars/Vars2/Cars/Rars/Iars2/Iars
mmu05211	Renal cell carcinoma	58	-0.20059475834374	-0.821754485032492	0.947227465595405	2237	tags=22%, list=17%, signal=19%	Tgfb3/Cul2/Araf/Cdc42/Crk/Elob/Bad/Hras/Rap1a/Rbx1/Rap1b/Eloc/Vhl
mmu04550	Signaling pathways regulating pluripotency of stem cells	105	0.201355510401324	0.815964754044352	0.947227465595405	2690	tags=21%, list=20%, signal=17%	Stat3/Apc2/Igf1r/Dvl3/Il6st/Jak1/Apc/Fzd3/Smad3/Fzd8/Wnt8b/Acvr1b/Zfhx3/Bmpr2/Fzd4/Esrrb/Acvr2b/Fgfr1/Axin2/Lifr/Smad9/Fgfr3
mmu05216	Thyroid cancer	32	-0.219491918911735	-0.778225494893744	0.947227465595405	3409	tags=31%, list=25%, signal=23%	Mapk3/Nras/Gadd45b/Pparg/Bax/Gadd45g/Myc/Hras/Gadd45a/Ddb2
mmu04612	Antigen processing and presentation	54	0.216415492330682	0.777302883577745	0.947227465595405	3711	tags=28%, list=28%, signal=20%	Cd74/H2-D1/Canx/Tap2/H2-Q2/Hspa4/Nfya/Tapbp/H2-M5/Hspa1a/Ciita/H2-K1/H2-Aa/Hspa2/Hsp90ab1
mmu04370	VEGF signaling pathway	48	0.21948776078829	0.774657680771049	0.947227465595405	4226	tags=38%, list=31%, signal=26%	Kdr/Plcg1/Prkca/Nfatc2/Prkcg/Nos3/Prkcb/Pla2g4e/Shc2/Mapk12/Hspb1/Pik3r2/Src/Plcg2/Pxn/Pik3cb/Mapkapk2/Map2k1
mmu00514	Other types of O-glycan biosynthesis	34	0.233510898139625	0.759701189485863	0.947227465595405	2060	tags=18%, list=15%, signal=15%	Galnt16/Plod3/Galnt17/Galnt14/Galnt2/Gxylt1
mmu00533	Glycosaminoglycan biosynthesis - keratan sulfate	10	-0.290937523270534	-0.747678216905068	0.947227465595405	9533	tags=100%, list=71%, signal=29%	St3gal1/B3gnt7/St3gal3/Chst2/Chst1/B4galt1/Chst5/B4galt2/B4galt4
mmu00532	Glycosaminoglycan biosynthesis - chondroitin sulfate / dermatan sulfate	17	0.259413647398019	0.722877984332785	0.947227465595405	3901	tags=47%, list=29%, signal=33%	Xylt2/Chsy3/Chst3/Ust/Chst11/Chpf/Xylt1/Chsy1
mmu04150	mTOR signaling pathway	128	0.195454830171305	0.814195570334245	0.9561858260932	3530	tags=29%, list=26%, signal=22%	Igf1r/Grb10/Slc7a5/Dvl3/Mtor/Insr/Prkca/Eif4b/Lpin1/Depdc5/Lrp6/Prkcg/Ulk1/Fzd3/Castor2/Fzd8/Wnt8b/Tsc2/Rps6ka2/Fnip2/Fzd4/Tsc1/Prkcb/Clip1/Stk11/Rictor/Deptor/Braf/Gsk3b/Wdr59/Sesn2/Lrp5/Fzd5/Sos1/Pik3r2/Slc3a2/Sos2
mmu05220	Chronic myeloid leukemia	64	-0.19010364984167	-0.794929386376713	0.969142857142857	2951	tags=25%, list=22%, signal=20%	Gadd45b/Nfkbia/Shc1/Bcl2l1/Bax/Ctbp2/Cdk4/Tgfb3/Gadd45g/Araf/Myc/Crk/Bad/Hras/Gadd45a/Ddb2
mmu05310	Asthma	12	-0.258993735336326	-0.705441089792857	0.969142857142857	2453	tags=42%, list=18%, signal=34%	H2-DMb1/H2-Ob/H2-Oa/H2-DMb2/Fcer1g
mmu05212	Pancreatic cancer	66	0.204729386114783	0.765093384301968	0.973934257832563	5060	tags=42%, list=38%, signal=27%	Stat3/Egfr/Mtor/Jak1/Pld2/Smad3/Erbb2/Rb1/Rela/Braf/Tgfb2/Brca2/Pik3r2/Pld1/Rps6kb1/Mapk10/E2f2/Pik3cb/Nfkb1/Map2k1/Tgfbr2/Stat1/Casp9/Tgfa/Pik3r3/Chuk/Pik3r1/Trp53
mmu05203	Viral carcinogenesis	154	-0.172861481808406	-0.847428280009577	0.977673874926943	3650	tags=34%, list=27%, signal=25%	H4c12/Mdm2/Atp6v0d1/Cdk1/Kat2b/Mapk3/Rhoa/Creb3/Gtf2b/Nras/Ccr5/Psmc1/Lyn/Hpn/Irf3/H4c3/Gtf2h3/Nfkbia/H2-Q7/Ywhae/Ywhah/H4c11/Atf4/Ccna1/Skp2/H2bc8/Tbpl1/H2-Q8/Vdac3/Tbp/Bax/Ranbp1/Cdk4/H4c14/Gtf2h2/Cdc42/Irf7/H2-Bl/Mrps18b/Ccne2/Casp3/H2-T22/Ywhaq/Bad/Hras/H4c9/H2bc23/Polb/Gtf2a2/Tradd/H4c8/H2bc4/H2bu2
mmu04210	Apoptosis	109	-0.179598258824448	-0.825648855605143	0.977673874926943	2951	tags=23%, list=22%, signal=18%	Gadd45b/Nfkbia/Tuba1a/Atf4/Septin4/Bcl2l1/Bax/Dffb/Parp2/Il3ra/Gadd45g/Hrk/Bcl2a1b/Casp3/Ctsk/Bad/Hras/Ctsh/Fas/Eif2s1/Gadd45a/Endog/Tradd/Cycs/Ngf
mmu04217	Necroptosis	100	-0.179490733908411	-0.814226826528896	0.977673874926943	2912	tags=24%, list=22%, signal=19%	Pla2g4b/H2aw/Vdac2/Slc25a5/Vdac3/H2aj/Bax/H2ac18/Glul/Pla2g4c/H2ax/Chmp5/Ftl1/Slc25a4/Pycard/Fas/Chmp2a/Tlr4/H2az1/H2az2/Fth1/Tradd/H2ac19/Ppia
mmu04062	Chemokine signaling pathway	122	0.189993844711023	0.784174411508036	0.977673874926943	4270	tags=40%, list=32%, signal=28%	Stat3/Pik3r6/Plcg1/Pard3/Adcy3/Vav2/Prex1/Adcy6/Rock2/Adcy9/Bcar1/Ptk2b/Plcb3/Adcy5/Dock2/Adcy1/Plcb1/Cxcl13/Rela/Prkcb/Shc3/Adcy8/Cx3cl1/Tiam1/Braf/Grk3/Shc2/Gsk3b/Arrb1/Sos1/Pik3r2/Src/Cxcl12/Sos2/Gnaq/Plcg2/Rock1/Pxn/Shc4/Pik3r5/Crkl/Pik3cb/Nfkb1/Adcy2/Prkaca/Map2k1/Vav1/Cx3cr1/Vav3
mmu04071	Sphingolipid signaling pathway	102	0.193644217824784	0.782075537470791	0.977673874926943	5060	tags=44%, list=38%, signal=28%	Prkca/Map3k5/Rock2/Pld2/Plcb3/S1pr2/Prkcg/Plcb1/Nos3/Acer2/Rela/Prkcb/Sptlc2/Sgms2/Prkce/Mapk12/S1pr3/Pik3r2/Pld1/Gnaq/Rock1/Mapk10/Pdpk1/Degs2/Pik3cb/Nfkb1/Cers1/Cers6/Map2k1/Gab2/Sgpp2/Ppp2r3a/Ppp2r5d/Adora1/Traf2/Ppp2r1a/Ppp2r1b/S1pr4/Sgpp1/Ppp2r5e/Pik3r3/Ppp2r5a/Plcb2/Pik3r1/Trp53
mmu04350	TGF-beta signaling pathway	76	0.197912392368584	0.760308252965048	0.977673874926943	2983	tags=25%, list=22%, signal=20%	Hjv/Fmod/Thsd4/Ep300/Neo1/Smad3/Crebbp/Fbn1/Acvr1b/Bmpr2/Smurf1/Acvr2b/Bmp7/Sp1/Smad9/Rgma/Smad6/Zfyve9/Tgfb2
mmu05213	Endometrial cancer	48	0.208933488974896	0.737407550304422	0.977673874926943	3530	tags=31%, list=26%, signal=23%	Apc2/Egfr/Apc/Ctnna1/Tcf7l1/Erbb2/Cdh1/Axin2/Ctnna2/Lef1/Braf/Gsk3b/Sos1/Pik3r2/Sos2
mmu00100	Steroid biosynthesis	14	-0.241169798046571	-0.68838486310701	0.979085375370688	4755	tags=64%, list=35%, signal=42%	Nsdhl/Hsd17b7/Sc5d/Lbr/Fdft1/Ebp/Msmo1/Tm7sf2/Cyp2r1
mmu00670	One carbon pool by folate	16	-0.22982526390569	-0.681464748565109	0.979085375370688	1253	tags=31%, list=9%, signal=28%	Dhfr/Tyms/Mthfd2l/Mthfs/Mthfsl
mmu00061	Fatty acid biosynthesis	13	0.256602570279599	0.668868129830886	0.979085375370688	191	tags=8%, list=1%, signal=8%	Fasn
mmu05140	Leishmaniasis	58	0.202309202595689	0.7358209562311	0.979394015523838	4619	tags=38%, list=34%, signal=25%	Il1b/Il12a/Jak1/Il1a/Itgam/Rela/Il4/Prkcb/Itga4/Tgfb2/Eef1a2/Mapk12/Itgb1/Jun/H2-Aa/Traf6/Nfkb1/Itgb2/C3/Stat1/Nfkbib/Ptpn6
mmu00630	Glyoxylate and dicarboxylate metabolism	26	0.218836221440236	0.672743216610312	0.990861924686192	1957	tags=19%, list=15%, signal=16%	Aco1/Cs/Gldc/Acss1/Aco2
mmu05418	Fluid shear stress and atherosclerosis	116	0.185271748943527	0.757688630641633	0.996102377549695	2362	tags=16%, list=18%, signal=14%	Il1b/Cdh5/Kdr/Gsta2/Il1a/Hsp90b1/Thbd/Map3k5/Mef2c/Vcam1/Mapk7/Gstm7/Itgav/Pecam1/Bmpr2/Nos3/Rela/Gstm2/Acvr2b
mmu00512	Mucin type O-glycan biosynthesis	23	0.220510660425931	0.654786303601576	0.997068722180002	4215	tags=35%, list=31%, signal=24%	Galnt16/Galnt17/Galnt14/Galnt2/St6galnac2/St3gal2/St3gal1/B4galt5
mmu04140	Autophagy - animal	122	-0.167088317169311	-0.789915113716286	0.999870401361349	2715	tags=20%, list=20%, signal=17%	Sh3glb1/Atg4d/Gabarapl1/Bcl2l1/Atg10/Rab33b/Rraga/Map1lc3a/Vmp1/Gabarap/Igbp1/Rheb/Atg16l2/Ddit4/Bad/Atg4a/Hras/Vamp8/Eif2s1/Tank/Bnip3/Atg12/Gabarapl2/Map1lc3b/Atg5
mmu05160	Hepatitis C	112	-0.163709380087325	-0.762685010035473	0.999870401361349	3544	tags=29%, list=26%, signal=21%	Ifit1bl1/Cxcl10/Ifit1bl2/Cldn19/Mapk3/Nras/Ppp2r2d/Cldn3/Irf3/Nfkbia/Ywhae/Ywhah/Ppp2r2b/Ifit1/Bax/Cdk4/Oas1a/Oas1b/Araf/Myc/Irf7/Mx2/Casp3/Ywhaq/Bad/Hras/Fas/Eif2s1/Eif3e/Tradd/Cycs/Cldn10
mmu04060	Cytokine-cytokine receptor interaction	136	0.176319016402834	0.738416960430141	0.999870401361349	748	tags=7%, list=6%, signal=6%	Mpl/Il1b/Tnfrsf8/Il12a/Il2rb/Il23a/Il12rb1/Il6st/Il1a
mmu03320	PPAR signaling pathway	53	-0.183677059023566	-0.731514184885291	0.999870401361349	999	tags=9%, list=7%, signal=9%	Fabp3/Scd3/Fabp5/Dbi/Cyp27a1
mmu04068	FoxO signaling pathway	108	0.175721306328085	0.715300012035212	0.999870401361349	4439	tags=35%, list=33%, signal=24%	Stat3/Igf1r/Egfr/Insr/Foxo1/Ep300/Grm1/Foxo4/Smad3/Crebbp/Plk1/Fbxo32/Irs2/Sgk2/Stk11/Usp7/Agap2/Irs4/Braf/Tgfb2/Mapk12/Foxo6/Sos1/Stk4/Setd7/Pik3r2/Sos2/Rbl2/Mapk10/Pdpk1/Klf2/Pik3cb/Atm/Map2k1/Rag1/Tgfbr2/Plk3/Cat
mmu01040	Biosynthesis of unsaturated fatty acids	30	-0.18989667223632	-0.665758995140117	0.999870401361349	4825	tags=50%, list=36%, signal=32%	Acaa1a/Elovl4/Acot7/Hacd3/Elovl6/Elovl7/Acot5/Acot2/Scp2/Acaa1b/Acot4/Hsd17b12/Hacd1/Scd3/Hacd4
mmu00650	Butanoate metabolism	19	0.222178496473776	0.631197310942983	0.999870401361349	4489	tags=47%, list=33%, signal=32%	Hmgcs2/Abat/Aldh5a1/L2hgdh/Acsm5/Aacs/Gad2/Hadha/Hmgcs1
mmu00071	Fatty acid degradation	35	0.192528504281224	0.628568965369947	0.999870401361349	4360	tags=31%, list=32%, signal=21%	Aldh1b1/Cpt1a/Acox1/Aldh3a2/Acox3/Aldh2/Acsbg1/Aldh7a1/Acsl6/Hadha/Acsl3
mmu05320	Autoimmune thyroid disease	30	0.197492732156425	0.627438289040445	0.999870401361349	2416	tags=17%, list=18%, signal=14%	Tshr/H2-D1/H2-Q2/Il4/H2-M5
mmu05219	Bladder cancer	31	0.190083350085758	0.609799530353845	0.999870401361349	4226	tags=35%, list=31%, signal=24%	Egfr/Erbb2/Cdh1/Rb1/Fgfr3/Braf/Rps6ka5/Src/E2f2/Thbs1/Map2k1
mmu00730	Thiamine metabolism	11	0.236386252594431	0.585084856616804	0.999870401361349	3099	tags=27%, list=23%, signal=21%	Ak7/Alpl/Ak5
mmu05161	Hepatitis B	125	0.170342899458336	0.708895916192976	1	1677	tags=12%, list=12%, signal=11%	Ddx3x/Ifih1/Stat3/Jak1/Prkca/Stat6/Creb3l1/Ep300/Nfatc2/Creb3l2/Ptk2b/Ddb1/Prkcg/Smad3/Crebbp
mmu04620	Toll-like receptor signaling pathway	67	-0.164011491223748	-0.692531828016285	1	1728	tags=12%, list=13%, signal=10%	Map2k6/Irf7/Map3k8/Ctsk/Cd86/Tlr4/Mapk13/Spp1
mmu05210	Colorectal cancer	77	0.17333999635322	0.668063935861518	1	4524	tags=34%, list=34%, signal=23%	Apc2/Egfr/Dcc/Mtor/Apc/Smad3/Tcf7l1/Msh2/Msh6/Axin2/Lef1/Pmaip1/Braf/Tgfb2/Gsk3b/Sos1/Jun/Pik3r2/Sos2/Rps6kb1/Mapk10/Pik3cb/Map2k1/Tgfbr2/Casp9/Msh3
mmu04668	TNF signaling pathway	82	0.170793271169534	0.662831402932207	1	4226	tags=29%, list=31%, signal=20%	Il1b/Mmp14/Vegfd/Creb3l1/Map3k5/Creb3l2/Tab3/Vcam1/Dab2ip/Rela/Tnfrsf1b/Cx3cl1/Dnm1l/Mapk12/Rps6ka5/Jun/Pik3r2/Csf1/Traf3/Ripk1/Mapk10/Pik3cb/Nfkb1/Map2k1
mmu01212	Fatty acid metabolism	54	-0.152518454176876	-0.610660611145939	1	4825	tags=44%, list=36%, signal=29%	Acaa1a/Elovl4/Hacd3/Elovl6/Ehhadh/Oxsm/Elovl7/Acat1/Acadm/Scp2/Mcat/Hadh/H2-Ke6/Acaa1b/Acads/Cbr4/Ppt1/Acsl5/Mecr/Hsd17b12/Hacd1/Scd3/Echs1/Hacd4
mmu04380	Osteoclast differentiation	96	0.151985501386692	0.606510728688691	1	5437	tags=45%, list=40%, signal=27%	Il1b/Jak1/Il1a/Cyld/Nfatc2/Blnk/Rela/Calcr/Sqstm1/Sirpa/Tgfb2/Mapk12/Jun/Pik3r2/Csf1/Plcg2/Nfatc1/Traf6/Mapk10/Il1r1/Pik3cb/Nfkb1/Mitf/Map2k1/Gab2/Tgfbr2/Stat1/Traf2/Fosl2/Map3k14/Ncf1/Nox1/Pik3r3/Chuk/Itgb3/Pik3r1/Tab1/Jund/Map2k7/Creb1/Fosb/Fyn/Junb
mmu03015	mRNA surveillance pathway	87	0.154573304563826	0.604669471657851	1	2261	tags=13%, list=17%, signal=11%	Nxf3/Upf2/Fus/Sympk/Pnn/Smg6/Upf3b/Msi1/Acin1/Cpsf1/Upf1
mmu04657	IL-17 signaling pathway	57	-0.146130133454327	-0.594330296257382	1	1751	tags=12%, list=13%, signal=11%	Ccl17/Traf3ip2/Casp3/Cxcl5/Il17rc/Tradd/Mapk13
mmu00513	Various types of N-glycan biosynthesis	31	0.180207246019058	0.578116357583152	1	4579	tags=39%, list=34%, signal=26%	Man2a1/Man1c1/Man1a/Man1a2/Rpn1/B4galnt3/Stt3a/Man2a2/Rpn2/Stt3b/Chst8/Glt28d2
mmu00600	Sphingolipid metabolism	43	0.16425384020584	0.563313801655151	1	4307	tags=35%, list=32%, signal=24%	Glb1/Psap/Acer2/Sptlc2/Smpd3/Sgms2/Arsa/Plpp3/Gba2/Degs2/B4galt6/Cers1/B4galt5/Cers6/Sgpp2
mmu04664	Fc epsilon RI signaling pathway	51	0.158141956526486	0.562790398525574	1	4284	tags=35%, list=32%, signal=24%	Plcg1/Vav2/Prkca/Inpp5d/Il4/Pla2g4e/Mapk12/Sos1/Pik3r2/Sos2/Plcg2/Mapk10/Pdpk1/Pik3cb/Map2k1/Vav1/Vav3/Gab2
mmu05330	Allograft rejection	29	0.178088034022674	0.560984899476753	1	2416	tags=17%, list=18%, signal=14%	Il12a/H2-D1/H2-Q2/Il4/H2-M5
mmu00280	Valine, leucine and isoleucine degradation	48	-0.13542711390623	-0.530177119901129	1	1428	tags=38%, list=11%, signal=34%	Oxct1/Ehhadh/Aldh9a1/Acat1/Hmgcll1/Aldh6a1/Acadm/Bckdhb/Dbt/Hadh/Acaa1b/Acads/Hibch/Auh/Hmgcl/Hsd17b10/Echs1/Mcee
mmu00604	Glycosphingolipid biosynthesis - ganglio series	14	0.192950866897005	0.513060681252132	1	3929	tags=29%, list=29%, signal=20%	Glb1/St8sia1/St3gal2/St3gal1
mmu00515	Mannose type O-glycan biosynthesis	21	0.130519463710934	0.382262295889692	1	6018	tags=52%, list=45%, signal=29%	Mgat5b/B4gat1/Pomgnt2/B3gat1/Pomt2/Pomt1/St3gal3/B3galnt2/Large1/Fut9/Fkrp

## Sheet: KEGG enrichment analysis
ID	Description	GeneRatio	BgRatio	p.adjust	geneID	Count
mmu03010	Ribosome	75/989	109/5582	5.66073038501522e-30	Rpl13/Rps11/Rps9/Rps18/Rpl10/Rps15a/Rps25/Rpl15/Mrpl32/Mrps18c/Rpl19/Rps27a/Mrpl22/Mrpl13/Mrpl14/Mrpl28/Mrpl27/Rps14/Mrpl21/Mrpl11/Rps24/Rplp2/Rpl14/Rps3a1/Rps20/Rps6/Mrpl20/Rpl6/Mrps11/Rps3/Rps4x/Mrpl15/Mrpl34/Rps29/Rps27l/Rps16/Mrpl23/Rpl12/Rps21/Rpl22l1/Mrpl12/Mrps6/Rpl7/Rpl37a/Rpl27a/Rpl9/Rps8/Rps23/Rpl36al/Rps27rt/Rps10/Mrpl18/Rpl32/Rpl36/Rpl23a/Rpl26/Rps7/Rps17/Rps12/Rpl34-ps1/Rpl17/Rpl7a/R…	75
mmu05171	Coronavirus disease - COVID-19	77/989	162/5582	1.22300938082131e-16	Rpl13/Vwf/Rps11/Stat3/Mapk13/Rps9/Rps18/Rpl10/Rps15a/Rps25/Rpl15/Plcg1/Rpl19/Egfr/Rps27a/Ace/Il6st/Masp1/Rps14/Rps24/Rplp2/Rpl14/Ifih1/Il1b/Il12a/Adar/Rps3a1/Rps20/Rps6/Jak1/Rpl6/Rps3/Rps4x/Oas3/Rps29/Rps27l/Rps16/Rpl12/Rps21/Tlr4/Rpl22l1/Rpl7/Rpl37a/Rpl27a/Rpl9/Rps8/Rps23/Rpl36al/Rps27rt/Prkca/Rps10/Rpl32/Rpl36/Rpl23a/Fcgr3/Rpl26/Rps7/Rps17/Rps12/Rpl34-ps1/Rpl17/Rpl7a/Rpl35/Rpl27/Rps15/Rplp0/C4b…	77
mmu00190	Oxidative phosphorylation	57/989	118/5582	1.37906019161434e-12	Sdhd/Atp5pb/Ndufa11/Atp6v1f/Sdhb/Ndufa2/Cox6c/Atp5e/Ndufa1/Cox7c/Atp6v0a1/Ndufa12/Ndufs7/Uqcr11/Cox11/Uqcrb/Sdha/Ndufs6/Ndufs4/Ndufb9/Ndufb4/Atp5o/Ndufa5/Ndufv2/Ndufb8/Atp5c1/Ndufb3/Ndufa8/Ndufb5/Ndufs5/Ndufa4/Ndufc2/Ndufb11/Cox7b/Cox4i1/Cox7a2/Atp6v0b/Ndufa3/Cox6b1/Ndufc1/Atp5j2/Atp5l/Ndufb10/Cox6a1/Ndufa7/Uqcrq/Cox17/Atp5k/Uqcr10/Ndufs8/Cox5b/Cycs/Uqcrh/COX3/ND3/Ndufb6/Cox7a1	57
mmu04714	Thermogenesis	75/989	203/5582	1.989602931896e-09	Sdhd/Gcg/Atp5pb/Ndufa11/Mapk13/Adcy9/Arid1a/Sdhb/Ndufa2/Cox6c/Atp5e/Ndufa1/Coa3/Cox7c/Ndufa12/Ndufs7/Uqcr11/Cox11/Adcy3/Uqcrb/Sdha/Ndufs6/Ndufs4/Ndufb9/Ndufb4/Atp5o/Adcy6/Cox14/Ndufa5/Ndufv2/Cpt1a/Smarca2/Ndufb8/Atp5c1/Ndufb3/Adcy10/Ndufa8/Creb3l1/Ndufaf5/Ndufb5/Rps6/Ndufs5/Mtor/Ndufa4/Ndufc2/Ndufb11/Cox7b/Cox4i1/Smarca4/Cox7a2/Smarcc1/Ndufa3/Cox6b1/Ndufc1/Atp5j2/Atp5l/Ndufb10/Cox6a1/Ndufa7/Uqcrq…	75
mmu05016	Huntington disease	91/989	271/5582	5.06516998026566e-09	Sdhd/Atp5pb/Ndufa11/Cacna1b/Polr2e/Slc1a2/Polr2a/Hap1/Sdhb/Ndufa2/Cox6c/Psmb1/Psma2/Atp5e/Ndufa1/Cox7c/Dnah1/Ndufa12/Ndufs7/Uqcr11/Polr2h/Psma6/Uqcrb/Sdha/Ndufs6/Ndufs4/Psmc6/Dnah5/Ndufb9/Ndufb4/Atp5o/Ndufa5/Ndufv2/Ndufb8/Atp5c1/Ndufb3/Kif5c/Ndufa8/Grin1/Creb3l1/Psma7/Ndufb5/Dctn3/Ndufs5/Mtor/Htt/Ndufa4/Itpr1/Ndufc2/Ndufb11/Cox7b/Cox4i1/Dctn1/Psma4/Cox7a2/Pik3r4/Dnah8/Ndufa3/Cox6b1/Ndufc1/Tgm2/Dn…	91
mmu04932	Non-alcoholic fatty liver disease	52/989	132/5582	1.27416666991794e-07	Sdhd/Ndufa11/Mapk13/Insr/Sdhb/Ndufa2/Cox6c/Ndufa1/Cox7c/Mlx/Ndufa12/Ndufs7/Uqcr11/Eif2s1/Uqcrb/Sdha/Ndufs6/Ndufs4/Ndufb9/Ndufb4/Ndufa5/Ndufv2/Fas/Ndufb8/Ndufb3/Ndufa8/Il1b/Il1a/Ndufb5/Ndufs5/Ndufa4/Ndufc2/Ndufb11/Cox7b/Cox4i1/Cox7a2/Ndufa3/Cox6b1/Ndufc1/Ndufb10/Cox6a1/Ndufa7/Uqcrq/Uqcr10/Ndufs8/Cox5b/Cycs/Uqcrh/COX3/Ndufb6/Map3k5/Cox7a1	52
mmu05014	Amyotrophic lateral sclerosis	96/989	318/5582	6.58827647873733e-07	Sdhd/Atp5pb/Nup214/Ndufa11/Grin2d/Mapk13/Slc1a2/Tpr/Hap1/Sdhb/Ndufa2/Cox6c/Psmb1/Psma2/Atp5e/Ndufa1/Cox7c/Dnah1/Ndufa12/Ndufs7/Uqcr11/Psma6/Eif2s1/Uqcrb/Sdha/Ndufs6/Ndufs4/Psmc6/Nefm/Dnah5/Ndufb9/Ndufb4/Atp5o/Ndufa5/Ndufv2/Ndufb8/Atp5c1/Ndufb3/Kif5c/Ndufa8/Grin1/Nup35/Psma7/Ndufb5/Dctn3/Vcp/Ndufs5/Mtor/Nos1/Ndufa4/Ndufc2/Fus/Ndufb11/Cox7b/Map1lc3b/Cox4i1/Dctn1/Psma4/Cox7a2/Pik3r4/Dnah8/Ndufa3/Cox…	96
mmu05415	Diabetic cardiomyopathy	62/989	178/5582	8.09810348817795e-07	Sdhd/Atp5pb/Col1a1/Ndufa11/Mapk13/Insr/Sdhb/Ndufa2/Cox6c/Atp5e/Ndufa1/Cox7c/Ndufa12/Ndufs7/Uqcr11/Ace/Ryr2/Uqcrb/Sdha/Ndufs6/Ndufs4/Ndufb9/Ndufb4/Atp5o/Ndufa5/Mpc1/Ndufv2/Camk2a/Ndufb8/Atp5c1/Ndufb3/Mpc2/Ndufa8/Ndufb5/Ndufs5/Mtor/Atp2a2/Ndufa4/Col1a2/Ndufc2/Atp2a1/Ndufb11/Cox7b/Cox4i1/Agt/Cox7a2/Ndufa3/Cox6b1/Ndufc1/Ndufb10/Cox6a1/Ndufa7/Uqcrq/Prkca/Uqcr10/Ndufs8/Cox5b/Uqcrh/COX3/ND3/Ndufb6/Cox7a1	62
mmu05020	Prion disease	75/989	234/5582	1.41302908463101e-06	Sdhd/Atp5pb/Ndufa11/Grin2d/Cacna1b/Mapk13/Sdhb/Ndufa2/Cox6c/Psmb1/Psma2/Atp5e/Ndufa1/Cox7c/Ndufa12/Ndufs7/Uqcr11/Psma6/Eif2s1/Ryr2/Uqcrb/Sdha/Ndufs6/Ndufs4/Psmc6/Ndufb9/Ndufb4/Atp5o/Ndufa5/Ndufv2/Ndufb8/Atp5c1/Ndufb3/Cacna1s/Kif5c/Ndufa8/Notch1/Grin1/Creb3l1/Il1b/Il1a/Psma7/Ndufb5/Ndufs5/Ndufa4/Itpr1/Itpr2/Ndufc2/Ndufb11/Cox7b/Cox4i1/Psma4/Cox7a2/Ndufa3/Cox6b1/Ndufc1/Ncam1/Ndufb10/Cox6a1/Ndufa7/U…	75
mmu05208	Chemical carcinogenesis - reactive oxygen species	60/989	186/5582	2.3903865791806e-05	Sdhd/Atp5pb/Ndufa11/As3mt/Nqo1/Mapk13/Met/Sdhb/Ndufa2/Cox6c/Atp5e/Ndufa1/Cox7c/Ndufa12/Egfr/Ndufs7/Uqcr11/Pld2/Uqcrb/Sdha/Ndufs6/Ndufs4/Ndufb9/Ndufb4/Atp5o/Ndufa5/Ndufv2/Gsto1/Ndufb8/Atp5c1/Ndufb3/Mgst3/Ndufa8/Ndufb5/Ndufs5/Ndufa4/Ndufc2/Ndufb11/Cox7b/Cox4i1/Cox7a2/Gsta4/Ndufa3/Cox6b1/Ndufc1/Ndufb10/Cox6a1/Ndufa7/Uqcrq/Cbr1/Gsta2/Uqcr10/Ndufs8/Cox5b/Uqcrh/COX3/ND3/Ndufb6/Map3k5/Cox7a1	60
mmu04723	Retrograde endocannabinoid signaling	45/989	126/5582	2.41345178046632e-05	Ndufa11/Cacna1b/Mapk13/Adcy9/Ndufa2/Ndufa1/Ndufa12/Ndufs7/Adcy3/Ndufs6/Ndufs4/Ndufb9/Ndufb4/Adcy6/Ndufa5/Ndufv2/Ndufb8/Ndufb3/Cacna1s/Ndufa8/Ndufb5/Ndufs5/Gabrb1/Ndufa4/Itpr1/Itpr2/Ndufc2/Ndufb11/Gabre/Gabra3/Gabrq/Gng11/Cacna1a/Ndufa3/Dagla/Ndufc1/Gng10/Ndufb10/Ndufa7/Prkca/Cacna1c/Ndufs8/Gng8/ND3/Ndufb6	45
mmu05022	Pathways of neurodegeneration - multiple diseases	109/989	409/5582	5.10893100022368e-05	Sdhd/Atp5pb/Ndufa11/Grin2d/Dvl3/Cacna1b/Mapk13/Apc/Hap1/Sdhb/Wnt2/Ndufa2/Cox6c/Psmb1/Psma2/Atp5e/Ndufa1/Plcg1/Cox7c/Dnah1/Ndufa12/Apc2/Ndufs7/Uqcr11/Rps27a/Psma6/Eif2s1/Ryr2/Uqcrb/Sdha/Ndufs6/Ndufs4/Psmc6/Nefm/Dnah5/Ndufb9/Ndufb4/App/Atp5o/Ndufa5/Ndufv2/Camk2a/Fas/Ndufb8/Hsd17b10/Atp5c1/Ndufb3/Cacna1s/Kif5c/Ndufa8/Grin1/Il1b/Il1a/Psma7/Ndufb5/Dctn3/Vcp/Ndufs5/Mtor/Htt/Nos1/Atp2a2/Ndufa4/Itpr1/Itp…	109
mmu04260	Cardiac muscle contraction	31/989	78/5582	8.39605741457386e-05	Atp1a2/Atp1a4/Cacna2d2/Cox6c/Cox7c/Uqcr11/Ryr2/Uqcrb/Cacna1s/Casq2/Atp2a2/Slc8a2/Atp2a1/Cox7b/Cox4i1/Cox7a2/Atp1b3/Atp1a1/Cox6b1/Slc9a7/Cox6a1/Uqcrq/Cacna1c/Cacng8/Slc8a1/Uqcr10/Cox5b/Uqcrh/COX3/Cox7a1/Tnnc1	31
mmu05012	Parkinson disease	68/989	232/5582	0.000148510986010844	Sdhd/Atp5pb/Ndufa11/Sdhb/Ndufa2/Cox6c/Psmb1/Psma2/Atp5e/Ndufa1/Plcg1/Cox7c/Ndufa12/Ndufs7/Uqcr11/Rps27a/Psma6/Eif2s1/Uqcrb/Sdha/Ndufs6/Ndufs4/Psmc6/Ndufb9/Ndufb4/Atp5o/Ndufa5/Ndufv2/Camk2a/Ndufb8/Atp5c1/Ndufb3/Kif5c/Ndufa8/Psma7/Ndufb5/Txn1/Ndufs5/Ndufa4/Itpr1/Itpr2/Ndufc2/Ndufb11/Cox7b/Cox4i1/Psma4/Cox7a2/Ndufa3/Cox6b1/Ndufc1/Ndufb10/Cox6a1/Ndufa7/Uqcrq/Tubb2b/Uqcr10/Ndufs8/Psma3/Cox5b/Cycs/Uqcr…	68
mmu05010	Alzheimer disease	84/989	322/5582	0.0015405606737017	Sdhd/Atp5pb/Ndufa11/Grin2d/Dvl3/Insr/Apc/Sdhb/Wnt2/Ndufa2/Cox6c/Psmb1/Psma2/Atp5e/Ndufa1/Cox7c/Ndufa12/Apc2/Ndufs7/Uqcr11/Psma6/Eif2s1/Uqcrb/Sdha/Ndufs6/Ndufs4/Psmc6/Ndufb9/Ndufb4/App/Atp5o/Ndufa5/Ndufv2/Fas/Ndufb8/Hsd17b10/Atp5c1/Ndufb3/Cacna1s/Kif5c/Ndufa8/Grin1/Il1b/Il1a/Psma7/Ndufb5/Ndufs5/Mtor/Nos1/Atp2a2/Ndufa4/Itpr1/Itpr2/Ndufc2/Atp2a1/Ndufb11/Cox7b/Cox4i1/Psma4/Cox7a2/Pik3r4/Ndufa3/Cox6b1…	84
mmu04974	Protein digestion and absorption	24/989	70/5582	0.0123054187893498	Col6a1/Col1a1/Atp1a2/Atp1a4/Col20a1/Slc7a8/Col11a2/Slc1a1/Col5a1/Col1a2/Slc8a2/Col4a2/Atp1b3/Atp1a1/Dpp4/Col6a6/Col6a3/Slc8a1/Col8a2/Col25a1/Col28a1/Col22a1/Col4a3/Col6a5	24
mmu04510	Focal adhesion	46/989	168/5582	0.020195225181764	Col6a1/Col1a1/Vwf/Lamb1/Pgf/Igf1r/Met/Vav2/Lama5/Tnr/Lama2/Ppp1r12a/Igf1/Egfr/Flt4/Rock2/Itgb4/Thbs4/Vcl/Parvb/Mylk/Thbs2/Diaph1/Pdgfrb/Fn1/Thbs3/Tnc/Spp1/Flt1/Col1a2/Vegfd/Col4a2/Mylk3/Bcar1/Rasgrf1/Col6a6/Col6a3/Prkca/Rap1b/Lamb2/Dock1/Kdr/Flnc/Rap1a/Col4a3/Col6a5	46
mmu04512	ECM-receptor interaction	24/989	74/5582	0.0266615653718695	Col6a1/Col1a1/Vwf/Lamb1/Lama5/Tnr/Lama2/Itgb4/Thbs4/Thbs2/Fn1/Thbs3/Tnc/Spp1/Col1a2/Col4a2/Frem2/Sv2a/Col6a6/Col6a3/Sv2c/Lamb2/Col4a3/Col6a5	24
mmu04961	Endocrine and other factor-regulated calcium reabsorption	15/989	42/5582	0.0683223627165736	Adcy9/Atp1a2/Atp1a4/Atp2b1/Adcy6/Dnm1/Slc8a2/Atp2b3/Atp1b3/Atp1a1/Dnm3/Prkca/Slc8a1/Kl/Ap2a1	15
mmu04972	Pancreatic secretion	20/989	63/5582	0.0761324255014983	Adcy9/Atp1a2/Atp1a4/Atp2b1/Adcy3/Ryr2/Adcy6/Car2/Pla2g2f/Atp2a2/Itpr1/Itpr2/Atp2a1/Atp2b3/Atp1b3/Atp1a1/Prkca/Rap1b/Clca4a/Rap1a	20
mmu04978	Mineral absorption	14/989	42/5582	0.163577451271024	Atp1a2/Atp1a4/Atox1/Atp2b1/Fth1/Slc8a2/Heph/Atp2b3/Mt2/Mt1/Atp1b3/Atp1a1/Slc30a1/Slc8a1	14
mmu04925	Aldosterone synthesis and secretion	22/989	77/5582	0.179579447878514	Adcy9/Atp1a2/Atp1a4/Atp2b1/Adcy3/Cacna1g/Cacna1i/Adcy6/Camk2a/Cacna1s/Creb3l1/Itpr1/Itpr2/Atp2b3/Agt/Cyp11a1/Atp1b3/Atp1a1/Dagla/Kcnk9/Prkca/Cacna1c	22
mmu04918	Thyroid hormone synthesis	17/989	56/5582	0.198903666101856	Slc5a5/Adcy9/Atp1a2/Atp1a4/Iyd/Hsp90b1/Canx/Adcy3/Tshr/Adcy6/Creb3l1/Itpr1/Itpr2/Atp1b3/Atp1a1/Prkca/Gpx1	17
mmu04971	Gastric acid secretion	17/989	57/5582	0.228142864999384	Sst/Adcy9/Atp1a2/Atp1a4/Adcy3/Mylk/Adcy6/Camk2a/Car2/Itpr1/Itpr2/Mylk3/Atp1b3/Atp1a1/Kcnj10/Prkca/Ezr	17
mmu04020	Calcium signaling pathway	46/989	194/5582	0.247361155938942	Grin2d/Cacna1e/Cacna1b/Adcy9/Met/Plcg1/Erbb3/Atp2b1/Egfr/Flt4/Adcy3/Cacna1g/Ryr2/Cacna1i/Mylk/Lhcgr/Camk2a/Pdgfrb/Plce1/Cacna1s/Grin1/Ntsr1/Ngf/Casq2/Nos1/Atp2a2/Flt1/Itpr1/Itpr2/Slc8a2/Atp2a1/Stim1/Fgf3/Fgf16/Atp2b3/Vegfd/Mylk3/Cacna1a/Htr2a/Drd5/Prkca/Cacna1c/Slc8a1/Fgf18/Kdr/Tnnc1	46
mmu05414	Dilated cardiomyopathy	22/989	83/5582	0.358231389566945	Sgca/Mybpc3/Adcy9/Cacna2d2/Lama2/Igf1/Adcy3/Itgb4/Ryr2/Adcy6/Des/Cacna1s/Lmna/Atp2a2/Slc8a2/Atp2a1/Agt/Cacna1c/Ttn/Cacng8/Slc8a1/Tnnc1	22
mmu05144	Malaria	11/989	35/5582	0.412776845598496	Met/Thbs4/Thbs2/Il1b/Il12a/Thbs3/Itgal/Tlr4/Il18/Lrp1/Hbb-b1	11
mmu04024	cAMP signaling pathway	40/989	175/5582	0.508497161892577	Gcg/Grin2d/Sst/Adcy9/Atp1a2/Atp1a4/Vav2/Vip/Ppp1r12a/Atp2b1/Rock2/Adcy3/Pld2/Tshr/Ryr2/Adcy6/Lhcgr/Camk2a/Plce1/Cnga3/Cacna1s/Adcy10/Grin1/Creb3l1/Atp2a2/Adcyap1r1/Npy/Atp2a1/Atp2b3/Cngb1/Atp1b3/Atp1a1/Drd5/Gabbr2/Cacna1c/Rap1b/Ep300/Hhip/Afdn/Rap1a	40
mmu04713	Circadian entrainment	19/989	73/5582	0.508497161892577	Grin2d/Adcy9/Adcy3/Cacna1g/Ryr2/Cacna1i/Adcy6/Camk2a/Adcy10/Grin1/Nos1/Adcyap1r1/Itpr1/Gng11/Nos1ap/Gng10/Prkca/Cacna1c/Gng8	19
mmu00500	Starch and sucrose metabolism	7/989	20/5582	0.508497161892577	Hk2/Pygl/Gbe1/Pgm2l1/Pygb/Agl/Hk1	7
mmu04270	Vascular smooth muscle contraction	25/989	102/5582	0.508497161892577	Adcy9/Myh11/Ppp1r12a/Kcnmb1/Rock2/Adcy3/Myh10/Myh9/Mylk/Adcy6/Cacna1s/Pla2g2f/Itpr1/Itpr2/Calca/Myh14/Adm/Mylk3/Agt/Ramp1/Acta2/Ppp1r14a/Prkca/Cacna1c/Myl6	25
mmu04371	Apelin signaling pathway	25/989	102/5582	0.508497161892577	Mef2d/Adcy9/Adcy3/Ryr2/Mylk/Adcy6/Adcy10/Rps6/Mtor/Spp1/Nos1/Itpr1/Itpr2/Slc8a2/Mylk3/Map1lc3b/Pik3r4/Gng11/Acta2/Apln/Notch3/Gng10/Pik3r6/Slc8a1/Gng8	25
mmu04911	Insulin secretion	18/989	69/5582	0.509104745859573	Gcg/Adcy9/Atp1a2/Atp1a4/Kcnmb1/Adcy3/Ryr2/Adcy6/Camk2a/Cacna1s/Creb3l1/Adcyap1r1/Atp1b3/Atp1a1/Abcc8/Prkca/Cacna1c/Pclo	18
mmu04727	GABAergic synapse	19/989	74/5582	0.513216592480995	Cacna1b/Adcy9/Hap1/Slc12a5/Adcy3/Adcy6/Cacna1s/Gabrb1/Gabre/Gabra3/Gabrq/Gabarapl2/Gng11/Cacna1a/Gng10/Gabbr2/Prkca/Cacna1c/Gng8	19
mmu04261	Adrenergic signaling in cardiomyocytes	29/989	123/5582	0.524350775790818	Mapk13/Adcy9/Atp1a2/Atp1a4/Cacna2d2/Atp2b1/Adcy3/Ryr2/Ppp1r1a/Adcy6/Camk2a/Cacna1s/Creb3l1/Atp2a2/Slc8a2/Atp2a1/Atp2b3/Agt/Atp1b3/Scn5a/Atp1a1/Scn7a/Pik3r6/Prkca/Cacna1c/Cacng8/Slc8a1/Crem/Tnnc1	29
mmu04930	Type II diabetes mellitus	11/989	38/5582	0.524350775790818	Hk2/Cacna1e/Cacna1b/Insr/Cacna1g/Mtor/Cacna1a/Hk1/Abcc8/Mafa/Cacna1c	11
mmu05143	African trypanosomiasis	8/989	25/5582	0.524350775790818	Fas/Il1b/Il12a/Ido2/Ido1/Il18/Prkca/Hbb-b1	8
mmu05410	Hypertrophic cardiomyopathy	20/989	80/5582	0.524350775790818	Sgca/Mybpc3/Cacna2d2/Lama2/Igf1/Ace/Itgb4/Ryr2/Des/Cacna1s/Lmna/Atp2a2/Slc8a2/Atp2a1/Agt/Cacna1c/Ttn/Cacng8/Slc8a1/Tnnc1	20
mmu00860	Porphyrin metabolism	7/989	21/5582	0.524350775790818	Blvra/Cp/Eprs/Uros/Heph/Blvrb/Fxn	7
mmu05412	Arrhythmogenic right ventricular cardiomyopathy	18/989	71/5582	0.536151423433538	Sgca/Jup/Cacna2d2/Lama2/Itgb4/Ryr2/Des/Cacna1s/Lmna/Atp2a2/Slc8a2/Atp2a1/Ctnna1/Dsg2/Cacna1c/Cacng8/Slc8a1/Dsp	18
mmu04960	Aldosterone-regulated sodium reabsorption	8/989	26/5582	0.587416969827128	Insr/Atp1a2/Atp1a4/Igf1/Nedd4l/Atp1b3/Atp1a1/Prkca	8
mmu04066	HIF-1 signaling pathway	21/989	87/5582	0.605728149080318	Hk2/Stat3/Igf1r/Insr/Tek/Plcg1/Igf1/Egfr/Pfkl/Rbx1/Camk2a/Rps6/Mtor/Flt1/Angpt2/Vhl/Hk1/Tlr4/Prkca/Ep300/Eloc	21
mmu04022	cGMP-PKG signaling pathway	30/989	132/5582	0.617473467739658	Mef2d/Insr/Adcy9/Atp1a2/Atp1a4/Ppp1r12a/Atp2b1/Kcnmb1/Rock2/Adcy3/Mylk/Adcy6/Cacna1s/Creb3l1/Nfatc2/Atp2a2/Itpr1/Itpr2/Slc8a2/Atp2a1/Atp2b3/Mylk3/Cngb1/Atp1b3/Atp1a1/Pik3r6/Cacna1c/Pde5a/Slc8a1/Adra2b	30
mmu03040	Spliceosome	27/989	120/5582	0.770463594790517	Prpf6/Snrnp200/Rbm25/Ddx42/Prpf8/Ppil1/Sf3b2/Wbp11/Fus/Lsm4/Lsm3/Dhx8/Lsm7/Sf3b6/Dhx38/Bud31/Sart1/Hnrnpu/Aqr/Snrpg/Hnrnpa3/Hnrnpm/Phf5a/Snu13/Prpf38a/Snrpe/Lsm5	27
mmu00240	Pyrimidine metabolism	12/989	47/5582	0.821437752290401	Hddc2/Cad/Nt5c/Nme4/Upp2/Dut/Nudt2/Cda/Nt5c3/Nt5m/Upb1/Dctpp1	12
mmu04151	PI3K-Akt signaling pathway	54/989	262/5582	0.852226244423834	Col6a1/Col1a1/Vwf/Lamb1/Pgf/Igf1r/Insr/Tek/Met/Lama5/Tnr/Erbb3/Lama2/Hsp90b1/Igf1/Egfr/Flt4/Itgb4/Thbs4/Thbs2/Pdgfrb/Fn1/Creb3l1/Ngf/Thbs3/Them4/Tnc/Rps6/Jak1/Mtor/Spp1/Flt1/Col1a2/Fgf3/Fgf16/Vegfd/Angpt2/Col4a2/Phlpp2/Gng11/Gng10/Tlr4/Col6a6/Pik3r6/Col6a3/Prkca/Lamb2/Fgf18/Eif4b/Kdr/Gng8/Il2rb/Col4a3/Col6a5	54
mmu03020	RNA polymerase	8/989	29/5582	0.870108382065805	Polr2e/Polr2a/Polr2h/Polr3h/Polr3a/Polr2j/Polr2k/Polr2g	8
mmu00983	Drug metabolism - other enzymes	12/989	48/5582	0.870108382065805	Nme4/Gsto1/Hprt/Mgst3/Upp2/Dut/Cda/Ces1f/Gsta4/Upb1/Ces1d/Gsta2	12
mmu04740	Olfactory transduction	10/989	39/5582	0.9146512395645	Adcy3/Camk2a/Cnga3/Slc8a2/Cngb1/Olfr77/Slc8a1/Olfr464/Olfr877/Olfr287	10
mmu04015	Rap1 signaling pathway	36/989	171/5582	0.938721198865959	Sipa1l2/Pgf/Mapk13/Igf1r/Insr/Adcy9/Pard6a/Tek/Met/Vav2/Plcg1/Igf1/Egfr/Flt4/Adcy3/Adcy6/Pdgfrb/Plce1/Pard3/Grin1/Ngf/Flt1/Itgal/Fgf3/Fgf16/Vegfd/Angpt2/Bcar1/Dock4/Sipa1l1/Prkca/Rap1b/Fgf18/Kdr/Afdn/Rap1a	36
mmu05321	Inflammatory bowel disease	10/989	40/5582	0.996500531690686	Il12rb1/Stat6/Stat3/Il23a/Il1b/Il1a/Il12a/Rorc/Tlr4/Il18	10
mmu05322	Systemic lupus erythematosus	13/989	55/5582	0.999955597658369	H2bc4/Cd86/H2az1/H2az2/H2bu2/Fcgr3/H4c9/H3f3a/H4c8/H2ac19/H2bc23/C4b/C7	13
mmu04964	Proximal tubule bicarbonate reclamation	5/989	17/5582	0.999955597658369	Atp1a2/Atp1a4/Car2/Atp1b3/Atp1a1	5
mmu04014	Ras signaling pathway	36/989	174/5582	0.999955597658369	Pgf/Igf1r/Insr/Tek/Met/Plcg1/Ksr1/Igf1/Egfr/Flt4/Nf1/Pld2/Ets2/Pdgfrb/Plce1/Zap70/Grin1/Ngf/Pla2g2f/Flt1/Fgf3/Fgf16/Vegfd/Angpt2/Rasgrf1/Gng11/Ralgapa2/Gng10/Prkca/Rap1b/Fgf18/Ksr2/Kdr/Gng8/Afdn/Rap1a	36
mmu04623	Cytosolic DNA-sensing pathway	9/989	36/5582	0.999955597658369	Polr2e/Polr2h/Polr3h/Polr3a/Il1b/Adar/Aim2/Il18/Polr2k	9
mmu04927	Cortisol synthesis and secretion	12/989	51/5582	0.999955597658369	Adcy9/Adcy3/Cacna1g/Cacna1i/Adcy6/Cacna1s/Creb3l1/Itpr1/Itpr2/Agt/Cyp11a1/Cacna1c	12
mmu04970	Salivary secretion	13/989	56/5582	0.999955597658369	Adcy9/Atp1a2/Atp1a4/Atp2b1/Adcy3/Adcy6/Nos1/Itpr1/Itpr2/Atp2b3/Atp1b3/Atp1a1/Prkca	13
mmu04136	Autophagy - other	7/989	27/5582	0.999955597658369	Mtor/Gabarapl2/Pik3r4/Atg12/Atg5/Atg2b/Igbp1b	7
mmu00563	Glycosylphosphatidylinositol (GPI)-anchor biosynthesis	6/989	23/5582	0.999955597658369	Pigyl/Gpld1/Pigp/Pigx/Pigf/Pgap1	6
mmu04973	Carbohydrate digestion and absorption	7/989	28/5582	0.999955597658369	Hk2/Atp1a2/Atp1a4/Lct/Atp1b3/Atp1a1/Hk1	7
mmu05146	Amoebiasis	15/989	69/5582	0.999955597658369	Col1a1/Lamb1/Lama5/Lama2/Vcl/Fn1/Il1b/Il12a/Prdx1/Col1a2/Col4a2/Tlr4/Prkca/Lamb2/Col4a3	15
mmu03050	Proteasome	10/989	44/5582	0.999955597658369	Psmb1/Psma2/Psma6/Psmc6/Psme1/Psma7/Psma4/Psma3/Psma5/Psme2	10
mmu04725	Cholinergic synapse	19/989	91/5582	0.999955597658369	Cacna1b/Adcy9/Kcnq2/Adcy3/Adcy6/Camk2a/Cacna1s/Creb3l1/Itpr1/Itpr2/Gng11/Cacna1a/Gng10/Pik3r6/Prkca/Cacna1c/Kcnq3/Kcnj14/Gng8	19
mmu04622	RIG-I-like receptor signaling pathway	10/989	45/5582	0.999955597658369	Ddx3x/Mapk13/Dhx58/Ifih1/Il12a/Tradd/Atg12/Cyld/Atg5/Tank	10
mmu04962	Vasopressin-regulated water reabsorption	8/989	35/5582	0.999955597658369	Adcy9/Dynll1/Dync1h1/Adcy3/Adcy6/Creb3l1/Dctn1/Dync2h1	8
mmu05033	Nicotine addiction	8/989	35/5582	0.999955597658369	Grin2d/Cacna1b/Grin1/Gabrb1/Gabre/Gabra3/Gabrq/Cacna1a	8
mmu03060	Protein export	6/989	25/5582	0.999955597658369	Srp14/Srp19/Spcs1/Sec11c/Immp1l/Sec61g	6
mmu04360	Axon guidance	31/989	157/5582	0.999955597658369	Sema4f/Pard6a/Met/Plcg1/Sema6a/Ntn4/Srgap1/Rock2/Sema3g/Sema5a/Robo1/Camk2a/Slit1/Pard3/Epha4/Plxna2/Nfatc2/Plxna1/Srgap3/L1cam/Plxna3/Neo1/Sema3f/Sema6c/Sema3d/Prkca/Epha3/Plxnb1/Slit3/Sema3b/Dcc	31
mmu04724	Glutamatergic synapse	18/989	88/5582	0.999955597658369	Grik3/Grin2d/Slc1a2/Adcy9/Adcy3/Pld2/Adcy6/Slc1a1/Grin1/Itpr1/Itpr2/Gng11/Cacna1a/Shank2/Gng10/Prkca/Cacna1c/Gng8	18
mmu04913	Ovarian steroidogenesis	8/989	36/5582	0.999955597658369	Igf1r/Insr/Adcy9/Igf1/Adcy3/Adcy6/Lhcgr/Cyp11a1	8
mmu04940	Type I diabetes mellitus	8/989	36/5582	0.999955597658369	Cd86/Fas/Ptprn/Il1b/Il1a/Il12a/Ptprn2/H2-D1	8
mmu04611	Platelet activation	19/989	94/5582	0.999955597658369	Col1a1/Vwf/Mapk13/Adcy9/Ppp1r12a/Rock2/Adcy3/Mylk/Adcy6/Col1a2/Itpr1/Itpr2/Stim1/Mylk3/Pik3r6/Vamp8/Rap1b/Fcgr3/Rap1a	19
mmu04630	JAK-STAT signaling pathway	19/989	94/5582	0.999955597658369	Il12rb1/Stat6/Stat3/Mpl/Egfr/Gfap/Il6st/Il15ra/Pdgfrb/Il23a/Il12a/Jak1/Mtor/Cish/Lif/Aox4/Ep300/Csf2ra/Il2rb	19
mmu00980	Metabolism of xenobiotics by cytochrome P450	7/989	31/5582	0.999955597658369	Dhdh/Cbr3/Gsto1/Mgst3/Gsta4/Cbr1/Gsta2	7
mmu04810	Regulation of actin cytoskeleton	35/989	181/5582	0.999955597658369	Apc/Itgae/Arpc5/Vav2/Myh11/Ppp1r12a/Egfr/Apc2/Cyfip2/Rock2/Itgb4/Myh10/Iqgap2/Vcl/Rgcc/Myh9/Mylk/Diaph1/Pdgfrb/Fn1/Arpc5l/Gsn/Myh14/Itgal/Fgf3/Msn/Fgf16/Mylk3/Bcar1/Brk1/Tmsb4x/Ezr/Fgf18/Dock1/C7	35
mmu01521	EGFR tyrosine kinase inhibitor resistance	14/989	68/5582	0.999955597658369	Stat3/Igf1r/Met/Plcg1/Erbb3/Igf1/Egfr/Nf1/Pdgfrb/Rps6/Jak1/Mtor/Prkca/Kdr	14
mmu05032	Morphine addiction	15/989	74/5582	0.999955597658369	Cacna1b/Adcy9/Adcy3/Adcy6/Gabrb1/Gabre/Gabra3/Gabrq/Gng11/Cacna1a/Gng10/Gabbr2/Prkca/Gng8/Pde11a	15
mmu00020	Citrate cycle (TCA cycle)	6/989	27/5582	0.999955597658369	Sdhd/Sdhb/Ogdh/Sdha/Ogdhl/Aco1	6
mmu00052	Galactose metabolism	5/989	22/5582	0.999955597658369	Hk2/Pfkl/Lct/Hk1/Glb1	5
mmu04933	AGE-RAGE signaling pathway in diabetic complications	17/989	86/5582	0.999955597658369	Col1a1/Stat3/Mapk13/Plcg1/Diaph1/Plce1/Fn1/Il1b/Il1a/Col1a2/Vegfd/Col4a2/Agt/Foxo1/Prkca/Thbd/Col4a3	17
mmu04658	Th1 and Th2 cell differentiation	13/989	65/5582	0.999955597658369	Il12rb1/Stat6/Jag2/Mapk13/Plcg1/Zap70/Notch1/Nfatc2/Il12a/Notch2/Jak1/Notch3/Il2rb	13
mmu04929	GnRH secretion	10/989	49/5582	0.999955597658369	Cacna1g/Cacna1i/Cacna1s/Spp1/Itpr1/Itpr2/Gabbr2/Prkca/Cacna1c/Gper1	10
mmu04670	Leukocyte transendothelial migration	17/989	87/5582	0.999955597658369	Mapk13/Vav2/Plcg1/Rock2/Vcl/Cldn10/Itgal/Msn/Cdh5/Bcar1/Ctnna1/Prkca/Ezr/Rap1b/Afdn/Rap1a/Cd99	17
mmu05323	Rheumatoid arthritis	12/989	60/5582	0.999955597658369	Atp6v1f/Tek/Atp6v0a1/Cd86/Il23a/Il1b/Il1a/Flt1/Itgal/Atp6v0b/Tlr4/Il18	12
mmu00760	Nicotinate and nicotinamide metabolism	6/989	28/5582	0.999955597658369	Nt5c/Sirt7/Sirt3/Nt5m/Nmrk1/Aox4	6
mmu00480	Glutathione metabolism	10/989	50/5582	0.999955597658369	Chac2/Gsto1/Mgst3/Gsta4/Nat8f3/Nat8f1/Gsta2/Gpx1/Gpx4/Nat8f7	10
mmu00380	Tryptophan metabolism	7/989	34/5582	0.999955597658369	Echs1/Kynu/Tdo2/Ido2/Ido1/Aldh1b1/Aox4	7
mmu04720	Long-term potentiation	11/989	56/5582	0.999955597658369	Grin2d/Ppp1r1a/Camk2a/Grin1/Itpr1/Itpr2/Prkca/Cacna1c/Rap1b/Ep300/Rap1a	11
mmu04976	Bile secretion	9/989	46/5582	0.999955597658369	Adcy9/Atp1a2/Atp1a4/Adcy3/Adcy6/Car2/Atp1b3/Atp1a1/Abcb1a	9
mmu05134	Legionellosis	9/989	46/5582	0.999955597658369	Sar1b/Clk1/Il1b/Il12a/Vcp/Tlr4/Il18/Cycs/Bnip3	9
mmu04935	Growth hormone synthesis, secretion and action	18/989	96/5582	0.999955597658369	Stat3/Sst/Mapk13/Adcy9/Plcg1/Igf1/Adcy3/Adcy6/Cacna1s/Adcy10/Creb3l1/Mtor/Itpr1/Itpr2/Bcar1/Prkca/Cacna1c/Ep300	18
mmu05205	Proteoglycans in cancer	32/989	174/5582	0.999955597658369	Col1a1/Stat3/Mapk13/Igf1r/Met/Vav2/Wnt2/Plcg1/Erbb3/Ppp1r12a/Igf1/Egfr/Rock2/Camk2a/Fas/Plce1/Fn1/Rps6/Mtor/Col1a2/Itpr1/Itpr2/Msn/Ank2/Hspb2/Tlr4/Prkca/Ezr/Eif4b/Kdr/Flnc/Ank3	32
mmu04520	Adherens junction	12/989	63/5582	0.999955597658369	Igf1r/Insr/Met/Egfr/Ptprb/Vcl/Pard3/Ptprm/Ctnna1/Ep300/Nectin2/Afdn	12
mmu04721	Synaptic vesicle cycle	12/989	63/5582	0.999955597658369	Cacna1b/Atp6v1f/Slc1a2/Atp6v0a1/Slc1a1/Dnm1/Atp6v0b/Cacna1a/Unc13a/Dnm3/Slc6a7/Ap2a1	12
mmu04966	Collecting duct acid secretion	4/989	19/5582	0.999955597658369	Atp6v1f/Slc12a7/Atp6v0a1/Car2	4
mmu05200	Pathways in cancer	75/989	417/5582	0.999955597658369	Il12rb1/Txnrd3/Jup/Ddb2/Stat6/Jag2/Lamb1/Dvl3/Nqo1/Stat3/Pgf/Igf1r/Adcy9/Apc/Tpr/Met/Bcr/Wnt2/Lama5/Arnt2/Plcg1/Lama2/Hsp90b1/Igf1/Egfr/Apc2/Flt4/Rock2/Ncoa1/Adcy3/Pld2/Il6st/Rbx1/Adcy6/Il15ra/Epas1/Camk2a/Pdgfrb/Fas/Gsto1/Il23a/Fn1/Mgst3/Notch1/Il12a/Notch2/Jak1/Mtor/Fgf3/Fgf16/Vegfd/Col4a2/Agt/Gsta4/Eml4/Gng11/Vhl/Gadd45a/Ctnna1/Notch3/Gng10/Foxo1/Prkca/Lamb2/Ep300/Gsta2/Fgf18/Csf2ra/Dcc/Gng8/C…	75
mmu00910	Nitrogen metabolism	3/989	14/5582	0.999955597658369	Cps1/Car2/Car12	3
mmu04614	Renin-angiotensin system	3/989	14/5582	0.999955597658369	Ace/Nln/Agt	3
mmu04530	Tight junction	25/989	137/5582	0.999955597658369	Pard6a/Arpc5/Myh11/Rock2/Myh10/Cldn10/Myh9/Nedd4l/Tjp2/Pard3/Arpc5l/Pcna/Mpdz/Myh14/Msn/Nedd4/Cgnl1/Amotl2/Amot/Ezr/Afdn/Rap1a/Cgn/Map3k5/Myl6	25
mmu00982	Drug metabolism - cytochrome P450	6/989	31/5582	0.999955597658369	Gsto1/Mgst3/Gsta4/Aox4/Gsta2/Fmo6	6
mmu04912	GnRH signaling pathway	14/989	76/5582	0.999955597658369	Mmp14/Mapk13/Adcy9/Map3k4/Egfr/Adcy3/Pld2/Adcy6/Camk2a/Cacna1s/Itpr1/Itpr2/Prkca/Cacna1c	14
mmu04613	Neutrophil extracellular trap formation	18/989	99/5582	0.999955597658369	Vwf/Mapk13/Plcg1/H2bc4/Mtor/Itgal/Casp4/H2az1/Tlr4/H2az2/Prkca/H2bu2/Fcgr3/H4c9/H3f3a/H4c8/H2ac19/H2bc23	18
mmu05230	Central carbon metabolism in cancer	10/989	54/5582	0.999955597658369	Hk2/Met/Egfr/Pfkl/Pgam2/Pdgfrb/Sirt3/Mtor/Hk1/Slc7a5	10
mmu04010	MAPK signaling pathway	44/989	246/5582	0.999955597658369	Cacna1e/Cacna1b/Pgf/Mapk13/Igf1r/Insr/Tek/Met/Cacna2d2/Map3k4/Erbb3/Igf1/Egfr/Flt4/Nf1/Cacna1g/Cacna1i/Mapk8ip3/Pdgfrb/Fas/Cacna1s/Il1b/Il1a/Ngf/Flt1/Fgf3/Fgf16/Vegfd/Angpt2/Tradd/Rasgrf1/Cacna1a/Gadd45a/Map4k1/Prkca/Cacna1c/Rap1b/Cacng8/Fgf18/Kdr/Flnc/Rap1a/Map3k5/Lamtor3	44
mmu00350	Tyrosine metabolism	5/989	26/5582	0.999955597658369	Tyr/Tyrp1/Gstz1/Pnmt/Aox4	5
mmu00230	Purine metabolism	19/989	105/5582	0.999955597658369	Hddc2/Adcy9/Guk1/Adcy3/Nt5c/Adprm/Adcy6/Nme4/Urah/Hprt/Nudt5/Adcy10/Uox/Nudt2/Nt5m/Ak7/Pde5a/Gucy2g/Pde11a	19
mmu04213	Longevity regulating pathway - multiple species	9/989	49/5582	0.999955597658369	Igf1r/Insr/Adcy9/Igf1/Adcy3/Adcy6/Mtor/Atg5/Foxo1	9
mmu04217	Necroptosis	18/989	100/5582	0.999955597658369	Stat6/Stat3/Pygl/Camk2a/Fth1/Fas/Il1b/Il1a/Jak1/Tradd/Pygb/Chmp2a/Cyld/H2az1/Tlr4/H2az2/H2ac19/Ppia	18
mmu00531	Glycosaminoglycan degradation	3/989	15/5582	0.999955597658369	Sgsh/Arsb/Glb1	3
mmu05017	Spinocerebellar ataxia	23/989	129/5582	0.999955597658369	Grin2d/Cic/Psmb1/Psma2/Psma6/Psmc6/Grin1/Psma7/Mtor/Atp2a2/Itpr1/Itpr2/Atp2a1/Psma4/Pik3r4/Cacna1a/Atg2b/Prkca/Psma3/Cycs/Sptbn2/Psma5/Map3k5	23
mmu00790	Folate biosynthesis	4/989	21/5582	0.999955597658369	Qdpr/Pcbd2/Pts/Cbr1	4
mmu00900	Terpenoid backbone biosynthesis	4/989	21/5582	0.999955597658369	Fnta/Ggps1/Hmgcs2/Idi1	4
mmu04659	Th17 cell differentiation	14/989	78/5582	0.999955597658369	Il12rb1/Stat6/Stat3/Mapk13/Plcg1/Il6st/Il23a/Zap70/Il1b/Nfatc2/Rorc/Jak1/Mtor/Il2rb	14
mmu04934	Cushing syndrome	22/989	124/5582	0.999955597658369	Dvl3/Adcy9/Apc/Wnt2/Egfr/Apc2/Adcy3/Cacna1g/Cacna1i/Adcy6/Camk2a/Cacna1s/Creb3l1/Itpr1/Itpr2/Agt/Cyp11a1/Kmt2d/Cacna1c/Rap1b/Rap1a/Pde11a	22
mmu05204	Chemical carcinogenesis - DNA adducts	5/989	27/5582	0.999955597658369	Gsto1/Mgst3/Gsta4/Cbr1/Gsta2	5
mmu05218	Melanoma	10/989	56/5582	0.999955597658369	Ddb2/Igf1r/Met/Igf1/Egfr/Pdgfrb/Fgf3/Fgf16/Gadd45a/Fgf18	10
mmu04926	Relaxin signaling pathway	18/989	102/5582	0.999955597658369	Col1a1/Mapk13/Adcy9/Egfr/Adcy3/Adcy6/Creb3l1/Nos1/Col1a2/Vegfd/Col4a2/Gng11/Acta2/Gng10/Rln3/Prkca/Gng8/Col4a3	18
mmu05162	Measles	18/989	102/5582	0.999955597658369	Stat3/Rack1/Eif2s1/Eif3h/Fas/Ifih1/Il1b/Il1a/Il12a/Adar/Jak1/Msn/Tradd/Oas3/Tlr4/Cycs/Il2rb/Rab9	18
mmu04061	Viral protein interaction with cytokine and cytokine receptor	7/989	39/5582	0.999955597658369	Ccl6/Ccl9/Cxcl14/Il6st/Il18/Il2rb/Ccl27a	7
mmu04114	Oocyte meiosis	16/989	91/5582	0.999955597658369	Mapk13/Igf1r/Adcy9/Igf1/Anapc16/Adcy3/Rbx1/Adcy6/Camk2a/Smc3/Slk/Mad1l1/Itpr1/Itpr2/Anapc10/Smc1a	16
mmu00450	Selenocompound metabolism	3/989	16/5582	0.999955597658369	Txnrd3/Cth/Pstk	3
mmu00670	One carbon pool by folate	3/989	16/5582	0.999955597658369	Mthfd1/Aldh1l1/Mthfsl	3
mmu01200	Carbon metabolism	17/989	97/5582	0.999955597658369	Sdhd/Hk2/Sdhb/Pfkl/Ogdh/Pgam2/Sdha/Ogdhl/Esd/Echs1/Cps1/Aco1/Sdsl/Mcee/Hk1/Idnk/Fbp1	17
mmu05332	Graft-versus-host disease	5/989	28/5582	0.999955597658369	Cd86/Fas/Il1b/Il1a/H2-D1	5
mmu04979	Cholesterol metabolism	6/989	34/5582	0.999955597658369	Pltp/Npc1/Cyp27a1/Lrp1/Pcsk9/Sort1	6
mmu05100	Bacterial invasion of epithelial cells	11/989	64/5582	0.999955597658369	Arpc5/Met/Vcl/Fn1/Arpc5l/Dnm1/Bcar1/Arhgef26/Ctnna1/Dnm3/Dock1	11
mmu01232	Nucleotide metabolism	12/989	70/5582	0.999955597658369	Hddc2/Guk1/Nt5c/Nme4/Hprt/Upp2/Dut/Cda/Nt5c3/Nt5m/Ak7/Dctpp1	12
mmu00340	Histidine metabolism	3/989	17/5582	0.999955597658369	Aspa/Hnmt/Aldh1b1	3
mmu04919	Thyroid hormone signaling pathway	18/989	105/5582	0.999955597658369	Atp1a2/Atp1a4/Dio2/Plcg1/Pfkl/Ncoa1/Plce1/Notch1/Notch2/Mtor/Atp2a2/Atp2a1/Atp1b3/Atp1a1/Notch3/Foxo1/Prkca/Ep300	18
mmu03410	Base excision repair	5/989	29/5582	0.999955597658369	Mpg/Pcna/Ung/Polb/Neil3	5
mmu00053	Ascorbate and aldarate metabolism	2/989	11/5582	0.999955597658369	Aldh1b1/Kl	2
mmu04750	Inflammatory mediator regulation of TRP channels	13/989	77/5582	0.999955597658369	Mapk13/Adcy9/Plcg1/Igf1/Adcy3/Adcy6/Camk2a/Il1b/Ngf/Itpr1/Itpr2/Htr2a/Prkca	13
mmu04922	Glucagon signaling pathway	13/989	77/5582	0.999955597658369	Gcg/Pfkl/Pgam2/Pygl/Camk2a/Cpt1a/Creb3l1/Itpr1/Itpr2/Pygb/Foxo1/Ep300/Fbp1	13
mmu04216	Ferroptosis	5/989	30/5582	0.999955597658369	Cp/Fth1/Map1lc3b/Atg5/Gpx4	5
mmu05164	Influenza A	18/989	108/5582	0.999955597658369	Eif2s1/Fas/Ifih1/Il1b/Il1a/Il12a/Adar/Jak1/Tradd/Tmprss4/Oas3/Tlr4/Il18/Nxt2/Prkca/Ep300/Nxf3/Cycs	18
mmu05206	MicroRNAs in cancer	22/989	132/5582	0.999955597658369	Stat3/Dnmt1/Apc/Met/Tnr/Plcg1/Erbb3/Egfr/Apc2/Pdgfrb/Vim/Notch1/Notch2/Tnc/Mtor/Notch3/Abcb1a/Slc7a1/Dicer1/Prkca/Ezr/Ep300	22
mmu02010	ABC transporters	6/989	37/5582	0.999955597658369	Abcc9/Abcd1/Abca7/Abcc8/Abcb1a/Abca12	6
mmu01522	Endocrine resistance	13/989	79/5582	0.999955597658369	Jag2/Mapk13/Igf1r/Adcy9/Igf1/Egfr/Adcy3/Adcy6/Notch1/Notch2/Mtor/Notch3/Gper1	13
mmu04726	Serotonergic synapse	14/989	85/5582	0.999955597658369	Cacna1b/App/Cacna1s/Gabrb1/Itpr1/Itpr2/Gng11/Alox12b/Cacna1a/Htr2a/Gng10/Prkca/Cacna1c/Gng8	14
mmu05034	Alcoholism	18/989	109/5582	0.999955597658369	Grin2d/H2bc4/Slc29a3/Grin1/Creb3l1/Pkia/Npy/Gng11/H2az1/Gng10/H2az2/H2bu2/H4c9/H3f3a/H4c8/Gng8/H2ac19/H2bc23	18
mmu00650	Butanoate metabolism	3/989	19/5582	0.999955597658369	Echs1/Hmgcs2/Hmgcl	3
mmu05214	Glioma	10/989	62/5582	0.999955597658369	Ddb2/Igf1r/Plcg1/Igf1/Egfr/Camk2a/Pdgfrb/Mtor/Gadd45a/Prkca	10
mmu04928	Parathyroid hormone synthesis, secretion and action	13/989	80/5582	0.999955597658369	Mmp14/Mef2d/Adcy9/Egfr/Adcy3/Pld2/Adcy6/Creb3l1/Itpr1/Itpr2/Prkca/Kl/Naca	13
mmu04340	Hedgehog signaling pathway	7/989	44/5582	0.999955597658369	Kif3a/Evc/Hhat/Gpr161/Megf8/Evc2/Hhip	7
mmu04610	Complement and coagulation cascades	7/989	44/5582	0.999955597658369	Vwf/Masp1/Serping1/F5/C4b/Thbd/C7	7
mmu04062	Chemokine signaling pathway	20/989	122/5582	0.999955597658369	Stat3/Adcy9/Vav2/Plcg1/Ccl6/Ccl9/Rock2/Adcy3/Cxcl14/Adcy6/Pard3/Bcar1/Gng11/Gng10/Prex1/Pik3r6/Rap1b/Gng8/Rap1a/Ccl27a	20
mmu04130	SNARE interactions in vesicular transport	4/989	26/5582	0.999955597658369	Use1/Stx8/Vamp3/Vamp8	4
mmu04145	Phagosome	20/989	123/5582	0.999955597658369	Atp6v1f/Dync1h1/Atp6v0a1/Canx/Thbs4/Thbs2/Hgs/Thbs3/Vamp3/Nos1/Atp6v0b/Colec12/Eea1/Rilp/Tlr4/Tubb2b/Dync2h1/Fcgr3/H2-D1/Sec61g	20
mmu05152	Tuberculosis	20/989	123/5582	0.999955597658369	Mapk13/Lbp/Ksr1/Atp6v0a1/Hspa9/Cd74/Camk2a/Il23a/Il1b/Il1a/Il12a/Jak1/Tradd/Atp6v0b/Eea1/Tlr4/Il18/Ep300/Fcgr3/Cycs	20
mmu04921	Oxytocin signaling pathway	21/989	129/5582	0.999955597658369	Adcy9/Cacna2d2/Ppp1r12a/Egfr/Rock2/Adcy3/Ryr2/Mylk/Adcy6/Camk2a/Cacna1s/Nfatc2/Itpr1/Itpr2/Mylk3/Pik3r6/Prkca/Cacna1c/Cacng8/Kcnj14/Myl6	21
mmu03430	Mismatch repair	3/989	20/5582	0.999955597658369	Rpa3/Pcna/Ssbp1	3
mmu05167	Kaposi sarcoma-associated herpesvirus infection	24/989	148/5582	0.999955597658369	Stat3/Mapk13/Plcg1/Rps27a/Il6st/Cd86/Fas/Nfatc2/Jak1/Mtor/Itpr1/Itpr2/Angpt2/Map1lc3b/Tradd/Gng11/Gng10/Prex1/Pik3r6/Ep300/Gng8/Cycs/H2-D1/Uba52	24
mmu00565	Ether lipid metabolism	5/989	33/5582	0.999955597658369	Pafah1b3/Pld2/Enpp2/Pla2g2f/Plb1	5
mmu03030	DNA replication	5/989	33/5582	0.999955597658369	Rpa3/Mcm4/Prim1/Pcna/Ssbp1	5
mmu04924	Renin secretion	9/989	58/5582	0.999955597658369	Ace/Adcy6/Cacna1s/Adcyap1r1/Itpr1/Itpr2/Agt/Cacna1c/Clca4a	9
mmu05211	Renal cell carcinoma	9/989	58/5582	0.999955597658369	Met/Arnt2/Rbx1/Epas1/Vhl/Rap1b/Ep300/Rap1a/Eloc	9
mmu04514	Cell adhesion molecules	19/989	119/5582	0.999955597658369	Glg1/Nrcam/Cldn10/Glycam1/Cd86/Cd6/Nfasc/Cd2/Itgal/L1cam/Cdh5/Neo1/Ptprm/Ncam1/Vtcn1/Spn/Nectin2/H2-D1/Cd99	19
mmu04936	Alcoholic liver disease	15/989	95/5582	0.999955597658369	Mapk13/Lbp/Lpin1/Fas/Cpt1a/Fasn/Scd3/Il1b/Il12a/Tradd/Aldh1b1/Tlr4/Foxo1/Map3k5/C4b	15
mmu00590	Arachidonic acid metabolism	6/989	40/5582	0.999955597658369	Cbr3/Pla2g2f/Plb1/Alox12b/Cbr1/Gpx4	6
mmu05150	Staphylococcus aureus infection	6/989	40/5582	0.999955597658369	Masp1/Itgal/Dsg1c/Krt9/Fcgr3/C4b	6
mmu00591	Linoleic acid metabolism	2/989	14/5582	0.999955597658369	Pla2g2f/Plb1	2
mmu04744	Phototransduction	2/989	14/5582	0.999955597658369	Rgs9/Cngb1	2
mmu05223	Non-small cell lung cancer	9/989	59/5582	0.999955597658369	Ddb2/Stat3/Met/Plcg1/Egfr/Kif5c/Eml4/Gadd45a/Prkca	9
mmu04080	Neuroactive ligand-receptor interaction	38/989	233/5582	0.999955597658369	Gcg/Grik3/Grin2d/Sst/Vip/Nmbr/Nts/Tshr/Lhcgr/Pard3/Grin1/Chrna1/Ntsr1/Cort/Gabrb1/Adcyap1r1/Npy/Calca/Adm/Gabre/Gabra3/Gabrq/Chrnb3/Agt/Hcrtr2/Htr2a/Pmch/Apln/Mc3r/Drd5/Gabbr2/Rln3/Mc4r/Glp2r/Gpr50/Qrfpr/Adra2b/Tac1	38
mmu00030	Pentose phosphate pathway	3/989	21/5582	0.999955597658369	Pfkl/Idnk/Fbp1	3
mmu03008	Ribosome biogenesis in eukaryotes	10/989	66/5582	0.999955597658369	Emg1/Fcf1/Tcof1/Nop10/Nol6/Nxt2/Nxf3/Mdn1/Pop5/Snu13	10
mmu00051	Fructose and mannose metabolism	4/989	28/5582	0.999955597658369	Hk2/Pfkl/Hk1/Fbp1	4
mmu04742	Taste transduction	6/989	41/5582	0.999955597658369	Adcy6/Gabra3/Cacna1a/Pkd2l1/Gabbr2/Cacna1c	6
mmu04923	Regulation of lipolysis in adipocytes	6/989	41/5582	0.999955597658369	Insr/Adcy9/Adcy3/Tshr/Adcy6/Npy	6
mmu04137	Mitophagy - animal	9/989	60/5582	0.999955597658369	Fis1/Rps27a/Bnip3l/Tomm7/Map1lc3b/Gabarapl2/Atg5/Bnip3/Uba52	9
mmu05132	Salmonella infection	33/989	206/5582	0.999955597658369	Mapk13/Arpc5/Dynll1/Dync1h1/Hsp90b1/Cyfip2/Rock2/Podxl/Arpc5l/Kif5c/Il1b/Txn1/Dctn3/Pik3c2g/Rps3/Dynlt3/Dctn1/Tradd/Casp4/Brk1/Vps18/Arhgef26/Rilp/Tlr4/Il18/S100a10/Tubb2b/Dync2h1/Cycs/Flnc/Ahnak/Rab9/Dynlt1b	33
mmu04120	Ubiquitin mediated proteolysis	18/989	116/5582	0.999955597658369	Ddb2/Anapc16/Rps27a/Rbx1/Nedd4l/Trip12/Ube4b/Wwp2/Nedd4/Fbxw8/Vhl/Anapc10/Ubr5/Cul7/Herc1/Rnf7/Eloc/Uba52	18
mmu00280	Valine, leucine and isoleucine degradation	7/989	48/5582	0.999955597658369	Hsd17b10/Echs1/Hmgcs2/Hmgcl/Mcee/Aldh1b1/Aox4	7
mmu00220	Arginine biosynthesis	2/989	15/5582	0.999955597658369	Cps1/Nos1	2
mmu00511	Other glycan degradation	2/989	15/5582	0.999955597658369	Man2b2/Glb1	2
mmu00592	alpha-Linolenic acid metabolism	2/989	15/5582	0.999955597658369	Pla2g2f/Plb1	2
mmu00770	Pantothenate and CoA biosynthesis	2/989	15/5582	0.999955597658369	Upb1/Aldh1b1	2
mmu03013	Nucleocytoplasmic transport	14/989	92/5582	0.999955597658369	Kpnb1/Nup214/Tpr/Sumo2/Sumo1/Nup35/Nup43/Nxt2/Upf2/Nup107/Pom121/Thoc7/Nxf3/Xpo5	14
mmu05224	Breast cancer	19/989	123/5582	0.999955597658369	Ddb2/Jag2/Dvl3/Igf1r/Apc/Wnt2/Igf1/Egfr/Apc2/Flt4/Ncoa1/Notch1/Notch2/Mtor/Fgf3/Fgf16/Gadd45a/Notch3/Fgf18	19
mmu05330	Allograft rejection	4/989	29/5582	0.999955597658369	Cd86/Fas/Il12a/H2-D1	4
mmu04330	Notch signaling pathway	8/989	55/5582	0.999955597658369	Jag2/Dvl3/Notch1/Notch2/Ncor2/Dtx1/Notch3/Ep300	8
mmu05133	Pertussis	8/989	55/5582	0.999955597658369	Mapk13/Serping1/Il23a/Il1b/Il1a/Il12a/Tlr4/C4b	8
mmu05416	Viral myocarditis	8/989	55/5582	0.999955597658369	Sgca/Lama2/Cd86/Eif4g3/Itgal/Eif4g1/Cycs/H2-D1	8
mmu04211	Longevity regulating pathway	11/989	74/5582	0.999955597658369	Igf1r/Insr/Adcy9/Igf1/Adcy3/Adcy6/Creb3l1/Mtor/Atg5/Foxo1/Kl	11
mmu05165	Human papillomavirus infection	46/989	285/5582	0.999955597658369	Col6a1/Col1a1/Vwf/Lamb1/Dvl3/Atp6v1f/Pard6a/Apc/Wnt2/Lama5/Tnr/Atp6v0a1/Lama2/Egfr/Apc2/Itgb4/Thbs4/Hes7/Thbs2/Pdgfrb/Fas/Pard3/Fn1/Notch1/Creb3l1/Notch2/Thbs3/Tnc/Jak1/Mtor/Spp1/Col1a2/Col4a2/Tradd/Atp6v0b/Notch3/Col6a6/Foxo1/Col6a3/Lamb2/Ep300/Chd4/Ubr4/H2-D1/Col4a3/Col6a5	46
mmu03018	RNA degradation	10/989	68/5582	0.999955597658369	C1d/Pfkl/Btg3/Hspa9/Lsm4/Lsm3/Exosc1/Lsm7/Lsm1/Lsm5	10
mmu04060	Cytokine-cytokine receptor interaction	21/989	136/5582	0.999955597658369	Il12rb1/Mpl/Ccl6/Ccl9/Cxcl14/Il6st/Il15ra/Tnfrsf12a/Fas/Il23a/Il1b/Il1a/Il12a/Ngf/Tnfrsf8/Lif/Il18/Csf2ra/Tnfrsf11b/Il2rb/Ccl27a	21
mmu00564	Glycerophospholipid metabolism	11/989	75/5582	0.999955597658369	Pemt/Lpin1/Pld2/Adprm/Lypla1/Pla2g2f/Plb1/Pla2g15/Dgkh/Gpat2/Cds2	11
mmu04141	Protein processing in endoplasmic reticulum	22/989	143/5582	0.999955597658369	Ssr4/Hsp90b1/Canx/Sar1b/Sel1l/Eif2s1/Rbx1/Cryaa/Rrbp1/Vcp/Ube4b/Sec31a/Uggt1/Sec24c/Wfs1/Os9/Edem3/Ckap4/Map3k5/Ganab/Svip/Sec61g	22
mmu05207	Chemical carcinogenesis - receptor activation	22/989	143/5582	0.999955597658369	Kpnb1/Stat3/Cacna1b/Adcy9/Hsp90b1/Egfr/Adcy3/Adcy6/Gsto1/Cacna1s/Mgst3/Creb3l1/Notch2/Mtor/Fgf3/Fgf16/Gsta4/Cacna1a/Prkca/Cacna1c/Gsta2/Fgf18	22
mmu00040	Pentose and glucuronate interconversions	2/989	16/5582	0.999955597658369	Dhdh/Kl	2
mmu05320	Autoimmune thyroid disease	4/989	30/5582	0.999955597658369	Tshr/Cd86/Fas/H2-D1	4
mmu04621	NOD-like receptor signaling pathway	18/989	119/5582	0.999955597658369	Mapk13/Il1b/Txn1/Jak1/Itpr1/Itpr2/Brcc3/Map1lc3b/Gabarapl2/Oas3/Atg12/Casp4/Aim2/Atg5/Tlr4/Il18/Trp53bp1/Tank	18
mmu04350	TGF-beta signaling pathway	11/989	76/5582	0.999955597658369	Fst/Rbx1/Bambi/Thsd4/Neo1/Hjv/Lefty1/Nbl1/Fmod/Ep300/Lefty2	11
mmu04540	Gap junction	10/989	70/5582	0.999955597658369	Adcy9/Egfr/Adcy3/Adcy6/Pdgfrb/Itpr1/Itpr2/Htr2a/Tubb2b/Prkca	10
mmu05235	PD-L1 expression and PD-1 checkpoint pathway in cancer	10/989	70/5582	0.999955597658369	Stat3/Mapk13/Plcg1/Egfr/Zap70/Nfatc2/Jak1/Mtor/Eml4/Tlr4	10
mmu05225	Hepatocellular carcinoma	22/989	145/5582	0.999955597658369	Txnrd3/Ddb2/Dvl3/Nqo1/Igf1r/Apc/Arid1a/Met/Wnt2/Plcg1/Egfr/Apc2/Smarca2/Gsto1/Mgst3/Mtor/Smarca4/Gsta4/Smarcc1/Gadd45a/Prkca/Gsta2	22
mmu04142	Lysosome	16/989	108/5582	0.999955597658369	Ap1m2/Sgsh/Ctsz/Atp6v0a1/Ap3d1/Ap4s1/Cln5/Igf2r/Npc1/Ap3s1/Pla2g15/Atp6v0b/Wdr7/Arsb/Glb1/Sort1	16
mmu00532	Glycosaminoglycan biosynthesis - chondroitin sulfate / dermatan sulfate	2/989	17/5582	0.999955597658369	Xylt2/Csgalnact2	2
mmu03460	Fanconi anemia pathway	6/989	45/5582	0.999955597658369	Rpa3/Cenpx/Ube2t/Slx4/Fancb/Cenps	6
mmu03250	Viral life cycle - HIV-1	7/989	52/5582	0.999955597658369	Supt4a/Hgs/Map1a/Bicd2/Map1b/Ep300/Ppia	7
mmu04730	Long-term depression	7/989	52/5582	0.999955597658369	Igf1r/Igf1/Nos1/Itpr1/Itpr2/Cacna1a/Prkca	7
mmu04666	Fc gamma R-mediated phagocytosis	11/989	78/5582	0.999955597658369	Arpc5/Vav2/Plcg1/Pld2/Myo10/Arpc5l/Gsn/Prkca/Asap2/Dock1/Fcgr3	11
mmu00250	Alanine, aspartate and glutamate metabolism	4/989	32/5582	0.999955597658369	Cad/Aspa/Nit2/Cps1	4
mmu00260	Glycine, serine and threonine metabolism	4/989	32/5582	0.999955597658369	Sardh/Pgam2/Cth/Sdsl	4
mmu03022	Basal transcription factors	4/989	32/5582	0.999955597658369	Taf15/Taf1/Gtf2a2/Taf13	4
mmu00062	Fatty acid elongation	3/989	25/5582	0.999955597658369	Echs1/Them4/Hacd4	3
mmu00010	Glycolysis / Gluconeogenesis	6/989	46/5582	0.999955597658369	Hk2/Pfkl/Pgam2/Aldh1b1/Hk1/Fbp1	6
mmu04650	Natural killer cell mediated cytotoxicity	9/989	66/5582	0.999955597658369	Vav2/Plcg1/Fas/Zap70/Nfatc2/Tyrobp/Itgal/Prkca/H2-D1	9
mmu03320	PPAR signaling pathway	7/989	53/5582	0.999955597658369	Pltp/Cpt1a/Scd3/Cyp27a1/Dbi/Fabp5/Hmgcs2	7
mmu05340	Primary immunodeficiency	2/989	18/5582	0.999955597658369	Zap70/Ung	2
mmu00120	Primary bile acid biosynthesis	1/989	10/5582	0.999955597658369	Cyp27a1	1
mmu03450	Non-homologous end-joining	1/989	10/5582	0.999955597658369	Rad50	1
mmu01250	Biosynthesis of nucleotide sugars	4/989	33/5582	0.999955597658369	Hk2/Tgds/Hk1/Gnpnat1	4
mmu05222	Small cell lung cancer	10/989	74/5582	0.999955597658369	Ddb2/Lamb1/Lama5/Lama2/Fn1/Col4a2/Gadd45a/Lamb2/Cycs/Col4a3	10
mmu04916	Melanogenesis	11/989	81/5582	0.999955597658369	Dvl3/Tyr/Adcy9/Tyrp1/Wnt2/Adcy3/Adcy6/Camk2a/Creb3l1/Prkca/Ep300	11
mmu05213	Endometrial cancer	6/989	48/5582	0.999955597658369	Ddb2/Apc/Egfr/Apc2/Gadd45a/Ctnna1	6
mmu00830	Retinol metabolism	3/989	27/5582	0.999955597658369	Aldh1a2/Aldh1a7/Aox4	3
mmu00730	Thiamine metabolism	1/989	11/5582	0.999955597658369	Ak7	1
mmu04914	Progesterone-mediated oocyte maturation	9/989	69/5582	0.999955597658369	Mapk13/Igf1r/Adcy9/Igf1/Anapc16/Adcy3/Adcy6/Mad1l1/Anapc10	9
mmu05217	Basal cell carcinoma	7/989	56/5582	0.999955597658369	Ddb2/Dvl3/Apc/Wnt2/Apc2/Gadd45a/Hhip	7
mmu03440	Homologous recombination	4/989	35/5582	0.999955597658369	Rpa3/Rad50/Ssbp1/Brcc3	4
mmu04210	Apoptosis	15/989	109/5582	0.999955597658369	Endog/Ctsz/Eif2s1/Lmnb1/Fas/Ngf/Lmna/Itpr1/Itpr2/Tradd/Ptpn13/Gadd45a/Sptan1/Cycs/Map3k5	15
mmu05418	Fluid shear stress and atherosclerosis	16/989	116/5582	0.999955597658369	Nqo1/Mapk13/Hsp90b1/Sumo2/Gsto1/Sumo1/Mgst3/Il1b/Il1a/Txn1/Cdh5/Gsta4/Gsta2/Kdr/Map3k5/Thbd	16
mmu00410	beta-Alanine metabolism	3/989	28/5582	0.999955597658369	Echs1/Upb1/Aldh1b1	3
mmu01524	Platinum drug resistance	7/989	57/5582	0.999955597658369	Fas/Gsto1/Mgst3/Gsta4/Gsta2/Cycs/Map3k5	7
mmu00430	Taurine and hypotaurine metabolism	1/989	12/5582	0.999955597658369	Fmo6	1
mmu01240	Biosynthesis of cofactors	15/989	111/5582	0.999955597658369	Nqo1/Cad/Mthfd1/Nme4/Eprs/Kynu/Phospho2/Tdo2/Coq2/Uros/Ido2/Ido1/Pts/Aldh1b1/Ak7	15
mmu00534	Glycosaminoglycan biosynthesis - heparan sulfate / heparin	2/989	21/5582	0.999955597658369	Xylt2/Ndst1	2
mmu04975	Fat digestion and absorption	2/989	21/5582	0.999955597658369	Npc1l1/Pla2g2f	2
mmu05140	Leishmaniasis	7/989	58/5582	0.999955597658369	Mapk13/Il1b/Il1a/Il12a/Jak1/Tlr4/Fcgr3	7
mmu05215	Prostate cancer	10/989	79/5582	0.999955597658369	Igf1r/Hsp90b1/Igf1/Egfr/Pdgfrb/Creb3l1/Mtor/Erg/Foxo1/Ep300	10
mmu05417	Lipid and atherosclerosis	22/989	158/5582	0.999955597658369	Stat3/Mapk13/Vav2/Lbp/Plcg1/Hsp90b1/Rock2/Eif2s1/Camk2a/Fas/Il1b/Nfatc2/Il12a/Itpr1/Tlr4/Il18/Prkca/Rap1b/Cycs/Tank/Rap1a/Map3k5	22
mmu00061	Fatty acid biosynthesis	1/989	13/5582	0.999955597658369	Fasn	1
mmu03420	Nucleotide excision repair	4/989	38/5582	0.999955597658369	Ddb2/Rpa3/Rbx1/Pcna	4
mmu04064	NF-kappa B signaling pathway	9/989	74/5582	0.999955597658369	Lbp/Plcg1/Zap70/Il1b/Erc1/Tradd/Gadd45a/Cyld/Tlr4	9
mmu04728	Dopaminergic synapse	14/989	108/5582	0.999955597658369	Cacna1b/Mapk13/Camk2a/Kif5c/Creb3l1/Itpr1/Itpr2/Gng11/Cacna1a/Gng10/Drd5/Prkca/Cacna1c/Gng8	14
mmu04931	Insulin resistance	11/989	88/5582	0.999955597658369	Stat3/Insr/Mlx/Pygl/Cpt1a/Oga/Creb3l1/Mtor/Agt/Pygb/Foxo1	11
mmu05145	Toxoplasmosis	11/989	88/5582	0.999955597658369	Lamb1/Stat3/Mapk13/Lama5/Lama2/Il12a/Jak1/Tlr4/Pik3r6/Lamb2/Cycs	11
mmu04150	mTOR signaling pathway	17/989	128/5582	0.999955597658369	Dvl3/Atp6v1f/Igf1r/Insr/Wnt2/Igf1/Grb10/Castor1/Lpin1/Rps6/Mtor/Lamtor1/Slc7a5/Prkca/Eif4b/Lamtor5/Lamtor3	17
mmu05135	Yersinia infection	15/989	115/5582	0.999955597658369	Mapk13/Arpc5/Vav2/Plcg1/Rock2/Zap70/Fn1/Arpc5l/Il1b/Nfatc2/Bcar1/Tlr4/Il18/Dock1/Fcgr3	15
mmu00270	Cysteine and methionine metabolism	4/989	39/5582	0.999955597658369	Dnmt1/Apip/Cth/Sdsl	4
mmu00100	Steroid biosynthesis	1/989	14/5582	0.999955597658369	Dhcr24	1
mmu00604	Glycosphingolipid biosynthesis - ganglio series	1/989	14/5582	0.999955597658369	Glb1	1
mmu01210	2-Oxocarboxylic acid metabolism	1/989	14/5582	0.999955597658369	Aco1	1
mmu04977	Vitamin digestion and absorption	1/989	14/5582	0.999955597658369	Plb1	1
mmu04072	Phospholipase D signaling pathway	15/989	116/5582	0.999955597658369	Insr/Adcy9/Plcg1/Egfr/Adcy3/Pld2/Adcy6/Pdgfrb/Dnm1/Mtor/Agt/Dgkh/Dnm3/Pik3r6/Prkca	15
mmu04310	Wnt signaling pathway	18/989	136/5582	0.999955597658369	Dvl3/Ccn4/Apc/Wnt2/Cacybp/Sfrp5/Apc2/Rock2/Ccdc88c/Rbx1/Bambi/Camk2a/Vangl2/Nfatc2/Gpc4/Sfrp1/Prkca/Ep300	18
mmu00620	Pyruvate metabolism	3/989	32/5582	0.999955597658369	Acyp1/Aldh1b1/Acyp2	3
mmu05216	Thyroid cancer	3/989	32/5582	0.999955597658369	Ddb2/Tpr/Gadd45a	3
mmu00310	Lysine degradation	6/989	55/5582	0.999955597658369	Echs1/Setmar/Aldh1b1/Setd1b/Setd1a/Kmt2d	6
mmu04915	Estrogen signaling pathway	12/989	97/5582	0.999955597658369	Adcy9/Hsp90b1/Egfr/Ncoa1/Adcy3/Adcy6/Creb3l1/Itpr1/Itpr2/Gabbr2/Krt9/Gper1	12
mmu04370	VEGF signaling pathway	5/989	48/5582	0.999955597658369	Mapk13/Plcg1/Nfatc2/Prkca/Kdr	5
mmu04110	Cell cycle	13/989	105/5582	0.999955597658369	Anapc16/Rbx1/Mcm4/Smc3/Orc4/Pcna/Mad1l1/Orc6/Gadd45a/Anapc10/Cdkn1c/Smc1a/Ep300	13
mmu04550	Signaling pathways regulating pluripotency of stem cells	13/989	105/5582	0.999955597658369	Dvl3/Stat3/Mapk13/Igf1r/Apc/Wnt2/Igf1/Apc2/Il6st/Jak1/Lif/Lefty1/Lefty2	13
mmu05030	Cocaine addiction	4/989	41/5582	0.999955597658369	Grin2d/Rgs9/Grin1/Creb3l1	4
mmu04625	C-type lectin receptor signaling pathway	9/989	78/5582	0.999955597658369	Mapk13/Ksr1/Il23a/Il1b/Nfatc2/Il12a/Itpr1/Itpr2/Cyld	9
mmu01230	Biosynthesis of amino acids	6/989	57/5582	0.999955597658369	Pfkl/Pgam2/Cps1/Cth/Aco1/Sdsl	6
mmu00601	Glycosphingolipid biosynthesis - lacto and neolacto series	1/989	16/5582	0.999955597658369	B3galt2	1
mmu04115	p53 signaling pathway	6/989	58/5582	0.999955597658369	Ddb2/Igf1/Fas/Gadd45a/Cycs/Siva1	6
mmu05031	Amphetamine addiction	6/989	58/5582	0.999955597658369	Grin2d/Camk2a/Grin1/Creb3l1/Prkca/Cacna1c	6
mmu00630	Glyoxylate and dicarboxylate metabolism	2/989	26/5582	0.999955597658369	Aco1/Mcee	2
mmu00071	Fatty acid degradation	3/989	35/5582	0.999955597658369	Cpt1a/Echs1/Aldh1b1	3
mmu05212	Pancreatic cancer	7/989	66/5582	0.999955597658369	Ddb2/Stat3/Egfr/Pld2/Jak1/Mtor/Gadd45a	7
mmu05163	Human cytomegalovirus infection	23/989	176/5582	0.999955597658369	Stat3/Mapk13/Adcy9/Egfr/Rock2/Adcy3/Adcy6/Fas/Creb3l1/Il1b/Nfatc2/Jak1/Mtor/Itpr1/Itpr2/Tradd/Bcar1/Gng11/Gng10/Prkca/Gng8/Cycs/H2-D1	23
mmu05226	Gastric cancer	15/989	123/5582	0.999955597658369	Jup/Ddb2/Dvl3/Apc/Met/Wnt2/Egfr/Apc2/Mtor/Fgf3/Fgf16/Gadd45a/Ctnna1/Abcb1a/Fgf18	15
mmu00640	Propanoate metabolism	2/989	27/5582	0.999955597658369	Echs1/Mcee	2
mmu04620	Toll-like receptor signaling pathway	7/989	67/5582	0.999955597658369	Mapk13/Lbp/Cd86/Il1b/Il12a/Spp1/Tlr4	7
mmu04668	TNF signaling pathway	9/989	82/5582	0.999955597658369	Mmp14/Mapk13/Fas/Creb3l1/Il1b/Vegfd/Tradd/Lif/Map3k5	9
mmu00520	Amino sugar and nucleotide sugar metabolism	4/989	45/5582	0.999955597658369	Hk2/Renbp/Hk1/Gnpnat1	4
mmu05161	Hepatitis B	15/989	125/5582	0.999955597658369	Ddx3x/Ddb2/Stat6/Stat3/Mapk13/Fas/Ifih1/Creb3l1/Pcna/Nfatc2/Jak1/Tlr4/Prkca/Ep300/Cycs	15
mmu04920	Adipocytokine signaling pathway	5/989	53/5582	0.999955597658369	Stat3/Cpt1a/Mtor/Npy/Tradd	5
mmu00140	Steroid hormone biosynthesis	1/989	18/5582	0.999955597658369	Cyp11a1	1
mmu04672	Intestinal immune network for IgA production	2/989	28/5582	0.999955597658369	Cd86/Il15ra	2
mmu05202	Transcriptional misregulation in cancer	16/989	133/5582	0.999955597658369	Jup/Ddb2/Igf1r/Met/Arnt2/Igf1/Taf15/Cd86/Flt1/Fus/Gadd45a/Erg/Foxo1/Baiap3/H3f3a/Il2rb	16
mmu01212	Fatty acid metabolism	5/989	54/5582	0.999955597658369	Cpt1a/Fasn/Scd3/Echs1/Hacd4	5
mmu04612	Antigen processing and presentation	5/989	54/5582	0.999955597658369	Canx/Psme1/Cd74/H2-D1/Psme2	5
mmu05210	Colorectal cancer	8/989	77/5582	0.999955597658369	Ddb2/Apc/Egfr/Apc2/Mtor/Gadd45a/Dcc/Cycs	8
mmu05203	Viral carcinogenesis	19/989	154/5582	0.999955597658369	Ddx3x/Stat3/H2bc4/Il6st/Gsn/Creb3l1/Jak1/Mad1l1/Polb/Tradd/Gtf2a2/Ep300/H2bu2/H4c9/H4c8/Chd4/Ubr4/H2bc23/H2-D1	19
mmu04710	Circadian rhythm	2/989	29/5582	0.999955597658369	Rbx1/Rorc	2
mmu00510	N-Glycan biosynthesis	3/989	38/5582	0.999955597658369	Man2a1/Mgat5b/Ganab	3
mmu01523	Antifolate resistance	1/989	19/5582	0.999955597658369	Il1b	1
mmu04152	AMPK signaling pathway	11/989	100/5582	0.999955597658369	Igf1r/Insr/Igf1/Pfkl/Cpt1a/Fasn/Scd3/Creb3l1/Mtor/Foxo1/Fbp1	11
mmu04070	Phosphatidylinositol signaling system	9/989	86/5582	0.999955597658369	Plcg1/Plce1/Pip4p2/Itpr1/Pik3c2g/Itpr2/Dgkh/Prkca/Cds2	9
mmu01040	Biosynthesis of unsaturated fatty acids	2/989	30/5582	0.999955597658369	Scd3/Hacd4	2
mmu04140	Autophagy - animal	14/989	122/5582	0.999955597658369	Igf1r/Eif2s1/Mtor/Itpr1/Map1lc3b/Gabarapl2/Pik3r4/Atg12/Atg5/Atg2b/Igbp1b/Vamp8/Tank/Bnip3	14
mmu04068	FoxO signaling pathway	12/989	108/5582	0.999955597658369	Stat3/Mapk13/Igf1r/Insr/Igf1/Egfr/Gabarapl2/Atg12/Gadd45a/Foxo1/Ep300/Bnip3	12
mmu04640	Hematopoietic cell lineage	5/989	56/5582	0.999955597658369	Cd5/Il1b/Il1a/Cd2/Csf2ra	5
mmu00561	Glycerolipid metabolism	4/989	48/5582	0.999955597658369	Lpin1/Dgkh/Aldh1b1/Gpat2	4
mmu00330	Arginine and proline metabolism	3/989	40/5582	0.999955597658369	Nos1/Aldh1b1/Agmat	3
mmu00513	Various types of N-glycan biosynthesis	2/989	31/5582	0.999955597658369	Man2a1/Chst9	2
mmu00515	Mannose type O-glycan biosynthesis	1/989	21/5582	0.999955597658369	Mgat5b	1
mmu04144	Endocytosis	28/989	220/5582	0.999955597658369	Igf1r/Pard6a/Arpc5/Rab11fip4/Washc3/Egfr/Pld2/Igf2r/Nedd4l/Gbf1/Hgs/Pard3/Arpc5l/Kif5c/Dnm1/Ehd4/Vps29/Rab11fip1/Nedd4/Chmp2a/Eea1/Dnm3/Rab11fip5/Asap2/Agap1/Ap2a1/Il2rb/H2-D1	28
mmu00970	Aminoacyl-tRNA biosynthesis	3/989	41/5582	0.999955597658369	Eprs/Aars/Pstk	3
mmu04664	Fc epsilon RI signaling pathway	4/989	51/5582	0.999955597658369	Mapk13/Vav2/Plcg1/Prkca	4
mmu04917	Prolactin signaling pathway	4/989	51/5582	0.999955597658369	Stat3/Mapk13/Lhcgr/Cish	4
mmu05231	Choline metabolism in cancer	8/989	83/5582	0.999955597658369	Plcg1/Egfr/Pld2/Pdgfrb/Lypla1/Mtor/Dgkh/Prkca	8
mmu00512	Mucin type O-glycan biosynthesis	1/989	23/5582	0.999955597658369	Galnt16	1
mmu05170	Human immunodeficiency virus 1 infection	19/989	165/5582	0.999955597658369	Ap1m2/Mapk13/Plcg1/Rbx1/Fas/Nfatc2/Mtor/Itpr1/Itpr2/Tradd/Gng11/Gng10/Tlr4/Prkca/Rnf7/Gng8/Cycs/H2-D1/Eloc	19
mmu04012	ErbB signaling pathway	6/989	70/5582	0.999955597658369	Plcg1/Erbb3/Egfr/Camk2a/Mtor/Prkca	6
mmu04146	Peroxisome	6/989	70/5582	0.999955597658369	Pex3/Pex7/Hmgcl/Prdx1/Abcd1/Nudt19	6
mmu04380	Osteoclast differentiation	9/989	96/5582	0.999955597658369	Mapk13/Il1b/Il1a/Nfatc2/Jak1/Tyrobp/Cyld/Fcgr3/Tnfrsf11b	9
mmu04657	IL-17 signaling pathway	4/989	57/5582	0.999955597658369	Mapk13/Hsp90b1/Il1b/Tradd	4
mmu04660	T cell receptor signaling pathway	6/989	75/5582	0.999955597658369	Mapk13/Vav2/Plcg1/Zap70/Nfatc2/Grap2	6
mmu05142	Chagas disease	6/989	76/5582	0.999955597658369	Mapk13/Ace/Fas/Il1b/Il12a/Tlr4	6
mmu04215	Apoptosis - multiple species	1/989	28/5582	0.999955597658369	Cycs	1
mmu04910	Insulin signaling pathway	10/989	109/5582	0.999955597658369	Hk2/Insr/Pygl/Fasn/Rps6/Mtor/Pygb/Hk1/Foxo1/Fbp1	10
mmu04722	Neurotrophin signaling pathway	9/989	102/5582	0.999955597658369	Mapk13/Plcg1/Camk2a/Ngf/Kidins220/Rap1b/Sort1/Rap1a/Map3k5	9
mmu05160	Hepatitis C	10/989	112/5582	0.999955597658369	Stat3/Egfr/Eif2s1/Cldn10/Eif3e/Fas/Jak1/Tradd/Oas3/Cycs	10
mmu05219	Bladder cancer	1/989	31/5582	0.999955597658369	Egfr	1
mmu05166	Human T-cell leukemia virus 1 infection	19/989	182/5582	0.999955597658369	Crtc1/Adcy9/Anapc16/Canx/Adcy3/Ets2/Adcy6/Il15ra/Creb3l1/Nfatc2/Jak1/Mad1l1/Itgal/Polb/Anapc10/Trrap/Ep300/Il2rb/H2-D1	19
mmu05221	Acute myeloid leukemia	3/989	55/5582	0.999955597658369	Jup/Stat3/Mtor	3
mmu05169	Epstein-Barr virus infection	16/989	163/5582	0.999955597658369	Ddb2/Stat3/Mapk13/Psmc6/Fas/Vim/Jak1/Ncor2/Itgal/Sap30/Tradd/Nedd4/Oas3/Gadd45a/Cycs/H2-D1	16
mmu00514	Other types of O-glycan biosynthesis	1/989	34/5582	0.999955597658369	Galnt16	1
mmu00562	Inositol phosphate metabolism	3/989	64/5582	0.999955597658369	Plcg1/Plce1/Pik3c2g	3
mmu05220	Chronic myeloid leukemia	3/989	64/5582	0.999955597658369	Ddb2/Bcr/Gadd45a	3
mmu04218	Cellular senescence	11/989	137/5582	0.999955597658369	Mapk13/Rad50/Il1a/Nfatc2/Mtor/Itpr1/Itpr2/Gadd45a/Foxo1/H2-D1/Lin52	11
mmu04662	B cell receptor signaling pathway	2/989	55/5582	0.999955597658369	Vav2/Nfatc2	2
mmu03015	mRNA surveillance pathway	5/989	87/5582	0.999955597658369	Ssu72/Fus/Nxt2/Upf2/Nxf3	5
mmu00600	Sphingolipid metabolism	1/989	43/5582	0.999955597658369	Glb1	1
mmu05168	Herpes simplex virus 1 infection	35/989	326/5582	0.999955597658369	Zfp334/Eif2s1/Cd74/Fas/Ifih1/Il1b/Il12a/Jak1/Mtor/Hcfc1/Tradd/Oas3/Zfp84/Zfp316/Zfp14/Nxf3/Zfp958/Zfp708/Zfp930/Zfp119b/Nectin2/Cycs/Zfp948/Zfp825/Zfp975/H2-D1/Gm14391/Gm14322/Gm14434/Gm2026/Gm6710/Gm4724/Gm14430/Zfp433/Gm10778	35
mmu04071	Sphingolipid signaling pathway	6/989	102/5582	0.999955597658369	Mapk13/Rock2/Pld2/Tradd/Prkca/Map3k5	6
mmu04390	Hippo signaling pathway	9/989	135/5582	0.999955597658369	Dvl3/Pard6a/Apc/Wnt2/Apc2/Pard3/Ctnna1/Amot/Afp	9

## Sheet: GO enrichment (up)
GO ID	Description	GeneRatio	BgRatio	p.adjust	geneID	Count
GO:0045229	external encapsulating structure organization	59/1316	270/15441	3.3184975966127e-08	Fap/Egfl6/Mmp14/Col1a1/Lamb1/Ddr1/Adamts4/Sulf2/Tnr/Myh11/Ntn4/Aebp1/Nf1/Gfap/Sema5a/Meltf/App/Adamts1/Smoc2/Col11a2/Ltbp3/Fn1/Dpt/Lamb3/Col5a1/Notch1/Creb3l1/Tgm3/Hspg2/Col1a2/Col4a2/Agt/Aplp2/Smarca4/Myo1e/Thsd4/Tie1/Adamts15/Dpp4/Dag1/Ltbp4/Pbxip1/Adamts3/Col6a6/Lemd3/Foxc1/Lamb2/Mia3/Col8a2/Colq/Spock2/Col25a1/Fbln2/Clasp1/Adamtsl1/Col28a1/Col22a1/Col4a3/Col6a5	59
GO:0030048	actin filament-based movement	36/1316	121/15441	3.3184975966127e-08	Jup/Atp1a2/Myo1b/Cacna1g/Myh10/Ccdc88c/Ryr2/Myh9/Cacna1h/Pard3/Vil1/Gsn/Casq2/Nos1/Atp2a2/Abcc9/Myh14/Myo7a/Myo1e/Scn5a/Ank2/Atp1a1/Myh2/Myo5c/Myo5a/Acta2/Kcnh2/Akap9/Sun2/Dsg2/Cacna1c/Dsp/Myh8/Akap6/Tnnc1/Strit1	36
GO:0030198	extracellular matrix organization	58/1316	269/15441	4.30608657024016e-08	Fap/Egfl6/Mmp14/Col1a1/Lamb1/Ddr1/Adamts4/Sulf2/Tnr/Myh11/Ntn4/Aebp1/Nf1/Gfap/Sema5a/Meltf/App/Adamts1/Smoc2/Col11a2/Ltbp3/Fn1/Dpt/Lamb3/Col5a1/Notch1/Creb3l1/Hspg2/Col1a2/Col4a2/Agt/Aplp2/Smarca4/Myo1e/Thsd4/Tie1/Adamts15/Dpp4/Dag1/Ltbp4/Pbxip1/Adamts3/Col6a6/Lemd3/Foxc1/Lamb2/Mia3/Col8a2/Colq/Spock2/Col25a1/Fbln2/Clasp1/Adamtsl1/Col28a1/Col22a1/Col4a3/Col6a5	58
GO:0043062	extracellular structure organization	58/1316	270/15441	4.30608657024016e-08	Fap/Egfl6/Mmp14/Col1a1/Lamb1/Ddr1/Adamts4/Sulf2/Tnr/Myh11/Ntn4/Aebp1/Nf1/Gfap/Sema5a/Meltf/App/Adamts1/Smoc2/Col11a2/Ltbp3/Fn1/Dpt/Lamb3/Col5a1/Notch1/Creb3l1/Hspg2/Col1a2/Col4a2/Agt/Aplp2/Smarca4/Myo1e/Thsd4/Tie1/Adamts15/Dpp4/Dag1/Ltbp4/Pbxip1/Adamts3/Col6a6/Lemd3/Foxc1/Lamb2/Mia3/Col8a2/Colq/Spock2/Col25a1/Fbln2/Clasp1/Adamtsl1/Col28a1/Col22a1/Col4a3/Col6a5	58
GO:0007411	axon guidance	52/1316	233/15441	8.19081605507839e-08	Sema4f/Nkx2-1/Lama5/Sema6a/Lama2/Nrcam/Myh10/Sema3g/Sema5a/Robo1/App/Celsr3/Mapk8ip3/Lama3/Slit1/Nrp2/Epha4/Nfasc/Vangl2/Plxna2/Kif5c/Notch1/Dpysl5/Plxna1/Nova2/L1cam/Plxna3/Dscaml1/Neo1/Mycbp2/Ptprm/Sema3f/Plxnb2/Notch3/Sema6c/Ncam1/Dag1/Lrp1/Sema3d/Ccdc141/Megf8/Tubb2b/Tenm2/Dscam/Epha3/Lamb2/Plxnb1/Slit3/Ece1/Sema3b/Dcc/Ank3	52
GO:0097485	neuron projection guidance	52/1316	234/15441	8.19081605507839e-08	Sema4f/Nkx2-1/Lama5/Sema6a/Lama2/Nrcam/Myh10/Sema3g/Sema5a/Robo1/App/Celsr3/Mapk8ip3/Lama3/Slit1/Nrp2/Epha4/Nfasc/Vangl2/Plxna2/Kif5c/Notch1/Dpysl5/Plxna1/Nova2/L1cam/Plxna3/Dscaml1/Neo1/Mycbp2/Ptprm/Sema3f/Plxnb2/Notch3/Sema6c/Ncam1/Dag1/Lrp1/Sema3d/Ccdc141/Megf8/Tubb2b/Tenm2/Dscam/Epha3/Lamb2/Plxnb1/Slit3/Ece1/Sema3b/Dcc/Ank3	52
GO:0008015	blood circulation	79/1316	445/15441	1.72980148849744e-07	Acvrl1/Nkx2-1/Jup/Mybpc3/Cacna1e/Cacna1b/Corin/Atp1a2/Met/Bcr/Cacna2d2/Sptbn4/Atp2b1/Kcnmb1/Smtn/Rock2/Ace/Cacna1g/Ryr2/Nisch/Plec/App/Adcy6/Cacna1h/Epas1/Nedd4l/Tjp2/Slc1a1/Gaa/Cps1/F5/Gsn/Ntsr1/Casq2/Mtor/Tgfbr3/Nos1/Atp2a2/Col1a2/Abcc9/Mylk3/Cdh5/Agt/Scn5a/Ank2/Atp1a1/Ptprm/Acta2/Dock4/Kcnh2/Nos1ap/Mc3r/Akap12/Drd5/Abcc8/Akap9/Atp1a3/Amot/Dsg2/Foxc1/Prkca/Cacna1c/Ttn/Gper1/Pde5a/Slc8a1/Dsp/Ece…	79
GO:0006941	striated muscle contraction	39/1316	154/15441	2.53583143794764e-07	Jup/Mybpc3/Atp1a2/Met/Smtn/Pgam2/Cacna1g/Myh3/Ryr2/Cacna1h/Gaa/Cacna1s/Gsn/Chrna1/Casq2/Mtor/Nos1/Atp2a2/Abcc9/Atp2a1/Myh14/Scn5a/Ank2/Atp1a1/Kcnh2/Akap9/Atp1a3/Dsg2/Cacna1c/Ttn/Pde5a/Slc8a1/Dsp/Myh8/Myl4/Akap6/Myl1/Tnnc1/Strit1	39
GO:0007409	axonogenesis	80/1316	459/15441	2.56781949055982e-07	Sema4f/Nkx2-1/Golga2/Igf1r/Apc/D130043K22Rik/Sptbn4/Lama5/Tnr/Sema6a/Lama2/Nrcam/Myh10/Vcl/Sema3g/Nefm/Sema5a/Robo1/App/Celsr3/Mapk8ip3/Lama3/Slit1/Nrp2/Als2/Dst/Fn1/Epha4/Nfasc/Vangl2/Plxna2/Vim/Kif5c/Notch1/Grin1/Lrp4/Map1a/Macf1/Dpysl5/Plxna1/Nova2/L1cam/Plxna3/Aplp2/Dscaml1/Neo1/Mycbp2/Szt2/Ptprm/Cacna1a/Sema3f/Prdm8/Fstl4/Plxnb2/Notch3/Golga4/Sema6c/Ncam1/Dag1/Lrp1/Sema3d/Sipa1l1/Ccdc141/Meg…	80
GO:0003012	muscle system process	69/1316	376/15441	3.84611714002696e-07	Jup/Mybpc3/Sulf2/Atp1a2/Mymk/Met/Myh11/Atp2b1/Smtn/Pgam2/Rock2/Cacna1g/Myh3/Asb2/Tshz3/Ryr2/Mylk/Myom1/Cacna1h/Oga/Gaa/Igfbp5/Cacna1s/Myoc/Gsn/Notch1/Chrna1/Casq2/Lmna/Mtor/Nos1/Atp2a2/Flt1/Abcc9/Atp2a1/Myh14/Agt/Scn5a/Ank2/Atp1a1/Myh2/Acta2/Pawr/Dock4/Kcnh2/Abcc8/Akap9/Atp1a3/Sln/Trim72/Foxo1/Dsg2/Cmya5/Lmod1/Prkca/Cacna1c/Ttn/Gper1/Pde5a/Slc8a1/Dsp/Myh8/Ece1/Adra2b/Myl4/Akap6/Myl1/Tnnc1/Strit1	69
GO:0006936	muscle contraction	56/1316	277/15441	3.84611714002696e-07	Jup/Mybpc3/Sulf2/Atp1a2/Met/Myh11/Atp2b1/Smtn/Pgam2/Rock2/Cacna1g/Myh3/Tshz3/Ryr2/Mylk/Myom1/Cacna1h/Gaa/Cacna1s/Gsn/Chrna1/Casq2/Mtor/Nos1/Atp2a2/Flt1/Abcc9/Atp2a1/Myh14/Agt/Scn5a/Ank2/Atp1a1/Myh2/Acta2/Pawr/Dock4/Kcnh2/Akap9/Atp1a3/Dsg2/Lmod1/Prkca/Cacna1c/Ttn/Gper1/Pde5a/Slc8a1/Dsp/Myh8/Adra2b/Myl4/Akap6/Myl1/Tnnc1/Strit1	56
GO:0007156	homophilic cell adhesion via plasma membrane adhesion molecules	30/1316	102/15441	3.84611714002696e-07	Clstn3/Celsr1/Nrcam/Robo1/Celsr3/L1cam/Tenm3/Cdh5/Dscaml1/Clstn2/Ptprm/Dsg1c/Cdhr2/Ptpn23/Plxnb2/Dchs1/Clstn1/Sdk2/Ccdc141/Dsg2/Pcdhb8/Pcdhb18/Dscam/Pcdh1/Igfn1/Nectin2/Celsr2/Ceacam1/Pcdhga4/Pcdha7	30
GO:0003013	circulatory system process	81/1316	475/15441	4.04010306529945e-07	Acvrl1/Nkx2-1/Jup/Mybpc3/Cacna1e/Cacna1b/Corin/Atp1a2/Met/Bcr/Cacna2d2/Sptbn4/Atp2b1/Kcnmb1/Smtn/Rock2/Ace/Cacna1g/Ryr2/Nisch/Plec/App/Adcy6/Cacna1h/Epas1/Nedd4l/Tjp2/Slc1a1/Gaa/Cps1/F5/Gsn/Ntsr1/Casq2/Mtor/Tgfbr3/Nos1/Atp2a2/Col1a2/Abcc9/Mylk3/Cdh5/Agt/Scn5a/Ank2/Atp1a1/Ptprm/Acta2/Dock4/Kcnh2/Nos1ap/Mc3r/Akap12/Drd5/Abcc8/Lrp1/Akap9/Abcb1a/Atp1a3/Amot/Dsg2/Foxc1/Prkca/Cacna1c/Ttn/Gper1/Pde5a/Sl…	81
GO:1903115	regulation of actin filament-based movement	18/1316	43/15441	1.50627776029309e-06	Jup/Atp1a2/Ryr2/Cacna1h/Casq2/Nos1/Atp2a2/Scn5a/Ank2/Atp1a1/Acta2/Akap9/Dsg2/Cacna1c/Dsp/Akap6/Tnnc1/Strit1	18
GO:0070252	actin-mediated cell contraction	27/1316	91/15441	1.72704100657928e-06	Jup/Atp1a2/Cacna1g/Ccdc88c/Ryr2/Cacna1h/Pard3/Vil1/Gsn/Casq2/Nos1/Atp2a2/Abcc9/Scn5a/Ank2/Atp1a1/Myh2/Acta2/Kcnh2/Akap9/Dsg2/Cacna1c/Dsp/Myh8/Akap6/Tnnc1/Strit1	27
GO:0060048	cardiac muscle contraction	31/1316	120/15441	4.79516319820075e-06	Jup/Mybpc3/Atp1a2/Met/Smtn/Cacna1g/Ryr2/Cacna1h/Gaa/Gsn/Casq2/Mtor/Atp2a2/Abcc9/Scn5a/Ank2/Atp1a1/Kcnh2/Akap9/Atp1a3/Dsg2/Cacna1c/Ttn/Pde5a/Slc8a1/Dsp/Myl4/Akap6/Myl1/Tnnc1/Strit1	31
GO:0035637	multicellular organismal signaling	34/1316	140/15441	4.99653960757706e-06	Jup/Cacna1e/Sptbn4/Tnr/Kcnq2/Nrcam/Cacna1g/Ryr2/Cacna1i/Plec/Scn8a/Cacna1h/Nfasc/Chrna1/Mtor/Abcc9/Myh14/Agt/Scn5a/Ank2/Scn11a/Cacna1a/Scn7a/Pawr/Kcnh2/Drd5/Akap9/Dsg2/Cacna1c/Cacng8/Slc8a1/Dsp/Ank3/Scn2a	34
GO:0034329	cell junction assembly	67/1316	394/15441	9.42056546310945e-06	Acvrl1/Mmp14/Jup/Tek/Clstn3/Bcr/Adgrl1/Rock2/Ace/Itgb4/Vcl/Enpp2/Plec/App/Thbs2/Nedd4l/Slk/Pard3/Dst/Fn1/Pkp1/Nfasc/Myoc/Grin1/Lrp4/Il1b/Mpdz/Macf1/Add2/Gpc4/Cdh5/Agt/Clstn2/Bsn/Ppp1r9a/Ston1/Cacna1a/Plxnb2/Dchs1/Shank2/Ctnna1/Myo9a/Clstn1/Lrp1/Dnm3/Rcc2/Sdk2/Sipa1l1/Lhfpl4/Fmn1/Camsap3/Eif4g1/Prkca/Adnp/Igfn1/Epha3/Plxnb1/Tns1/Colq/Pclo/Kdr/Clasp1/Sptbn2/Afdn/Cgn/Peak1/Arvcf	67
GO:0090066	regulation of anatomical structure size	79/1316	497/15441	1.11735322634775e-05	Sema4f/Hip1r/Flii/D130043K22Rik/Atp1a2/Tnr/Tenm1/Slc12a5/Slc12a7/Slc12a4/Sema6a/Atp2b1/Kcnmb1/Sptbn1/Cyfip2/Rock2/Hnf1b/Ace/Cacna1g/Sptb/Sema3g/Nefm/Sema5a/Adcy6/Svil/Slit1/Rptor/Cps1/Vil1/Fn1/Gsn/Neb/Macf1/Mtor/Tgfbr3/Nos1/Add2/Atp2b2/Swap70/L1cam/Plxna3/Agt/Ppp1r9a/Ptprm/Specc1l/Sema3f/Cdhr2/Slc12a8/Acta2/Dock4/Fstl4/Cracd/Inf2/Golga4/Sema6c/Drd5/Lrp1/Sema3d/Myo3b/Fmn1/Megf8/Lmod1/Dscam/Foxc1/A…	79
GO:0071526	semaphorin-plexin signaling pathway	17/1316	44/15441	1.20506371809382e-05	Sema4f/Met/Sema6a/Sema3g/Sema5a/Nrp2/Plxna2/Plxna1/Plxna3/Sema3f/Plxnb2/Sema6c/Ncam1/Sema3d/Plxnb1/Ece1/Sema3b	17
GO:0098742	cell-cell adhesion via plasma-membrane adhesion molecules	40/1316	188/15441	1.23378731543873e-05	Clstn3/Adgrl1/Celsr1/Tenm1/Nrcam/Robo1/Celsr3/Cd6/Itgal/Gpc4/L1cam/Tenm3/Cdh5/Dscaml1/Clstn2/Ptprm/Dsg1c/Cdhr2/Ptpn23/Plxnb2/Dchs1/Clstn1/Sdk2/Ccdc141/Dsg2/Pcdhb8/Tenm4/Pcdhb18/Tenm2/Dscam/Pcdh1/Igfn1/Epha3/Nectin2/Myadm/Celsr2/Ceacam1/Pcdhga4/Pcdha7/Arvcf	40
GO:0042692	muscle cell differentiation	64/1316	374/15441	1.23378731543873e-05	Mmp14/Supt6/Mybpc3/Flii/Dnmt1/Arid1a/Mymk/Met/Mrtfb/Cacna2d2/Prox1/Piezo1/Kdm6b/Myh11/Myh10/Asb2/Tshz3/Nln/Myh9/Plec/Megf10/Pdgfrb/Smarca2/Igfbp5/Cacna1s/Vangl2/Notch1/Neb/Nfatc2/Casq2/Ptgfrn/Lmna/Mtor/Ski/Atp2a2/Stim1/Mylk3/Agt/Smarca4/Neo1/Ank2/Alpk2/Adamts15/Fer1l5/AW551984/Hnrnpu/Dicer1/Pgm5/Trim72/Wfikkn2/Lmod1/Myof/Nrap/Krt8/Ttn/Gper1/Slc8a1/Ankrd17/Akap6/Flnc/Sort1/Myo18b/Neu2/Syna	64
GO:0060047	heart contraction	43/1316	212/15441	1.55236157100422e-05	Jup/Mybpc3/Cacna1e/Cacna1b/Atp1a2/Met/Cacna2d2/Sptbn4/Smtn/Ace/Cacna1g/Ryr2/Cacna1h/Epas1/Slc1a1/Gaa/Gsn/Casq2/Mtor/Nos1/Atp2a2/Abcc9/Agt/Scn5a/Ank2/Atp1a1/Kcnh2/Nos1ap/Mc3r/Akap9/Atp1a3/Dsg2/Prkca/Cacna1c/Ttn/Pde5a/Slc8a1/Dsp/Myl4/Akap6/Myl1/Tnnc1/Strit1	43
GO:0019226	transmission of nerve impulse	24/1316	84/15441	1.71475651593515e-05	Cacna1e/Sptbn4/Tnr/Kcnq2/Nrcam/Cacna1g/Cacna1i/Plec/Scn8a/Cacna1h/Nfasc/Chrna1/Mtor/Myh14/Agt/Scn5a/Scn11a/Cacna1a/Scn7a/Pawr/Drd5/Cacng8/Ank3/Scn2a	24
GO:0086004	regulation of cardiac muscle cell contraction	15/1316	36/15441	1.82601222478464e-05	Jup/Atp1a2/Ryr2/Cacna1h/Casq2/Atp2a2/Scn5a/Ank2/Atp1a1/Akap9/Dsg2/Cacna1c/Dsp/Akap6/Strit1	15
GO:0098739	import across plasma membrane	36/1316	167/15441	3.29534880197778e-05	Cacna1e/Cacna1b/Slc1a2/Atp1a2/Atp1a4/Slc12a5/Slc12a7/Slc12a4/Slc1a4/Gfap/Slc7a8/Tspo2/Slc1a1/Cnga3/Cacna1s/Ntsr1/Abcc9/Slc8a2/Slc7a3/Agt/Scn5a/Atp1a1/Cacna1a/Slc12a8/Pawr/Kcnk9/Slc9a7/Slc30a1/Wnk2/Kcnh2/Slc7a5/Atp1a3/Slc7a1/Kcnj10/Cacna1c/Slc8a1	36
GO:0051146	striated muscle cell differentiation	50/1316	276/15441	4.97217241911303e-05	Mmp14/Mybpc3/Flii/Arid1a/Mymk/Met/Prox1/Piezo1/Kdm6b/Myh11/Myh10/Asb2/Nln/Myh9/Plec/Pdgfrb/Igfbp5/Cacna1s/Notch1/Neb/Nfatc2/Casq2/Ptgfrn/Lmna/Mtor/Ski/Stim1/Mylk3/Agt/Neo1/Alpk2/Adamts15/Fer1l5/AW551984/Hnrnpu/Dicer1/Pgm5/Trim72/Lmod1/Myof/Nrap/Krt8/Ttn/Slc8a1/Akap6/Flnc/Sort1/Myo18b/Neu2/Syna	50
GO:0002064	epithelial cell development	40/1316	200/15441	5.3815461663652e-05	Met/Prox1/Rock2/Ccdc88c/Il6st/Vcl/Plec/Cryaa/Tjp2/Fasn/Pard3/Tfcp2l1/Vim/Notch1/Il1b/Il1a/Notch2/Shroom3/Msn/Atrx/Cdh5/Agt/Smarca4/Myo1e/Bfsp2/Arhgef26/Akap9/Abcb1a/Dicer1/Sox18/Arid4a/Abca12/Ezr/Lamb2/Hydin/Afdn/Myadm/Cgn/Col22a1/Pde2a	40
GO:0003015	heart process	43/1316	223/15441	5.47137216229124e-05	Jup/Mybpc3/Cacna1e/Cacna1b/Atp1a2/Met/Cacna2d2/Sptbn4/Smtn/Ace/Cacna1g/Ryr2/Cacna1h/Epas1/Slc1a1/Gaa/Gsn/Casq2/Mtor/Nos1/Atp2a2/Abcc9/Agt/Scn5a/Ank2/Atp1a1/Kcnh2/Nos1ap/Mc3r/Akap9/Atp1a3/Dsg2/Prkca/Cacna1c/Ttn/Pde5a/Slc8a1/Dsp/Myl4/Akap6/Myl1/Tnnc1/Strit1	43
GO:0098659	inorganic cation import across plasma membrane	25/1316	97/15441	6.27387244632021e-05	Cacna1e/Cacna1b/Atp1a2/Atp1a4/Slc12a5/Slc12a7/Slc12a4/Cnga3/Cacna1s/Abcc9/Slc8a2/Scn5a/Atp1a1/Cacna1a/Slc12a8/Pawr/Kcnk9/Slc9a7/Slc30a1/Wnk2/Kcnh2/Atp1a3/Kcnj10/Cacna1c/Slc8a1	25
GO:0099587	inorganic ion import across plasma membrane	25/1316	97/15441	6.27387244632021e-05	Cacna1e/Cacna1b/Atp1a2/Atp1a4/Slc12a5/Slc12a7/Slc12a4/Cnga3/Cacna1s/Abcc9/Slc8a2/Scn5a/Atp1a1/Cacna1a/Slc12a8/Pawr/Kcnk9/Slc9a7/Slc30a1/Wnk2/Kcnh2/Atp1a3/Kcnj10/Cacna1c/Slc8a1	25
GO:0007018	microtubule-based movement	60/1316	361/15441	6.27387244632021e-05	Kpnb1/Cacna1e/Hap1/Atp1a4/Met/Kif1a/Pltp/Kif3a/Dync1h1/Dnah1/Cfap54/Ap3d1/Adcy3/Kif13a/Ktn1/Nefm/Dnah5/Kif21a/App/Tcte1/Mapk8ip3/Dst/Adcy10/Kif5c/Map1a/Kif3b/Ash1l/Fmn2/Htt/Wdr66/Ift122/Drc7/Bsn/Dnah8/Traf3ip1/Kif4/Myo5a/Bicd2/Dnah10/Ift172/Kif16b/Hnrnpu/Cep131/Madd/Ak7/Kif21b/Sun2/Camsap3/Igbp1b/Dync2h1/Dnah14/Map1b/Dnah6/Dnah9/Hydin/Kif27/Kif1b/Wdr35/Celsr2/Spef2	60
GO:0042391	regulation of membrane potential	67/1316	423/15441	7.99516777376213e-05	Sez6/Jup/Grik3/Grin2d/Crtc1/Atp1a4/Met/Piezo1/Kcnq2/Nrcam/Cacna1g/Ryr2/Cacna1i/App/Slc4a8/Scn8a/Cacna1h/Nedd4l/Oga/Myoc/Grin1/Chrna1/Ntsr1/Casq2/Vcp/Mtor/Gabrb1/Atp2a2/Grin2b/Slc8a2/Myh14/Gabre/Gabrq/Abcd1/Chrnb3/Cngb1/Wwp2/Agt/Nedd4/Scn5a/Ank2/Ppp1r9a/Atp1a1/Scn11a/Cacna1a/Scn7a/Pawr/Kcnk9/Kcnh2/Nos1ap/Akap9/Atp1a3/Rims1/Dsg2/Kcnj10/Kcnb1/Cacna1c/Slc8a1/Dsp/Kcnq3/Grin2a/Pclo/Akap6/Kdr/Afdn/Ank3/…	67
GO:0048846	axon extension involved in axon guidance	14/1316	36/15441	9.78743582705942e-05	Sema4f/Sema6a/Sema3g/Sema5a/Slit1/Nrp2/Plxna3/Sema3f/Sema6c/Sema3d/Megf8/Dscam/Slit3/Sema3b	14
GO:1902284	neuron projection extension involved in neuron projection guidance	14/1316	36/15441	9.78743582705942e-05	Sema4f/Sema6a/Sema3g/Sema5a/Slit1/Nrp2/Plxna3/Sema3f/Sema6c/Sema3d/Megf8/Dscam/Slit3/Sema3b	14
GO:0043244	regulation of protein-containing complex disassembly	28/1316	120/15441	0.000103786270860147	Flii/Nes/Igf1r/Insr/Apc/Apc2/Nav3/Sptbn1/Sptb/Sema5a/Svil/Oga/Vil1/Gsn/Map1a/Add2/Swap70/Eml4/Specc1l/Cracd/Setx/Camsap3/Lmod1/Map1b/Sptan1/Clasp1/Tecpr1/Clec16a	28
GO:0055001	muscle cell development	38/1316	192/15441	0.000105728186958779	Mybpc3/Flii/Met/Cacna2d2/Prox1/Myh11/Myh10/Asb2/Plec/Megf10/Pdgfrb/Cacna1s/Notch1/Neb/Nfatc2/Casq2/Lmna/Mtor/Ski/Atp2a2/Mylk3/Agt/Ank2/Alpk2/Fer1l5/Hnrnpu/Dicer1/Pgm5/Wfikkn2/Lmod1/Myof/Nrap/Krt8/Ttn/Slc8a1/Akap6/Flnc/Myo18b	38
GO:0043588	skin development	43/1316	231/15441	0.00011244320395319	Col1a1/Jup/Nom1/Apc/Met/Bcr/Lama5/Celsr1/Egfr/Rock2/Nf1/Itgb4/Scel/Plec/Anxa1/Igfbp5/Vangl2/Irf6/Col5a1/Notch1/Lrp4/Il1a/Tgm3/Ash1l/Ncor2/Col1a2/Gprc5d/Smarca4/Alox12b/Evpl/Myo5a/Dhcr24/Krt80/Dicer1/Cd109/Sox18/Krt8/Foxc1/Abca12/Krt9/Dsp/Numa1/Pou3f1	43
GO:0050808	synapse organization	73/1316	481/15441	0.00011244320395319	Sez6/Ncan/Igf1r/Insr/Clstn3/Cacna2d2/Adgrl1/Kif1a/Tnr/Rock2/Nrcam/Myh10/App/Itsn1/Thbs2/Slc1a1/Nrp2/Als2/Epha4/Cacna1s/Nfasc/Ppfia4/Grin1/Chrna1/Lrp4/Tnc/Vcp/Add2/Erc1/Grin2b/Atp2b2/Slc8a2/Gpc4/Gripap1/L1cam/Dctn1/Nedd4/Clstn2/Bsn/Ppp1r9a/Myo5a/Cacna1a/Sema3f/Unc13a/Plxnb2/Syn1/Shank2/Nos1ap/Dag1/Clstn1/Dnm3/Sdk2/Sipa1l1/Lhfpl4/Eif4g1/Prkca/Adnp/Igfn1/Epha3/Lamb2/Shisa7/Tanc2/Plxnb1/Shisa6/Colq/S…	73
GO:0050804	modulation of chemical synaptic transmission	75/1316	499/15441	0.000113364596147669	Grik3/Grin2d/Crtc1/Stat3/Cacna1b/Hap1/Clstn3/Met/Bcr/Cacna2d2/Tnr/Plcg1/Lama2/Nf1/Gfap/Akap5/Tshz3/Nisch/App/Slc4a8/Camk2a/Slc1a1/Epha4/Dnm1/Grin1/Map1a/Il1b/Bche/Mtor/Sorcs2/Htt/Nos1/Atp2a2/Erc1/Grin2b/Atp2b2/Slc8a2/L1cam/Chrnb3/Agt/Nedd4/Rasgrf1/Clstn2/Ppp1r9a/Vps18/Myo5a/Cacna1a/Unc13a/Syn1/Vgf/Slc30a1/Shank2/Akap12/Drd5/Ncam1/Clstn1/Akap9/Rims1/Sipa1l1/Kcnj10/Tubb2b/Dlgap2/Baiap3/Kcnb1/Prkca/…	75
GO:0018149	peptide cross-linking	11/1316	23/15441	0.000113364596147669	Anxa1/Fn1/Tgm3/Tgm6/Bgn/Mamdc2/Evpl/Abca7/Tgm2/Dsp/Spock2	11
GO:0099177	regulation of trans-synaptic signaling	75/1316	500/15441	0.000116820540781247	Grik3/Grin2d/Crtc1/Stat3/Cacna1b/Hap1/Clstn3/Met/Bcr/Cacna2d2/Tnr/Plcg1/Lama2/Nf1/Gfap/Akap5/Tshz3/Nisch/App/Slc4a8/Camk2a/Slc1a1/Epha4/Dnm1/Grin1/Map1a/Il1b/Bche/Mtor/Sorcs2/Htt/Nos1/Atp2a2/Erc1/Grin2b/Atp2b2/Slc8a2/L1cam/Chrnb3/Agt/Nedd4/Rasgrf1/Clstn2/Ppp1r9a/Vps18/Myo5a/Cacna1a/Unc13a/Syn1/Vgf/Slc30a1/Shank2/Akap12/Drd5/Ncam1/Clstn1/Akap9/Rims1/Sipa1l1/Kcnj10/Tubb2b/Dlgap2/Baiap3/Kcnb1/Prkca/…	75
GO:0007162	negative regulation of cell adhesion	47/1316	264/15441	0.000119352917789952	Acvrl1/Mmp14/Col1a1/Lamb1/Tnr/Erbb3/Sema6a/Nf1/Sema5a/Enpp2/Meltf/Cd74/Anxa1/Podxl/Epha4/Plxna2/Myoc/Notch1/Tnc/Pla2g2f/Mad1l1/Dtx1/Gpnmb/Plxna1/Swap70/Plxna3/Angpt2/Ido1/Bcar1/Dscaml1/Specc1l/Foxj1/Pawr/Plxnb2/Cyld/Lrp1/Rcc2/Dscam/Abca12/Vtcn1/Spn/Plxnb1/Pde5a/Mia3/Myadm/Ptprz1/Ceacam1	47
GO:0060401	cytosolic calcium ion transport	35/1316	173/15441	0.00013997196619075	Grin2d/Cacna1e/Cacna1b/Hap1/Plcg1/Atp2b1/Rgs9/Cacna1g/Akap5/Ryr2/Cacna1i/Lhcgr/Diaph1/Oga/Cacna1s/Grin1/Ntsr1/Casq2/Htt/Atp2a2/Adcyap1r1/Itpr1/Grin2b/Itpr2/Slc8a2/Atp2b3/Ank2/Myo5a/Cacna1a/Pawr/Cacna1c/Gper1/Slc8a1/Grin2a/Akap6	35
GO:0086003	cardiac muscle cell contraction	19/1316	65/15441	0.00013997196619075	Jup/Atp1a2/Cacna1g/Ryr2/Cacna1h/Gsn/Casq2/Atp2a2/Abcc9/Scn5a/Ank2/Atp1a1/Kcnh2/Akap9/Dsg2/Cacna1c/Dsp/Akap6/Strit1	19
GO:1901880	negative regulation of protein depolymerization	20/1316	72/15441	0.000175950158156305	Flii/Apc/Apc2/Nav3/Sptbn1/Sptb/Svil/Vil1/Gsn/Map1a/Add2/Swap70/Eml4/Specc1l/Cracd/Camsap3/Lmod1/Map1b/Sptan1/Clasp1	20
GO:1901879	regulation of protein depolymerization	22/1316	85/15441	0.000194194278203181	Flii/Nes/Apc/Apc2/Nav3/Sptbn1/Sptb/Sema5a/Svil/Vil1/Gsn/Map1a/Add2/Swap70/Eml4/Specc1l/Cracd/Camsap3/Lmod1/Map1b/Sptan1/Clasp1	22
GO:0008016	regulation of heart contraction	35/1316	176/15441	0.000197114660700528	Jup/Mybpc3/Cacna1e/Cacna1b/Atp1a2/Cacna2d2/Sptbn4/Smtn/Cacna1g/Ryr2/Cacna1h/Epas1/Slc1a1/Gaa/Casq2/Nos1/Atp2a2/Abcc9/Agt/Scn5a/Ank2/Atp1a1/Kcnh2/Nos1ap/Mc3r/Akap9/Dsg2/Prkca/Cacna1c/Pde5a/Slc8a1/Dsp/Myl4/Akap6/Strit1	35
GO:0001525	angiogenesis	71/1316	474/15441	0.000206204268851268	Fap/Acvrl1/Hk2/Jup/Stat3/Hif3a/Tek/Vav2/Sash1/Plcg1/Sema6a/Ptprb/Flt4/Rock2/Ace/Nf1/Gpld1/Sema5a/Enpp2/Myh9/Robo1/Adamts1/Thbs2/Smoc2/Epas1/Pdgfrb/Anxa1/Hgs/Nrp2/Fn1/Ncl/Vangl2/Notch1/Creb3l1/Il1b/Il1a/Il12a/Notch2/Jak1/Hspg2/Flt1/Stim1/Vegfd/Angpt2/Col4a2/Adgrg1/Cdh5/Agt/Amotl2/Cspg4/Tie1/Ptprm/Ago2/Notch3/Abcc8/Dicer1/Mmrn2/Amot/Pik3r6/Sox18/Lemd3/Foxc1/Prkca/Mia3/Col8a2/Adra2b/Kdr/Hhip/Ceacam1…	71
GO:0071417	cellular response to organonitrogen compound	73/1316	493/15441	0.000223120066905746	Hnrnpd/Col1a1/Jup/Stat6/Stat3/Dnmt1/Slc1a2/Igf1r/Insr/Apc/Ankrd26/Atp2b1/Hsp90b1/Egfr/Grb10/Rock2/Lpin1/Rgs9/Tshr/Ryr2/Gpld1/App/Adcy6/Ubr2/Lhcgr/Diaph1/Camk2a/Slc1a1/Rptor/Igfbp5/Epha4/Eprs/Vim/Il1b/Casq2/Bcar3/Jak1/Mtor/Htt/Gabrb1/Nos1/Col1a2/Itpr1/Itpr2/Sfrp1/Bcar1/Agt/Smarcc1/Myo5a/Cacna1a/Larp1/Ctnna1/Tgm2/Drd5/Lrp1/Trim41/Akap9/Atp1a3/Ptpre/Trim72/Foxo1/Pcsk9/Sorl1/Prkca/Ezr/Gper1/Slc8a1/So…	73
GO:0032970	regulation of actin filament-based process	60/1316	380/15441	0.000223120066905746	Hip1r/Jup/Flii/Tek/Atp1a2/Met/Prox1/Celsr1/Tenm1/Sptbn1/Cyfip2/Rock2/Sptb/Ryr2/Iqgap2/Sema5a/Myh9/Cacna1h/Svil/Pdgfrb/Pard3/Vil1/Vangl2/Myoc/Gsn/Neb/Il1a/Casq2/Notch2/Mtor/Nos1/Atp2a2/Add2/Swap70/Mylk3/Cgnl1/Scn5a/Ank2/Ppp1r9a/Atp1a1/Specc1l/Acta2/Cracd/Lrp1/Akap9/Myo3b/Fmn1/Dsg2/Lmod1/Cacna1c/Epha3/Dsp/Magel2/Sptan1/Akap6/Clasp1/Myadm/Arhgef10/Tnnc1/Strit1	60
GO:0045104	intermediate filament cytoskeleton organization	16/1316	50/15441	0.000223120066905746	Nes/Gfap/Nefm/Plec/Dst/Des/Pkp1/Vim/Macf1/Bfsp2/Evpl/Krt80/Fam83h/Krt8/Krt9/Dsp	16
GO:0045446	endothelial cell differentiation	25/1316	106/15441	0.000223120066905746	Acvrl1/Met/Prox1/Kdm6b/Rock2/Vcl/Tjp2/Fasn/Notch1/Il1b/Msn/Cdh5/Agt/Tie1/Arhgef26/Cul7/Dicer1/Sox18/Ezr/Kdr/Afdn/Myadm/Ceacam1/Col22a1/Pde2a	25
GO:0071407	cellular response to organic cyclic compound	64/1316	415/15441	0.000224001776823385	Jup/Stat3/Dnmt1/Slc1a2/Atp1a2/Zmiz1/Arid1a/Hsp90b1/Egfr/Kcnmb1/Rock2/Rgs9/Adcy3/Ryr2/Gpld1/App/Adcy6/Calcoco1/Npc1/Diaph1/Anxa1/Slc1a1/Igfbp5/Ifih1/Il1b/Casq2/Padi2/Htt/Gabrb1/Nos1/Ncor2/Zc3hav1/Itpr1/Itpr2/Msn/Sfrp1/Ces1f/Smarca4/Nedd4/Atp1a1/Vps18/Zbtb7a/Larp1/Ubr5/Ctnna1/Tgm2/Abhd2/Drd5/Hnrnpu/Akap9/Safb2/Dhx9/Kmt2d/Zfp366/Ezr/Gper1/Slc8a1/Ep300/Ces1d/Akap6/Trerf1/Mn1/Safb/Pde2a	64
GO:0031589	cell-substrate adhesion	55/1316	339/15441	0.000239487012571301	Egfl6/Acvrl1/Mmp14/Col1a1/Jup/Vwf/Lamb1/Ddr1/Tek/Bcr/Lama5/Ntn4/Nf1/Itgb4/Nid2/Vcl/Enpp2/Parvb/Meltf/Smoc2/Slk/Fn1/Lamb3/Myoc/Notch1/Atrn/Macf1/Itgal/L1cam/Angpt2/Sfrp1/Bcar1/Agt/Strc/Ston1/Tecta/Prex1/Dag1/Lrp1/Rcc2/Mslnl/Dicer1/Fmn1/Camsap3/Epha3/Lamb2/Spock2/Dock1/Frem1/Kdr/Fbln2/Clasp1/Myadm/Ptprz1/Peak1	55
GO:0008544	epidermis development	45/1316	257/15441	0.000247113924731653	Nom1/Jag2/Igf1r/Insr/Apc/Bcr/Lama5/Celsr1/Kif3a/Egfr/Rock2/Nf1/Scel/Plec/Clic5/Anxa1/Igfbp5/Vangl2/Irf6/Notch1/Lrp4/Il1a/Tgm3/Ncor2/Gprc5d/Atp2b2/Myo7a/Smarca4/Strc/Evpl/Myo5a/Krt80/Ift172/Dicer1/Myo3b/Cd109/Sox18/Krt8/Foxc1/Abca12/Dsp/Lhfpl5/Numa1/Pdzd7/Pou3f1	45
GO:0085029	extracellular matrix assembly	14/1316	40/15441	0.000258997186439899	Lamb1/Myh11/Ntn4/Ltbp3/Lamb3/Notch1/Col1a2/Agt/Thsd4/Tie1/Dag1/Ltbp4/Lamb2/Clasp1	14
GO:0043242	negative regulation of protein-containing complex disassembly	21/1316	81/15441	0.000258997186439899	Flii/Apc/Apc2/Nav3/Sptbn1/Sptb/Svil/Vil1/Gsn/Map1a/Add2/Swap70/Eml4/Specc1l/Cracd/Camsap3/Lmod1/Map1b/Sptan1/Clasp1/Clec16a	21
GO:0007044	cell-substrate junction assembly	23/1316	94/15441	0.000258997186439899	Acvrl1/Mmp14/Tek/Bcr/Itgb4/Vcl/Enpp2/Plec/Slk/Dst/Fn1/Myoc/Macf1/Ston1/Lrp1/Rcc2/Fmn1/Camsap3/Epha3/Tns1/Kdr/Clasp1/Peak1	23
GO:0045103	intermediate filament-based process	16/1316	51/15441	0.000260675882568002	Nes/Gfap/Nefm/Plec/Dst/Des/Pkp1/Vim/Macf1/Bfsp2/Evpl/Krt80/Fam83h/Krt8/Krt9/Dsp	16
GO:0098657	import into cell	39/1316	211/15441	0.000272855691120793	Cacna1e/Cacna1b/Slc1a2/Atp1a2/Atp1a4/Slc12a5/Slc12a7/Slc12a4/Slc1a4/Gfap/Slc7a8/Tspo2/Slc1a1/Cnga3/Cacna1s/Eprs/Ntsr1/Nos1/Abcc9/Slc8a2/Slc7a3/Agt/Scn5a/Atp1a1/Cacna1a/Slc12a8/Pawr/Kcnk9/Slc9a7/Slc30a1/Wnk2/Kcnh2/Slc7a5/Atp1a3/Slc7a1/Kcnj10/Slc29a4/Cacna1c/Slc8a1	39
GO:0060402	calcium ion transport into cytosol	31/1316	151/15441	0.000293750687431614	Grin2d/Cacna1e/Cacna1b/Hap1/Plcg1/Cacna1g/Akap5/Ryr2/Cacna1i/Lhcgr/Diaph1/Oga/Cacna1s/Grin1/Ntsr1/Casq2/Htt/Adcyap1r1/Itpr1/Grin2b/Itpr2/Slc8a2/Ank2/Myo5a/Cacna1a/Pawr/Cacna1c/Gper1/Slc8a1/Grin2a/Akap6	31
GO:0032984	protein-containing complex disassembly	40/1316	221/15441	0.00033727280635429	Flii/Nes/Igf1r/Insr/Apc/Arid1a/Apc2/Nav3/Sptbn1/Akap5/Sptb/Sema5a/Nckap5l/Svil/Oga/Vil1/Gsn/Map1a/Vcp/Atp2a2/Add2/Swap70/Smarca4/Smarcc1/Pik3r4/Eml4/Specc1l/Dhx8/Rubcnl/Supt16/Cracd/Setx/Camsap3/Lmod1/Mical3/Map1b/Sptan1/Clasp1/Tecpr1/Clec16a	40
GO:0090257	regulation of muscle system process	41/1316	229/15441	0.00033727280635429	Jup/Atp1a2/Mymk/Atp2b1/Smtn/Rock2/Ryr2/Cacna1h/Oga/Igfbp5/Notch1/Casq2/Lmna/Mtor/Atp2a2/Flt1/Atp2a1/Agt/Scn5a/Ank2/Atp1a1/Pawr/Dock4/Abcc8/Akap9/Sln/Foxo1/Dsg2/Cmya5/Prkca/Cacna1c/Ttn/Gper1/Pde5a/Slc8a1/Dsp/Ece1/Adra2b/Akap6/Tnnc1/Strit1	41
GO:0050770	regulation of axonogenesis	35/1316	183/15441	0.00036786656678501	Sema4f/Golga2/D130043K22Rik/Tnr/Sema6a/Sema3g/Nefm/Sema5a/Robo1/Slit1/Fn1/Epha4/Plxna2/Vim/Grin1/Lrp4/Macf1/Plxna1/L1cam/Plxna3/Cacna1a/Sema3f/Fstl4/Plxnb2/Golga4/Sema6c/Lrp1/Sema3d/Sipa1l1/Megf8/Dscam/Adnp/Map1b/Plxnb1/Sema3b	35
GO:0098840	protein transport along microtubule	8/1316	14/15441	0.000414235589137438	Kif1a/Kif3a/Mapk8ip3/Kif5c/Map1a/Myo5a/Cep131/Camsap3	8
GO:0099118	microtubule-based protein transport	8/1316	14/15441	0.000414235589137438	Kif1a/Kif3a/Mapk8ip3/Kif5c/Map1a/Myo5a/Cep131/Camsap3	8
GO:0055117	regulation of cardiac muscle contraction	18/1316	65/15441	0.000414235589137438	Jup/Atp1a2/Smtn/Ryr2/Cacna1h/Casq2/Atp2a2/Scn5a/Ank2/Atp1a1/Akap9/Dsg2/Cacna1c/Pde5a/Slc8a1/Dsp/Akap6/Strit1	18
GO:0050905	neuromuscular process	34/1316	178/15441	0.000480599207225999	Grin2d/Bcr/Camta1/Tnr/Myh10/Myh3/Tshz3/App/Scn8a/Clic5/Gaa/Grin1/Chrna1/Map1a/Mtor/Itpr1/Grin2b/Atp2b2/Atp2a1/Myh14/Myo7a/Dctn1/Aars/Aplp2/Stra6/Mycbp2/Myo5a/Cacna1a/Herc1/Ankfn1/Myh8/Grin2a/Tnnc1/Strit1	34
GO:1903522	regulation of blood circulation	41/1316	233/15441	0.000480599207225999	Jup/Mybpc3/Cacna1e/Cacna1b/Atp1a2/Cacna2d2/Sptbn4/Atp2b1/Smtn/Ace/Cacna1g/Ryr2/App/Cacna1h/Epas1/Slc1a1/Gaa/Casq2/Nos1/Atp2a2/Abcc9/Agt/Scn5a/Ank2/Atp1a1/Dock4/Kcnh2/Nos1ap/Mc3r/Akap9/Dsg2/Prkca/Cacna1c/Pde5a/Slc8a1/Dsp/Adra2b/Myl4/Akap6/Wdr35/Strit1	41
GO:0048841	regulation of axon extension involved in axon guidance	12/1316	32/15441	0.000481948985233738	Sema4f/Sema6a/Sema3g/Sema5a/Slit1/Plxna3/Sema3f/Sema6c/Sema3d/Megf8/Dscam/Sema3b	12
GO:0001667	ameboidal-type cell migration	61/1316	403/15441	0.000530515056752822	Fap/Acvrl1/Sema4f/Jup/Tek/Met/Prox1/Sash1/Lama5/Plcg1/Sema6a/Flt4/Rock2/Nf1/Itgb4/Gpld1/Sema3g/Sema5a/Enpp2/Myh9/Plec/Robo1/Smoc2/Anxa1/Nrp2/Vil1/Fn1/Notch1/Macf1/Mtor/Tgfbr3/Angpt2/Cdh5/Bcar1/Agt/Amotl2/Ptprm/Sema3f/Dpp4/Acta2/Ptpn23/Ago2/Akap12/Sema6c/Sema3d/Rcc2/Dicer1/Mmrn2/Amot/Arsb/Megf8/Lemd3/Prkca/Slc8a1/Tns1/Mia3/Sema3b/Dock1/Kdr/Clasp1/Ceacam1	61
GO:0019722	calcium-mediated signaling	30/1316	149/15441	0.00053831605973464	Nfat5/Adgrl1/Camta1/Plcg1/Erbb3/Akap5/Ryr2/App/Lhcgr/Zap70/Nfatc2/Casq2/Mtor/Htt/Atp2a2/Itpr1/Slc8a2/Itgal/L1cam/Ank2/Ppp1r9a/Ncam1/Ackr2/Cmya5/Tenm2/Slc8a1/Ksr2/Akap6/Kdr/Ceacam1	30
GO:0099111	microtubule-based transport	37/1316	203/15441	0.000558111000115443	Hap1/Kif1a/Kif3a/Dync1h1/Dnah1/Cfap54/Ap3d1/Kif13a/Nefm/Dnah5/App/Mapk8ip3/Dst/Adcy10/Kif5c/Map1a/Kif3b/Htt/Ift122/Bsn/Traf3ip1/Myo5a/Bicd2/Ift172/Hnrnpu/Cep131/Madd/Ak7/Sun2/Camsap3/Dync2h1/Map1b/Dnah9/Kif27/Kif1b/Wdr35/Spef2	37
GO:0055075	potassium ion homeostasis	10/1316	23/15441	0.000573744367373549	Atp1a2/Atp1a4/Slc12a5/Slc12a7/Slc12a4/Atp1a1/Slc12a8/Kcnh2/Atp1a3/Kcnj10	10
GO:0001508	action potential	28/1316	135/15441	0.000573744367373549	Jup/Nrcam/Cacna1g/Ryr2/Cacna1i/Scn8a/Cacna1h/Chrna1/Ntsr1/Mtor/Atp2a2/Grin2b/Slc8a2/Myh14/Scn5a/Ank2/Scn11a/Scn7a/Pawr/Kcnh2/Akap9/Dsg2/Kcnb1/Cacna1c/Dsp/Grin2a/Ank3/Scn2a	28
GO:0055006	cardiac cell development	22/1316	93/15441	0.000585006444937776	Met/Prox1/Myh11/Myh10/Asb2/Plec/Pdgfrb/Notch1/Neb/Lmna/Mtor/Tgfbr3/Mylk3/Agt/Alpk2/Hnrnpu/Dicer1/Nrap/Ttn/Slc8a1/Akap6/Myo18b	22
GO:0150115	cell-substrate junction organization	23/1316	100/15441	0.000598962972730321	Acvrl1/Mmp14/Tek/Bcr/Itgb4/Vcl/Enpp2/Plec/Slk/Dst/Fn1/Myoc/Macf1/Ston1/Lrp1/Rcc2/Fmn1/Camsap3/Epha3/Tns1/Kdr/Clasp1/Peak1	23
GO:0050767	regulation of neurogenesis	63/1316	426/15441	0.000725972666627933	Sema4f/Golga2/D130043K22Rik/Hap1/Met/Tnr/Sema6a/Ace/Nf1/Gfap/Akap5/Il6st/Sema3g/Sema5a/Enpp2/Robo1/Man2a1/Slit1/Fn1/Epha4/Plxna2/Vim/Notch1/Lrp4/Il1b/Tnik/Macf1/Mtor/Ski/Nos1/Cit/Flt1/Plxna1/L1cam/Plxna3/Fbxw8/Sema3f/Fstl4/Plxnb2/Ctnna1/Tgm2/Cul7/Golga4/Sema6c/Dag1/Abcc8/Lrp1/Sema3d/Spen/Dicer1/Zfp488/Megf8/Tenm4/Sorl1/Dscam/Adnp/Map1b/Plxnb1/Gper1/Sema3b/Kdr/Afdn/Ptprz1	63
GO:0048738	cardiac muscle tissue development	40/1316	230/15441	0.000725972666627933	Mybpc3/Apc/Arid1a/Met/Mrtfb/Prox1/Aldh1a2/Erbb3/Kdm6b/Myh11/Myh10/Asb2/Ryr2/Plec/Pdgfrb/Ankrd1/Notch1/Neb/Lmna/Hspg2/Ube4b/Mtor/Tgfbr3/Mylk3/Agt/Alpk2/AW551984/Ncam1/Hnrnpu/Dicer1/Dsg2/Tenm4/Nrap/Foxc1/Ttn/Slc8a1/Dsp/Akap6/Myo18b/Tnnc1	40
GO:0060560	developmental growth involved in morphogenesis	44/1316	263/15441	0.000737493223089938	Sema4f/Ddr1/D130043K22Rik/Tnr/Sfrp5/Sema6a/Cyfip2/Hnf1b/Vcl/Sema3g/Sema5a/Robo1/App/Nedd4l/Slit1/Nrp2/Fn1/Vangl2/Notch1/Slc23a2/Tnc/Macf1/Rasal1/Plxna1/L1cam/Plxna3/Sfrp1/Sema3f/Unc13a/Fstl4/Golga4/Sema6c/Lrp1/Sema3d/Rims1/Fmn1/Megf8/Dscam/Adnp/Map1b/Lamb2/Slit3/Sema3b/Afdn	44
GO:0030705	cytoskeleton-dependent intracellular transport	35/1316	191/15441	0.000779455583502385	Hap1/Kif1a/Kif3a/Myo1b/Dync1h1/Ap3d1/Ccdc88c/Kif13a/Nefm/App/Mapk8ip3/Dst/Kif5c/Map1a/Kif3b/Htt/Ift122/Myo7a/Myo1e/Bsn/Myo5c/Traf3ip1/Myo5a/Bicd2/Ift172/Hnrnpu/Cep131/Madd/Sun2/Camsap3/Dync2h1/Map1b/Tanc2/Kif1b/Wdr35	35
GO:0086010	membrane depolarization during action potential	11/1316	29/15441	0.000886690847713263	Cacna1g/Cacna1i/Scn8a/Cacna1h/Scn5a/Scn11a/Scn7a/Kcnh2/Cacna1c/Ank3/Scn2a	11
GO:0009611	response to wounding	62/1316	422/15441	0.000994287406380717	Acvrl1/Col1a1/Vwf/Ddr1/Slc1a2/Igf1r/D130043K22Rik/Sulf2/Tnr/Celsr1/Nf1/Itgb4/Myh10/Gfap/Myh9/Plec/Mylk/Serping1/Smoc2/Mapk8ip3/Anxa1/Slc1a1/Pard3/Dst/Vil1/Fn1/Epha4/Vangl2/F5/Col5a1/Il1a/Notch2/Tnc/Macf1/Mtor/Tmprss4/Neo1/Myh2/Evpl/Acta2/Prss56/Fer1l5/Abhd2/Drd5/Abcc8/Lrp1/Trim72/Prr33/Cd109/Myof/Sarm1/Prkca/Lamb2/Dsp/Mia3/Adra2b/Grin2a/Kdr/Clasp1/Ceacam1/Thbd/Neat1	62
GO:0034765	regulation of ion transmembrane transport	64/1316	442/15441	0.00114687217877988	Grin2d/Cacna1e/Cacna1b/Hap1/Atp1a2/Cacna2d2/Kcnq2/Plcg1/Kcnmb1/Rgs9/Ryr2/App/Clic6/Scn8a/Clic5/Lhcgr/Cacna1h/Diaph1/Nedd4l/Cacna1s/Grin1/Ntsr1/Casq2/Mtor/Htt/Nos1/Abcc9/Stim1/Wwp2/Agt/Nedd4/Rasgrf1/Scn5a/Ank2/Scn11a/Myo5a/Cacna1a/Hk1/Slc30a1/Wnk2/Kcnh2/Nos1ap/Abcc8/Akap9/Lrrc52/Abcb1a/Sln/Pcsk9/Kcnj10/Pirt/Kcnb1/Prkca/Cacna1c/Cacng8/Gper1/Shisa6/Slc8a1/Kcnq3/Grin2a/Akap6/Ank3/Ahnak/Scn2a/Strit1	64
GO:0035051	cardiocyte differentiation	30/1316	156/15441	0.00116762549558034	Arid1a/Met/Prox1/Kdm6b/Myh11/Egfr/Myh10/Asb2/Plec/Pdgfrb/Vangl2/Notch1/Neb/Lmna/Mtor/Tgfbr3/Mylk3/Agt/Alpk2/AW551984/Hnrnpu/Dicer1/Sox18/Tenm4/Nrap/Ttn/Gper1/Slc8a1/Akap6/Myo18b	30
GO:0050920	regulation of chemotaxis	35/1316	195/15441	0.00116762549558034	Sema4f/Met/Lbp/Sema6a/Sema3g/Sema5a/Robo1/App/Smoc2/Cd74/Pdgfrb/Slit1/Il23a/Fn1/Notch1/Il1b/Il12a/Padi2/Nova2/Swap70/Vegfd/Plxna3/Angpt2/Mycbp2/Sema3f/Dpp4/Prss56/Sema6c/Sema3d/Megf8/Tubb2b/Dscam/Prkca/Sema3b/Kdr	35
GO:0051261	protein depolymerization	24/1316	112/15441	0.00122005319644009	Flii/Nes/Apc/Apc2/Nav3/Sptbn1/Sptb/Sema5a/Nckap5l/Svil/Vil1/Gsn/Map1a/Add2/Swap70/Eml4/Specc1l/Cracd/Camsap3/Lmod1/Mical3/Map1b/Sptan1/Clasp1	24
GO:0050848	regulation of calcium-mediated signaling	17/1316	65/15441	0.00129308736379836	Nfat5/Camta1/Erbb3/Akap5/Lhcgr/Zap70/Mtor/Htt/Itpr1/Slc8a2/Itgal/L1cam/Ncam1/Cmya5/Akap6/Kdr/Ceacam1	17
GO:1990573	potassium ion import across plasma membrane	13/1316	41/15441	0.00129308736379836	Atp1a2/Atp1a4/Slc12a5/Slc12a7/Slc12a4/Abcc9/Atp1a1/Slc12a8/Kcnk9/Wnk2/Kcnh2/Atp1a3/Kcnj10	13
GO:0006942	regulation of striated muscle contraction	19/1316	78/15441	0.00129308736379836	Jup/Atp1a2/Smtn/Ryr2/Cacna1h/Casq2/Atp2a2/Atp2a1/Scn5a/Ank2/Atp1a1/Akap9/Dsg2/Cacna1c/Pde5a/Slc8a1/Dsp/Akap6/Strit1	19
GO:0032535	regulation of cellular component size	54/1316	356/15441	0.00129654333060263	Sema4f/Hip1r/Flii/D130043K22Rik/Tnr/Tenm1/Slc12a5/Slc12a7/Slc12a4/Sema6a/Sptbn1/Cyfip2/Sptb/Sema3g/Nefm/Sema5a/Svil/Slit1/Rptor/Vil1/Fn1/Gsn/Neb/Macf1/Mtor/Add2/Atp2b2/Swap70/L1cam/Plxna3/Ppp1r9a/Specc1l/Sema3f/Cdhr2/Slc12a8/Fstl4/Cracd/Inf2/Golga4/Sema6c/Lrp1/Sema3d/Myo3b/Fmn1/Megf8/Lmod1/Dscam/Adnp/Ezr/Map1b/Sptan1/Sema3b/Pclo/Myadm	54
GO:0003158	endothelium development	25/1316	120/15441	0.00130143925860621	Acvrl1/Met/Prox1/Kdm6b/Rock2/Vcl/Tjp2/Fasn/Notch1/Il1b/Msn/Cdh5/Agt/Tie1/Arhgef26/Cul7/Dicer1/Sox18/Ezr/Kdr/Afdn/Myadm/Ceacam1/Col22a1/Pde2a	25
GO:0003018	vascular process in circulatory system	36/1316	205/15441	0.00135105159094512	Atp1a2/Bcr/Atp2b1/Kcnmb1/Rock2/Ace/Cacna1g/Plec/Adcy6/Tjp2/Cps1/Tgfbr3/Nos1/Mylk3/Cdh5/Agt/Ptprm/Acta2/Dock4/Akap12/Drd5/Abcc8/Lrp1/Abcb1a/Amot/Foxc1/Cacna1c/Gper1/Pde5a/Slc8a1/Ece1/Adra2b/Kdr/Wdr35/Ceacam1/Pde2a	36
GO:0030900	forebrain development	54/1316	358/15441	0.00147214689935953	Pcnt/Nkx2-1/Lamb1/Chd5/Slc1a2/Hap1/Atp1a2/Zmiz1/Arid1a/Mrtfb/Prox1/Aldh1a2/Kif1a/Tnr/Kif3a/Egfr/Ogdh/Nf1/Myh10/Sema5a/Dnah5/Robo1/App/Mapk8ip3/Slit1/Nrp2/Notch1/Grin1/Ski/Htt/Ncor2/Atrx/Plxna3/Adgrg1/Aplp2/Smarca4/Szt2/Prdm8/Notch3/Satb2/Ncam1/Tox/Dicer1/Sun2/Ccdc141/Dync2h1/Trappc9/Gsx1/Ndst1/Phactr1/Jakmip1/Afdn/Pgap1/Pou3f1	54
GO:0045109	intermediate filament organization	11/1316	31/15441	0.00159949152474586	Gfap/Nefm/Plec/Des/Pkp1/Vim/Bfsp2/Krt80/Krt8/Krt9/Dsp	11
GO:0014706	striated muscle tissue development	41/1316	248/15441	0.00160011476901669	Mybpc3/Apc/Arid1a/Met/Mrtfb/Prox1/Aldh1a2/Erbb3/Kdm6b/Myh11/Myh10/Asb2/Ryr2/Plec/Pdgfrb/Ankrd1/Notch1/Neb/Lmna/Hspg2/Ube4b/Mtor/Tgfbr3/Mylk3/Agt/Alpk2/AW551984/Ncam1/Hnrnpu/Dicer1/Pgm5/Dsg2/Tenm4/Nrap/Foxc1/Ttn/Slc8a1/Dsp/Akap6/Myo18b/Tnnc1	41
GO:1901888	regulation of cell junction assembly	36/1316	207/15441	0.00160011476901669	Acvrl1/Mmp14/Tek/Clstn3/Adgrl1/Rock2/Ace/Vcl/Enpp2/App/Thbs2/Nedd4l/Slk/Myoc/Grin1/Il1b/Macf1/Gpc4/Agt/Clstn2/Ppp1r9a/Clstn1/Lrp1/Rcc2/Sipa1l1/Lhfpl4/Fmn1/Camsap3/Eif4g1/Prkca/Adnp/Epha3/Colq/Kdr/Clasp1/Peak1	36
GO:0048843	negative regulation of axon extension involved in axon guidance	10/1316	26/15441	0.00160011476901669	Sema4f/Sema6a/Sema3g/Sema5a/Slit1/Plxna3/Sema3f/Sema6c/Sema3d/Sema3b	10
GO:0003007	heart morphogenesis	40/1316	240/15441	0.00161538009936048	Acvrl1/Mybpc3/Dvl3/Insr/Tek/Zmiz1/Mrtfb/Prox1/Aldh1a2/Kif3a/Asb2/Ryr2/Robo1/Adamts1/Ankrd1/Gaa/Nrp2/Vangl2/Col5a1/Notch1/Notch2/Ube4b/Mtor/Tgfbr3/Ncor2/Kat6a/Smarca4/Nedd4/Alpk2/Dchs1/Ift172/Erg/Dicer1/Megf8/Foxc1/Ttn/Slc8a1/Dsp/Slit3/Tnnc1	40
GO:0050922	negative regulation of chemotaxis	15/1316	54/15441	0.00161899239126683	Sema4f/Sema6a/Sema3g/Sema5a/Robo1/Slit1/Notch1/Padi2/Plxna3/Angpt2/Sema3f/Dpp4/Sema6c/Sema3d/Sema3b	15
GO:0006816	calcium ion transport	56/1316	378/15441	0.00164701629249456	Gcg/Grin2d/Cacna1e/Cacna1b/Hap1/Atp1a2/Cacna2d2/Plcg1/Atp2b1/Rgs9/Ace/Cacna1g/Akap5/Ryr2/Cacna1i/Mylk/Lhcgr/Cacna1h/Diaph1/Camk2a/Pdgfrb/Oga/Cacna1s/Grin1/Ntsr1/Casq2/Htt/Nos1/Atp2a2/Adcyap1r1/Itpr1/Grin2b/Itpr2/Atp2b2/Slc8a2/Atp2a1/Stim1/Atp2b3/Agt/Ank2/Myo5a/Cacna1a/Pawr/Slc30a1/Pkd2l1/Nos1ap/Wfs1/Sln/Cacna1c/Cacng8/Gper1/Slc8a1/Grin2a/Akap6/Ahnak/Strit1	56
GO:0051924	regulation of calcium ion transport	41/1316	249/15441	0.00167578207608909	Gcg/Cacna1b/Hap1/Atp1a2/Plcg1/Atp2b1/Rgs9/Ace/Cacna1g/Akap5/Ryr2/Mylk/Lhcgr/Diaph1/Camk2a/Pdgfrb/Oga/Grin1/Ntsr1/Casq2/Htt/Nos1/Adcyap1r1/Itpr1/Atp2b2/Stim1/Agt/Ank2/Myo5a/Cacna1a/Pawr/Slc30a1/Nos1ap/Wfs1/Sln/Cacna1c/Gper1/Slc8a1/Akap6/Ahnak/Strit1	41
GO:0055013	cardiac muscle cell development	20/1316	87/15441	0.00170469064611879	Met/Prox1/Myh11/Myh10/Asb2/Plec/Pdgfrb/Neb/Lmna/Mtor/Mylk3/Agt/Alpk2/Hnrnpu/Dicer1/Nrap/Ttn/Slc8a1/Akap6/Myo18b	20
GO:1902285	semaphorin-plexin signaling pathway involved in neuron projection guidance	8/1316	17/15441	0.00170469064611879	Nrp2/Plxna2/Plxna1/Plxna3/Sema3f/Plxnb2/Plxnb1/Ece1	8
GO:0001558	regulation of cell growth	60/1316	416/15441	0.00187479636448658	Acvrl1/Sema4f/Ddx3x/Mmp14/Ddr1/D130043K22Rik/Clstn3/Tnr/Sema6a/Egfr/Flt4/Sema3g/Sema5a/Dcstamp/Cryaa/Nedd4l/Smarca2/Slit1/Tro/Rptor/Igfbp5/Fn1/Slc23a2/Tnc/Macf1/Mtor/Rasal1/L1cam/Plxna3/Sfrp1/Agt/Smarca4/Sema3f/Unc13a/Cdhr2/Igfbp7/Fstl4/Sbf1/4932438A13Rik/Golga4/Sema6c/Clstn1/Lrp1/Sema3d/Rims1/Megf8/Eif4g1/Dscam/Adnp/Map1b/Slit3/Foxk1/Sema3b/Usp47/Akap6/Afdn/Psrc1/Fbp1/Ceacam1/Prdm11	60
GO:0097553	calcium ion transmembrane import into cytosol	26/1316	131/15441	0.00189738436367398	Grin2d/Cacna1e/Cacna1b/Hap1/Plcg1/Ryr2/Lhcgr/Diaph1/Cacna1s/Grin1/Ntsr1/Casq2/Htt/Itpr1/Grin2b/Itpr2/Slc8a2/Ank2/Myo5a/Cacna1a/Pawr/Cacna1c/Gper1/Slc8a1/Grin2a/Akap6	26
GO:0014888	striated muscle adaptation	13/1316	43/15441	0.00189738436367398	Mymk/Asb2/Oga/Igfbp5/Cacna1s/Myoc/Gsn/Lmna/Mtor/Atp2a2/Foxo1/Cmya5/Tnnc1	13
GO:0019228	neuronal action potential	13/1316	43/15441	0.00189738436367398	Cacna1g/Cacna1i/Scn8a/Cacna1h/Chrna1/Mtor/Myh14/Scn5a/Scn11a/Scn7a/Pawr/Ank3/Scn2a	13
GO:0010927	cellular component assembly involved in morphogenesis	22/1316	102/15441	0.00192238854849932	Mybpc3/Flii/Prox1/Itgb4/Myh10/Plec/Pdgfrb/Nfasc/Neb/Casq2/Mylk3/Dag1/Dicer1/Pgm5/Tenm4/Lmod1/Nrap/Krt8/Ttn/Nectin2/Clasp1/Flnc	22
GO:0050850	positive regulation of calcium-mediated signaling	11/1316	32/15441	0.0019464761074868	Camta1/Erbb3/Akap5/Lhcgr/Zap70/Itgal/L1cam/Ncam1/Akap6/Kdr/Ceacam1	11
GO:1990138	neuron projection extension	34/1316	194/15441	0.00197270403882848	Sema4f/Ddr1/D130043K22Rik/Tnr/Sema6a/Cyfip2/Vcl/Sema3g/Sema5a/Nedd4l/Slit1/Nrp2/Fn1/Slc23a2/Macf1/Rasal1/Plxna1/L1cam/Plxna3/Sema3f/Unc13a/Golga4/Sema6c/Lrp1/Sema3d/Rims1/Megf8/Dscam/Adnp/Map1b/Lamb2/Slit3/Sema3b/Afdn	34
GO:0043501	skeletal muscle adaptation	9/1316	22/15441	0.00198779838191666	Mymk/Asb2/Igfbp5/Cacna1s/Myoc/Mtor/Atp2a2/Cmya5/Tnnc1	9
GO:0010810	regulation of cell-substrate adhesion	36/1316	211/15441	0.00210267238552694	Egfl6/Acvrl1/Mmp14/Col1a1/Jup/Ddr1/Tek/Nf1/Vcl/Enpp2/Meltf/Smoc2/Slk/Fn1/Myoc/Notch1/Macf1/L1cam/Angpt2/Bcar1/Prex1/Dag1/Lrp1/Rcc2/Dicer1/Fmn1/Camsap3/Epha3/Spock2/Dock1/Kdr/Fbln2/Clasp1/Myadm/Ptprz1/Peak1	36
GO:0030216	keratinocyte differentiation	20/1316	89/15441	0.00220239891499878	Bcr/Rock2/Scel/Plec/Anxa1/Irf6/Notch1/Il1a/Tgm3/Gprc5d/Smarca4/Evpl/Krt80/Cd109/Krt8/Foxc1/Abca12/Dsp/Numa1/Pou3f1	20
GO:0022411	cellular component disassembly	57/1316	393/15441	0.0022731113828332	Fap/Hk2/Golga2/Flii/Ddr1/Nes/Igf1r/Insr/Apc/Arid1a/Apc2/Nav3/Sptbn1/Akap5/Sptb/Sema5a/Meltf/Nckap5l/Svil/Oga/Gbf1/Vil1/Epha4/Gsn/Map1a/Vcp/Htt/Atp2a2/Add2/Swap70/Dctn1/Smarca4/Smarcc1/Pik3r4/Eml4/Specc1l/Adamts15/Ston1/Dhx8/Rubcnl/Dpp4/Supt16/Cracd/Abcc8/Atg2b/Dicer1/Pbxip1/Setx/Camsap3/Lmod1/Mical3/Map1b/Gper1/Sptan1/Clasp1/Tecpr1/Clec16a	57
GO:0001885	endothelial cell development	17/1316	69/15441	0.00229893195502955	Met/Rock2/Vcl/Tjp2/Fasn/Il1b/Msn/Cdh5/Agt/Arhgef26/Dicer1/Sox18/Ezr/Afdn/Myadm/Col22a1/Pde2a	17
GO:0008038	neuron recognition	14/1316	50/15441	0.00229893195502955	Nrcam/Sema5a/Robo1/App/Celsr3/Epha4/L1cam/Dscaml1/Ncam1/Ccdc141/Megf8/Dscam/Epha3/Ptprz1	14
GO:0010720	positive regulation of cell development	52/1316	349/15441	0.00229893195502955	Golga2/Mpl/Hap1/Met/Ace/Gfap/Akap5/Il6st/Sema5a/Enpp2/Robo1/Man2a1/Fn1/Epha4/Plxna2/Myoc/Vim/Notch1/Il1b/Tnik/Macf1/Mtor/Flt1/Plxna1/L1cam/Plxna3/Cdh5/Fbxw8/Plxnb2/Tgm2/Cul7/Golga4/Prex1/Dag1/Lrp1/Abcb1a/Spen/Dicer1/Zfp488/Megf8/Tenm4/Dscam/Adnp/Map1b/Plxnb1/Gper1/Pde5a/Dock1/Kdr/Afdn/Myadm/Ptprz1	52
GO:0051893	regulation of focal adhesion assembly	16/1316	63/15441	0.00247948480297079	Acvrl1/Mmp14/Tek/Vcl/Enpp2/Slk/Myoc/Macf1/Lrp1/Rcc2/Fmn1/Camsap3/Epha3/Kdr/Clasp1/Peak1	16
GO:0090109	regulation of cell-substrate junction assembly	16/1316	63/15441	0.00247948480297079	Acvrl1/Mmp14/Tek/Vcl/Enpp2/Slk/Myoc/Macf1/Lrp1/Rcc2/Fmn1/Camsap3/Epha3/Kdr/Clasp1/Peak1	16
GO:0050769	positive regulation of neurogenesis	44/1316	281/15441	0.00257376810511367	Golga2/Hap1/Met/Ace/Gfap/Akap5/Il6st/Sema5a/Enpp2/Robo1/Man2a1/Fn1/Epha4/Plxna2/Vim/Notch1/Il1b/Tnik/Macf1/Mtor/Flt1/Plxna1/L1cam/Plxna3/Fbxw8/Plxnb2/Tgm2/Cul7/Golga4/Dag1/Lrp1/Spen/Dicer1/Zfp488/Megf8/Tenm4/Dscam/Adnp/Map1b/Plxnb1/Gper1/Kdr/Afdn/Ptprz1	44
GO:0048168	regulation of neuronal synaptic plasticity	17/1316	70/15441	0.00266744981182316	Nf1/App/Camk2a/Grin1/Grin2b/Slc8a2/Agt/Rasgrf1/Unc13a/Syn1/Vgf/Rims1/Kcnj10/Shisa7/Shisa6/Grin2a/Kdr	17
GO:0002026	regulation of the force of heart contraction	10/1316	28/15441	0.00269441295359691	Atp1a2/Ryr2/Gaa/Nos1/Atp2a2/Atp1a1/Prkca/Pde5a/Slc8a1/Myl4	10
GO:0007600	sensory perception	62/1316	442/15441	0.00272221359508209	Col1a1/Grin2d/Jag2/Cacna1e/Cacna1b/Sptbn4/Rgs9/Adcy3/Ace/Tshz3/Sema5a/Crybg3/Scn8a/Clic5/Cryaa/Cacna1h/Epas1/Col11a2/Diaph1/Tectb/Cnga3/Dnm1/Grin1/Map1a/Il1a/Ntsr1/Mtor/Nos1/Grin2b/Atp2b2/Myh14/Myo7a/Cngb1/Bfsp2/Loxhd1/Strc/Scn11a/Myo5a/Cacna1a/Mfrp/Reep6/Pawr/Azgp1/Pkd2l1/Tecta/Cep250/Wfs1/Ncam1/Zfhx2/Myo3b/Lhfpl4/Kcnj10/Ankfn1/Lamb2/Grin2a/Olfr464/Ppef1/Lhfpl5/Olfr877/Pgap1/Pdzd7/Olfr287	62
GO:0030042	actin filament depolymerization	14/1316	51/15441	0.00272221359508209	Flii/Sptbn1/Sptb/Sema5a/Svil/Vil1/Gsn/Add2/Swap70/Specc1l/Cracd/Lmod1/Mical3/Sptan1	14
GO:0051928	positive regulation of calcium ion transport	24/1316	120/15441	0.00272221359508209	Gcg/Hap1/Plcg1/Atp2b1/Akap5/Ryr2/Mylk/Lhcgr/Camk2a/Pdgfrb/Oga/Grin1/Ntsr1/Htt/Adcyap1r1/Itpr1/Atp2b2/Stim1/Ank2/Wfs1/Cacna1c/Gper1/Akap6/Strit1	24
GO:0010457	centriole-centriole cohesion	7/1316	14/15441	0.00272221359508209	Kif3a/Nek2/Odf2/Dctn1/Cntln/Cep250/Crocc	7
GO:0045161	neuronal ion channel clustering	7/1316	14/15441	0.00272221359508209	Sptbn4/Nrcam/Akap5/Nfasc/Myoc/Kcnb1/Ank3	7
GO:0030239	myofibril assembly	15/1316	58/15441	0.003101681476629	Mybpc3/Flii/Prox1/Myh10/Plec/Pdgfrb/Neb/Casq2/Mylk3/Pgm5/Lmod1/Nrap/Krt8/Ttn/Flnc	15
GO:0055002	striated muscle cell development	15/1316	58/15441	0.003101681476629	Mybpc3/Flii/Prox1/Myh10/Plec/Pdgfrb/Neb/Casq2/Mylk3/Pgm5/Lmod1/Nrap/Krt8/Ttn/Flnc	15
GO:0051899	membrane depolarization	19/1316	85/15441	0.00318056820315705	Cacna1g/Cacna1i/Scn8a/Cacna1h/Nedd4l/Oga/Myoc/Ntsr1/Abcd1/Cngb1/Scn5a/Scn11a/Cacna1a/Scn7a/Kcnh2/Cacna1c/Kdr/Ank3/Scn2a	19
GO:0031644	regulation of nervous system process	31/1316	176/15441	0.00323868445621604	Grin2d/Tnr/Rock2/Lpin1/App/Pard3/Grin1/Il1a/Ntsr1/Mtor/Nos1/Grin2b/Slc8a2/Agt/Scn11a/Pawr/Ncam1/Dag1/Akap9/Zfhx2/Dicer1/Rims1/Zfp488/Kcnj10/Dlgap2/Tenm4/Shisa7/Shisa6/Grin2a/Pclo/Afdn	31
GO:0010959	regulation of metal ion transport	56/1316	391/15441	0.00323868445621604	Gcg/Cacna1b/Hap1/Atp1a2/Sptbn4/Plcg1/Atp2b1/Kcnmb1/Rgs9/Ace/Cacna1g/Akap5/Ryr2/Mylk/Lhcgr/Diaph1/Nedd4l/Camk2a/Pdgfrb/Oga/Grin1/Ntsr1/Casq2/Htt/Nos1/Adcyap1r1/Itpr1/Abcc9/Atp2b2/Stim1/Wwp2/Agt/Nedd4/Scn5a/Ank2/Atp1a1/Myo5a/Cacna1a/Pawr/Slc30a1/Wnk2/Kcnh2/Nos1ap/Wfs1/Abcc8/Akap9/Lrrc52/Sln/Pcsk9/Cacna1c/Gper1/Slc8a1/Akap6/Ank3/Ahnak/Strit1	56
GO:0016049	cell growth	67/1316	492/15441	0.00326354252988408	Acvrl1/Sema4f/Ddx3x/Mmp14/Ddr1/D130043K22Rik/Clstn3/Tnr/Sema6a/Egfr/Cyfip2/Flt4/Vcl/Sema3g/Sema5a/Dcstamp/App/Cryaa/Nedd4l/Smarca2/Slit1/Tro/Rptor/Nrp2/Igfbp5/Fn1/Slc23a2/Tnc/Macf1/Mtor/Rasal1/Plxna1/L1cam/Plxna3/Sfrp1/Agt/Smarca4/Sema3f/Unc13a/Cdhr2/Igfbp7/Fstl4/Sbf1/4932438A13Rik/Golga4/Sema6c/Clstn1/Lrp1/Sema3d/Rims1/Megf8/Eif4g1/Kmt2d/Dscam/Adnp/Map1b/Lamb2/Slit3/Foxk1/Sema3b/Usp47/Akap6/Afdn…	67
GO:0030835	negative regulation of actin filament depolymerization	12/1316	40/15441	0.00327714243911662	Flii/Sptbn1/Sptb/Svil/Vil1/Gsn/Add2/Swap70/Specc1l/Cracd/Lmod1/Sptan1	12
GO:0009913	epidermal cell differentiation	28/1316	153/15441	0.00345789786505161	Jag2/Bcr/Rock2/Scel/Plec/Clic5/Anxa1/Irf6/Notch1/Il1a/Tgm3/Gprc5d/Atp2b2/Myo7a/Smarca4/Strc/Evpl/Krt80/Myo3b/Cd109/Krt8/Foxc1/Abca12/Dsp/Lhfpl5/Numa1/Pdzd7/Pou3f1	28
GO:0010970	transport along microtubule	29/1316	161/15441	0.0034769446889775	Hap1/Kif1a/Kif3a/Dync1h1/Ap3d1/Kif13a/Nefm/App/Mapk8ip3/Dst/Kif5c/Map1a/Kif3b/Htt/Ift122/Bsn/Traf3ip1/Myo5a/Bicd2/Ift172/Hnrnpu/Cep131/Madd/Sun2/Camsap3/Dync2h1/Map1b/Kif1b/Wdr35	29
GO:0048638	regulation of developmental growth	52/1316	357/15441	0.00358638868550292	Sema4f/Stat3/Igf1r/Insr/Apc/D130043K22Rik/Ankrd26/Cacna2d2/Prox1/Sptbn4/Tnr/Sema6a/Hnf1b/Tshr/Sema3g/Sema5a/App/Nedd4l/Slit1/Vil1/Fn1/Notch1/Atrn/Slc23a2/Macf1/Mtor/Tgfbr3/Rasal1/L1cam/Plxna3/Agt/Sema3f/Unc13a/Fstl4/Azgp1/Golga4/Sema6c/Ncam1/Lrp1/Sema3d/Rims1/Megf8/Dscam/Foxc1/Adnp/Cacna1c/Ezr/Map1b/Colq/Sema3b/Akap6/Afdn	52
GO:0019932	second-messenger-mediated signaling	39/1316	244/15441	0.00369670345131127	Nfat5/Adgrl1/Camta1/Plcg1/Erbb3/Ksr1/Egfr/Akap5/Ryr2/App/Lhcgr/Zap70/Nfatc2/Casq2/Mtor/Htt/Nos1/Atp2a2/Adcyap1r1/Itpr1/Slc8a2/Itgal/L1cam/Ank2/Ppp1r9a/Ncam1/Ackr2/Cmya5/Tenm2/Adnp/Pde5a/Slc8a1/Ece1/Ksr2/Akap6/Kdr/Ceacam1/Pde11a/Pde2a	39
GO:0060537	muscle tissue development	58/1316	412/15441	0.00372480676467912	Mef2d/Mybpc3/Apc/Arid1a/Met/Mrtfb/Prox1/Aldh1a2/Erbb3/Kdm6b/Myh11/Plagl1/Nf1/Myh10/Asb2/Tshz3/Ryr2/Nln/Plec/Mylk/Svil/Megf10/Pdgfrb/Ankrd1/Igfbp5/Cacna1s/Notch1/Neb/Chrna1/Lmna/Hspg2/Ube4b/Mtor/Ski/Tgfbr3/Myh14/Mylk3/Agt/Stra6/Alpk2/AW551984/Ncam1/Hnrnpu/Dicer1/Pgm5/Dsg2/Tenm4/Lemd3/Nrap/Foxc1/Ttn/Slc8a1/Dsp/Ep300/Akap6/Bcl9l/Myo18b/Tnnc1	58
GO:0051962	positive regulation of nervous system development	50/1316	340/15441	0.00372480676467912	Golga2/Hap1/Clstn3/Met/Adgrl1/Ace/Gfap/Akap5/Il6st/Sema5a/Enpp2/Robo1/Thbs2/Man2a1/Fn1/Epha4/Plxna2/Vim/Notch1/Il1b/Tnik/Macf1/Mtor/Flt1/Plxna1/L1cam/Plxna3/Clstn2/Fbxw8/Plxnb2/Tgm2/Cul7/Golga4/Dag1/Clstn1/Lrp1/Spen/Dicer1/Zfp488/Megf8/Tenm4/Dscam/Prkca/Adnp/Map1b/Plxnb1/Gper1/Kdr/Afdn/Ptprz1	50
GO:0021700	developmental maturation	45/1316	296/15441	0.00372480676467912	Sez6/Nom1/Sptbn4/Adgrl1/Aldh1a2/Ntn4/Pcsk4/Ap3d1/Nrcam/Nf1/Akap5/Brd1/App/Epas1/Ptprn/Tfcp2l1/Nfasc/Myoc/Notch1/Grin1/Thbs3/Mtor/Cngb1/Cdh5/Bfsp2/Cspg4/Myo5a/Cacna1a/Unc13a/Zbtb7a/Dchs1/Cdkn1c/L3mbtl3/Abhd2/Rere/Dag1/Clstn1/Sox18/Baiap3/Kcnb1/Plxnb1/Ankrd17/Sez6l/Kdr/Ank3	45
GO:0014044	Schwann cell development	11/1316	35/15441	0.00382140220094199	Nf1/Itgb4/Plec/Pard3/Myoc/Ski/Dag1/Dicer1/Lamb2/Arhgef10/Pou3f1	11
GO:0032870	cellular response to hormone stimulus	61/1316	441/15441	0.00402867727706215	Stat6/Stat3/Igf1r/Insr/Apc/Atp1a2/Zmiz1/Ankrd26/Arid1a/Pelp1/Atp2b1/Grb10/Acaca/Rock2/Lpin1/Ncoa1/Tshr/Gpld1/Adcy6/Calcoco1/Lhcgr/Npc1/Camk2a/Anxa1/Eprs/Notch1/Il1b/Bcar3/Jak1/Padi2/Ncor2/Sfrp1/Bcar1/Agt/Smarca4/Nedd4/Smarcc1/Atp1a1/Vps18/Myo5a/Zbtb7a/Ubr5/Abhd2/Hnrnpu/Ptpre/Safb2/Trim72/Foxo1/Pcsk9/Kmt2d/Sorl1/Zfp366/Prkca/Epha3/Gper1/Ep300/Soga1/Kl/Trerf1/Safb/Ceacam1	61
GO:0072507	divalent inorganic cation homeostasis	62/1316	451/15441	0.004206316819774	Grin2d/Cacna1e/Cacna1b/Hap1/Atp1a2/Plcg1/Atp2b1/Ap3d1/Cacna1g/Akap5/Ryr2/Il6st/Slc30a8/Cacna1i/App/Lhcgr/Thada/Diaph1/Slc1a1/Oga/Cacna1s/Grin1/Il1b/Ntsr1/Casq2/Htt/Nos1/Atp2a2/Adcyap1r1/Itpr1/Grin2b/Itpr2/Atp2b2/Slc8a2/Atp2a1/Stim1/Swap70/Atp2b3/Cdh5/Agt/Scn5a/Ank2/Myo5a/Cacna1a/Pawr/Slc30a1/Tgm2/Sv2a/Wfs1/Clstn1/Lrp1/Ackr2/Gpr55/Prkca/Cacna1c/Gper1/Slc8a1/Kl/Grin2a/Akap6/Kdr/Ank3	62
GO:0007626	locomotory behavior	39/1316	246/15441	0.00420900065839848	Sez6/Nkx2-1/Grin2d/Cacna1e/Cacna1b/Atp1a2/Sptbn4/Tnr/Celsr1/Tshr/App/Scn8a/Strn/Npc1/Slc1a1/Gaa/Als2/Epha4/Astn1/Dnm1/Grin1/Ntsr1/Mtor/Htt/Atp2b2/Ido1/Aplp2/Myo5a/Cacna1a/Dpp4/Shank2/Mc3r/Atp1a3/Kcnj10/Ankfn1/Dscam/Cacna1c/Sez6l/Grin2a	39
GO:0009612	response to mechanical stimulus	25/1316	132/15441	0.00425948229175003	Col1a1/Jup/D130043K22Rik/Atp1a2/Piezo1/Ryr2/Plec/Ankrd1/Gsn/Clcn6/Htt/Nos1/Grin2b/Atp2b2/Stra6/Atp1a1/Strc/Pawr/Pkd2l1/Dag1/Ttn/Slc8a1/Lhfpl5/Pdzd7/Pde2a	25
GO:0006937	regulation of muscle contraction	27/1316	148/15441	0.00445672975741728	Jup/Atp1a2/Atp2b1/Smtn/Ryr2/Cacna1h/Casq2/Atp2a2/Flt1/Atp2a1/Scn5a/Ank2/Atp1a1/Pawr/Dock4/Akap9/Dsg2/Prkca/Cacna1c/Gper1/Pde5a/Slc8a1/Dsp/Adra2b/Akap6/Tnnc1/Strit1	27
GO:0072503	cellular divalent inorganic cation homeostasis	59/1316	425/15441	0.00454384802110889	Grin2d/Cacna1e/Cacna1b/Hap1/Atp1a2/Plcg1/Atp2b1/Ap3d1/Cacna1g/Akap5/Ryr2/Il6st/Slc30a8/Cacna1i/App/Lhcgr/Thada/Diaph1/Slc1a1/Oga/Cacna1s/Grin1/Il1b/Ntsr1/Casq2/Htt/Nos1/Atp2a2/Adcyap1r1/Itpr1/Grin2b/Itpr2/Atp2b2/Slc8a2/Atp2a1/Stim1/Swap70/Atp2b3/Cdh5/Agt/Ank2/Myo5a/Cacna1a/Pawr/Slc30a1/Tgm2/Sv2a/Wfs1/Clstn1/Lrp1/Ackr2/Gpr55/Prkca/Cacna1c/Gper1/Slc8a1/Grin2a/Akap6/Kdr	59
GO:0090287	regulation of cellular response to growth factor stimulus	42/1316	273/15441	0.00454384802110889	Acvrl1/Nkx2-1/Glg1/Tek/Sulf2/Sfrp5/Sema6a/Grb10/Cyfip2/Robo1/Smoc2/Hgs/Notch1/Creb3l1/Il12a/Notch2/Ski/Tgfbr3/Vegfd/Sfrp1/Cdh5/Agt/Nedd4/Neo1/Zbtb7a/Cdkn1c/Hjv/Lrp1/Il17rd/Mmrn2/Dstyk/Adamts3/Wfikkn2/Cd109/Myof/Lemd3/Sorl1/Ep300/Kdr/Bcl9l/Hhip/Numa1	42
GO:0030834	regulation of actin filament depolymerization	13/1316	48/15441	0.00476890859393262	Flii/Sptbn1/Sptb/Sema5a/Svil/Vil1/Gsn/Add2/Swap70/Specc1l/Cracd/Lmod1/Sptan1	13
GO:0061028	establishment of endothelial barrier	13/1316	48/15441	0.00476890859393262	Rock2/Vcl/Tjp2/Fasn/Il1b/Msn/Cdh5/Dicer1/Sox18/Ezr/Afdn/Myadm/Pde2a	13
GO:0006874	cellular calcium ion homeostasis	56/1316	399/15441	0.00481181900734544	Grin2d/Cacna1e/Cacna1b/Hap1/Atp1a2/Plcg1/Atp2b1/Cacna1g/Akap5/Ryr2/Il6st/Cacna1i/App/Lhcgr/Thada/Diaph1/Oga/Cacna1s/Grin1/Il1b/Ntsr1/Casq2/Htt/Nos1/Atp2a2/Adcyap1r1/Itpr1/Grin2b/Itpr2/Atp2b2/Slc8a2/Atp2a1/Stim1/Swap70/Atp2b3/Cdh5/Agt/Ank2/Myo5a/Cacna1a/Pawr/Slc30a1/Tgm2/Sv2a/Wfs1/Clstn1/Lrp1/Ackr2/Gpr55/Prkca/Cacna1c/Gper1/Slc8a1/Grin2a/Akap6/Kdr	56
GO:0014037	Schwann cell differentiation	12/1316	42/15441	0.00481181900734544	Erbb3/Nf1/Itgb4/Plec/Pard3/Myoc/Ski/Dag1/Dicer1/Lamb2/Arhgef10/Pou3f1	12
GO:0050919	negative chemotaxis	12/1316	42/15441	0.00481181900734544	Sema4f/Sema6a/Sema3g/Robo1/Slit1/Nrp2/Plxna3/Sema3f/Sema6c/Sema3d/Slit3/Sema3b	12
GO:0031122	cytoplasmic microtubule organization	15/1316	61/15441	0.00481181900734544	Kpnb1/Apc/Dync1h1/Ccdc88c/Slk/Dst/Dctn1/Pde4dip/Ift172/Camsap3/Tubgcp6/Ezr/Clip2/Clasp1/Numa1	15
GO:0048588	developmental cell growth	40/1316	257/15441	0.00483615218370468	Sema4f/Ddr1/D130043K22Rik/Tnr/Sema6a/Cyfip2/Vcl/Sema3g/Sema5a/App/Nedd4l/Slit1/Nrp2/Fn1/Slc23a2/Macf1/Mtor/Rasal1/Plxna1/L1cam/Plxna3/Agt/Sema3f/Unc13a/Fstl4/Golga4/Sema6c/Lrp1/Sema3d/Rims1/Megf8/Kmt2d/Dscam/Adnp/Map1b/Lamb2/Slit3/Sema3b/Akap6/Afdn	40
GO:0150116	regulation of cell-substrate junction organization	16/1316	68/15441	0.00503977653352262	Acvrl1/Mmp14/Tek/Vcl/Enpp2/Slk/Myoc/Macf1/Lrp1/Rcc2/Fmn1/Camsap3/Epha3/Kdr/Clasp1/Peak1	16
GO:0070588	calcium ion transmembrane transport	40/1316	258/15441	0.00519807388806369	Grin2d/Cacna1e/Cacna1b/Hap1/Atp1a2/Plcg1/Atp2b1/Rgs9/Cacna1g/Ryr2/Lhcgr/Diaph1/Cacna1s/Grin1/Ntsr1/Casq2/Htt/Atp2a2/Itpr1/Grin2b/Itpr2/Atp2b2/Slc8a2/Atp2a1/Stim1/Atp2b3/Ank2/Myo5a/Cacna1a/Pawr/Pkd2l1/Nos1ap/Sln/Cacna1c/Gper1/Slc8a1/Grin2a/Akap6/Ahnak/Strit1	40
GO:0055074	calcium ion homeostasis	58/1316	419/15441	0.00520719402409217	Grin2d/Cacna1e/Cacna1b/Hap1/Atp1a2/Plcg1/Atp2b1/Cacna1g/Akap5/Ryr2/Il6st/Cacna1i/App/Lhcgr/Thada/Diaph1/Oga/Cacna1s/Grin1/Il1b/Ntsr1/Casq2/Htt/Nos1/Atp2a2/Adcyap1r1/Itpr1/Grin2b/Itpr2/Atp2b2/Slc8a2/Atp2a1/Stim1/Swap70/Atp2b3/Cdh5/Agt/Scn5a/Ank2/Myo5a/Cacna1a/Pawr/Slc30a1/Tgm2/Sv2a/Wfs1/Clstn1/Lrp1/Ackr2/Gpr55/Prkca/Cacna1c/Gper1/Slc8a1/Kl/Grin2a/Akap6/Kdr	58
GO:0140115	export across plasma membrane	13/1316	49/15441	0.0056574147839294	Atp1a2/Atp1a4/Atp2b1/Rgs9/Slc8a2/Atp2b3/Atp1a1/Kcnh2/Abcb1a/Atp1a3/Kcnb1/Slc29a4/Slc8a1	13
GO:0008088	axo-dendritic transport	18/1316	83/15441	0.00591061897937115	Hap1/Kif1a/Kif3a/Dync1h1/Ap3d1/Nefm/App/Mapk8ip3/Dst/Kif5c/Map1a/Kif3b/Htt/Bsn/Myo5a/Hnrnpu/Madd/Kif1b	18
GO:0043270	positive regulation of ion transport	43/1316	286/15441	0.00591061897937115	Gcg/Hap1/Plcg1/Atp2b1/Kcnmb1/Rgs9/Akap5/Ryr2/Mylk/Lhcgr/Nedd4l/Camk2a/Pdgfrb/Oga/Grin1/Il1b/Il1a/Ntsr1/Htt/Nos1/Adcyap1r1/Itpr1/Grin2b/Atp2b2/Stim1/Agt/Scn5a/Ank2/Myo5a/Wnk2/Kcnh2/Wfs1/Abcc8/Akap9/Lrrc52/Abcb1a/Pirt/Cacna1c/Cacng8/Gper1/Akap6/Ank3/Strit1	43
GO:0040013	negative regulation of locomotion	45/1316	304/15441	0.00601676968533654	Acvrl1/Sema4f/Nkx2-1/Jup/Stat3/Bcr/Sema6a/Srgap1/Nav3/Nf1/Sema3g/Nisch/Sema5a/Robo1/Cd74/Slit1/Igfbp5/Epha4/Notch1/Ptpru/Padi2/Tgfbr3/Srgap3/Plxna3/Angpt2/Sfrp1/Adgrg1/Tie1/Ptprm/Sema3f/Dpp4/Ptpn23/Ctnna1/Sema6c/Abhd2/Drd5/Dag1/Abcc8/Lrp1/Sema3d/Mmrn2/Mia3/Sema3b/Clasp1/Afdn	45
GO:0055003	cardiac myofibril assembly	7/1316	16/15441	0.00601676968533654	Prox1/Myh10/Pdgfrb/Neb/Mylk3/Nrap/Ttn	7
GO:1902287	semaphorin-plexin signaling pathway involved in axon guidance	7/1316	16/15441	0.00601676968533654	Plxna2/Plxna1/Plxna3/Sema3f/Plxnb2/Plxnb1/Ece1	7
GO:0001701	in utero embryonic development	64/1316	478/15441	0.00609948929021211	Acvrl1/Txnrd3/Pcnt/Supt6/Jag2/Adcy9/Rcn1/Zmiz1/Mrtfb/Arnt2/Plcg1/Kif3a/Egfr/Ncoa1/Hnf1b/Myh10/Tshz3/Myh9/Brd4/Man2a1/Epas1/Mapk8ip3/Pdgfrb/Nek2/Notch1/Rtf1/Notch2/Adar/Cdk11b/Tgfbr3/Ncor2/Ints1/Grin2b/Hcfc1/Smarca4/Myo1e/Fbxw8/Tie1/Hectd1/Ankrd11/Ythdc1/Kidins220/Slc30a1/Cdkn1c/Nsrp1/Ncoa6/Prrc2b/Sec24c/Bptf/Dicer1/Amot/Ncapg2/Adamts3/Camsap3/Sox18/Kmt2d/Krt8/Foxc1/Ttn/Tanc2/Slc8a1/Myo18b/Syna/At…	64
GO:0048675	axon extension	25/1316	136/15441	0.00609948929021211	Sema4f/D130043K22Rik/Tnr/Sema6a/Vcl/Sema3g/Sema5a/Slit1/Nrp2/Fn1/Macf1/L1cam/Plxna3/Sema3f/Golga4/Sema6c/Lrp1/Sema3d/Megf8/Dscam/Adnp/Map1b/Lamb2/Slit3/Sema3b	25
GO:1902414	protein localization to cell junction	23/1316	121/15441	0.00647100816380932	Clstn3/Kif3a/Vcl/Mapk8ip3/Camk2a/Tjp2/Kif5c/Grin1/Map1a/Tnik/Jak1/Gpc4/Gripap1/Cdh5/Cgnl1/Bsn/Dag1/Clstn1/Abcb1a/Dsp/Grin2a/Pclo/Afdn	23
GO:0048041	focal adhesion assembly	18/1316	84/15441	0.0065962714027895	Acvrl1/Mmp14/Tek/Bcr/Vcl/Enpp2/Slk/Myoc/Macf1/Ston1/Lrp1/Rcc2/Fmn1/Camsap3/Epha3/Kdr/Clasp1/Peak1	18
GO:0070509	calcium ion import	18/1316	84/15441	0.0065962714027895	Gcg/Cacna1e/Cacna1b/Ace/Cacna1g/Cacna1i/Cacna1h/Pdgfrb/Cacna1s/Atp2a2/Slc8a2/Atp2a1/Cacna1a/Pawr/Slc30a1/Cacna1c/Slc8a1/Strit1	18
GO:0007163	establishment or maintenance of cell polarity	35/1316	219/15441	0.00666227505338838	Myo18a/Igf1r/Apc/Tek/Kif3a/Cep290/Parvb/Myh9/Gbf1/Pard3/Dst/Vangl2/Gsn/Lmna/Macf1/Htt/Msn/Dctn1/Cdh5/Amotl2/Alpk2/BC034090/Foxj1/Ctnna1/Cdk5rap2/Myo9a/Coro7/Amot/Camsap3/Ankfn1/Mtcl1/Ezr/Map1b/Clasp1/Numa1	35
GO:0060485	mesenchyme development	40/1316	262/15441	0.00666227505338838	Acvrl1/Sema4f/Nkx2-1/Col1a1/Aldh1a2/Lama5/Erbb3/Sema6a/Rock2/Sema3g/Sema5a/Robo1/Tcof1/Nrp2/Fn1/Epha4/Vangl2/Notch1/Il1b/Mtor/Htt/Tgfbr3/Sfrp1/Nedd4/Sema3f/Pawr/Dchs1/Cul7/Sema6c/Dag1/Sema3d/Il17rd/Erg/Dicer1/Megf8/Foxc1/Epha3/Sema3b/Bcl9l/Clasp1	40
GO:0045785	positive regulation of cell adhesion	56/1316	406/15441	0.0067300095053639	Egfl6/Il12rb1/Jup/Nfat5/Apc/Tek/Zmiz1/Piezo1/Ap3d1/Pld2/Il6st/Myo10/Enpp2/Smoc2/Megf10/Cd74/Anxa1/Cd5/Cd6/Il23a/Podxl/Zap70/Fn1/Epha4/Myoc/Il1b/Il1a/Il12a/Jak1/Ptpru/Itgal/L1cam/Adgrg1/Dpp4/Pawr/Ptpn23/Cyld/Tgm2/Sart1/Prex1/Dag1/Slc7a1/Dicer1/Fmn1/Pik3r6/Prkca/Vtcn1/Spn/Spock2/Dock1/Kdr/Fbln2/Afdn/Myadm/Ank3/Ceacam1	56
GO:0022011	myelination in peripheral nervous system	10/1316	32/15441	0.0067300095053639	Nf1/Itgb4/Plec/Pard3/Myoc/Ski/Dag1/Dicer1/Arhgef10/Pou3f1	10
GO:0031116	positive regulation of microtubule polymerization	10/1316	32/15441	0.0067300095053639	Apc/Met/Nav3/Dctn1/Pde4dip/Cdk5rap2/Akap9/Map1b/Numa1/Psrc1	10
GO:0032292	peripheral nervous system axon ensheathment	10/1316	32/15441	0.0067300095053639	Nf1/Itgb4/Plec/Pard3/Myoc/Ski/Dag1/Dicer1/Arhgef10/Pou3f1	10
GO:0035924	cellular response to vascular endothelial growth factor stimulus	14/1316	57/15441	0.0070815947792728	Sema6a/Flt4/Robo1/Smoc2/Pdgfrb/Anxa1/Nrp2/Notch1/Il12a/Flt1/Vegfd/Adamts3/Foxc1/Kdr	14
GO:0050885	neuromuscular process controlling balance	15/1316	64/15441	0.00744556222641609	Bcr/Camta1/Tnr/Myh10/App/Clic5/Gaa/Atp2b2/Myo7a/Aars/Aplp2/Myo5a/Cacna1a/Herc1/Ankfn1	15
GO:0055007	cardiac muscle cell differentiation	23/1316	123/15441	0.00781246207839684	Arid1a/Met/Prox1/Kdm6b/Myh11/Myh10/Asb2/Plec/Pdgfrb/Neb/Lmna/Mtor/Mylk3/Agt/Alpk2/AW551984/Hnrnpu/Dicer1/Nrap/Ttn/Slc8a1/Akap6/Myo18b	23
GO:0045765	regulation of angiogenesis	39/1316	256/15441	0.00794352314485678	Acvrl1/Hk2/Jup/Stat3/Tek/Sash1/Plcg1/Sema6a/Rock2/Nf1/Sema5a/Enpp2/Adamts1/Thbs2/Smoc2/Hgs/Creb3l1/Il1b/Il1a/Jak1/Flt1/Stim1/Vegfd/Angpt2/Col4a2/Cdh5/Agt/Tie1/Ptprm/Ago2/Abcc8/Amot/Pik3r6/Foxc1/Prkca/Kdr/Hhip/Ceacam1/Col4a3	39
GO:0014902	myotube differentiation	22/1316	116/15441	0.0084683960827496	Mmp14/Mymk/Met/Piezo1/Nln/Myh9/Plec/Cacna1s/Notch1/Nfatc2/Ptgfrn/Mtor/Ski/Stim1/Neo1/Adamts15/Fer1l5/Trim72/Myof/Sort1/Neu2/Syna	22
GO:0035235	ionotropic glutamate receptor signaling pathway	7/1316	17/15441	0.00851438586394073	Grin2d/App/Camk2a/Grin1/Grin2b/Atp1a3/Grin2a	7
GO:1990806	ligand-gated ion channel signaling pathway	7/1316	17/15441	0.00851438586394073	Grin2d/App/Camk2a/Grin1/Grin2b/Atp1a3/Grin2a	7
GO:0060840	artery development	20/1316	101/15441	0.00851438586394073	Acvrl1/Zmiz1/Prox1/Nf1/Myh10/Mylk/Robo1/Adgrf4/Pdgfrb/Notch1/Kat6a/Smarca4/Stra6/Hectd1/Notch3/Lrp1/Foxc1/Ndst1/Adgrf5/Pde2a	20
GO:0008037	cell recognition	23/1316	124/15441	0.00851438586394073	Myo18a/Pcsk4/Nrcam/Sema5a/Robo1/App/Celsr3/Megf10/Cd6/Epha4/Zp2/Msn/L1cam/Dscaml1/Colec12/Ncam1/Ubap2l/Ccdc141/Megf8/Dscam/Epha3/Ptprz1/Pcdha7	23
GO:0051494	negative regulation of cytoskeleton organization	28/1316	164/15441	0.00851438586394073	Hip1r/Flii/Apc/Met/Apc2/Nav3/Sptbn1/Sptb/Svil/Vil1/Myoc/Gsn/Map1a/Add2/Swap70/Cdh5/Cgnl1/Eml4/Ppp1r9a/Specc1l/Cracd/Cdk5rap2/Camsap3/Lmod1/Map1b/Sptan1/Clasp1/Myadm	28
GO:0070839	metal ion export	11/1316	39/15441	0.00851438586394073	Atp1a2/Atp1a4/Atp2b1/Rgs9/Slc8a2/Atp2b3/Atp1a1/Kcnh2/Atp1a3/Kcnb1/Slc8a1	11
GO:1901652	response to peptide	51/1316	365/15441	0.00859894275610227	Stat6/Stat3/Cacna1b/Igf1r/Insr/Apc/Ankrd26/Atp2b1/Grb10/Rock2/Lpin1/Pld2/Tshr/Gpld1/App/Adcy6/Lhcgr/Camk2a/Anxa1/Epha4/Eprs/Vim/Notch1/Il1b/Bcar3/Jak1/Mtor/Tgfbr3/Nos1/Atp2a2/Atp2a1/Bcar1/Agt/Smarcc1/Myo5a/Cacna1a/Vgf/Lrp1/Trim41/Atp1a3/Ptpre/Trim72/Foxo1/Pcsk9/Sorl1/Prkca/Gper1/Soga1/Kl/Sort1/Ceacam1	51
GO:0071695	anatomical structure maturation	37/1316	241/15441	0.00921185984422241	Nom1/Sptbn4/Aldh1a2/Ntn4/Pcsk4/Nrcam/Nf1/Akap5/Brd1/App/Epas1/Tfcp2l1/Nfasc/Myoc/Notch1/Grin1/Thbs3/Mtor/Cngb1/Cdh5/Bfsp2/Cspg4/Myo5a/Cacna1a/Zbtb7a/Dchs1/Cdkn1c/L3mbtl3/Abhd2/Rere/Dag1/Sox18/Kcnb1/Plxnb1/Ankrd17/Kdr/Ank3	37
GO:0060541	respiratory system development	35/1316	224/15441	0.00935447880156177	Mmp14/Nkx2-1/Cic/Aldh1a2/Lama5/Celsr1/Hsd11b1/Ctsz/Flt4/Ace/Tshz3/Smchd1/Man2a1/Abca3/Epas1/Mapk8ip3/Pdgfrb/Ltbp3/Igfbp5/Vangl2/Notch1/Tnc/Ski/Ncor2/Stra6/Foxj1/Dag1/Dicer1/Abca12/Ep300/Hydin/Kdr/Hhip/Numa1/Spef2	35
GO:0010977	negative regulation of neuron projection development	27/1316	157/15441	0.00935447880156177	Sema4f/Sez6/D130043K22Rik/Tnr/Ctsz/Sema6a/Gfap/Sema3g/Sema5a/Adcy6/Slit1/Epha4/Vim/Lrp4/Plxna3/Neo1/Cspg4/Sema3f/Fstl4/Sema6c/Lrp1/Sema3d/Dnm3/Epha3/Sema3b/Ptprz1/H2-D1	27
GO:0007160	cell-matrix adhesion	33/1316	207/15441	0.00935447880156177	Acvrl1/Mmp14/Jup/Ddr1/Tek/Bcr/Nf1/Itgb4/Nid2/Vcl/Enpp2/Slk/Fn1/Myoc/Macf1/Itgal/L1cam/Agt/Strc/Ston1/Tecta/Dag1/Lrp1/Rcc2/Mslnl/Dicer1/Fmn1/Camsap3/Epha3/Frem1/Kdr/Clasp1/Peak1	33
GO:0002027	regulation of heart rate	20/1316	102/15441	0.00936953031470721	Jup/Mybpc3/Cacna1e/Sptbn4/Cacna1g/Ryr2/Epas1/Slc1a1/Casq2/Agt/Scn5a/Ank2/Kcnh2/Nos1ap/Mc3r/Akap9/Dsg2/Cacna1c/Slc8a1/Dsp	20
GO:0048813	dendrite morphogenesis	30/1316	182/15441	0.00941903559298416	Met/Kif1a/Rock2/Akap5/Robo1/Nedd4l/Camk2a/Epha4/Grin1/Lrp4/Tnik/Cit/Nedd4/Ppp1r9a/Fbxw8/Cacna1a/Kidins220/Cul7/Rere/Dnm3/Sipa1l1/Fmn1/Sarm1/Dscam/Tanc2/Phactr1/Kndc1/Afdn/Celsr2/Ptprz1	30
GO:0048167	regulation of synaptic plasticity	36/1316	233/15441	0.00941903559298416	Grin2d/Crtc1/Tnr/Nf1/Gfap/Akap5/Tshz3/App/Camk2a/Slc1a1/Epha4/Grin1/Map1a/Sorcs2/Htt/Nos1/Erc1/Grin2b/Atp2b2/Slc8a2/Agt/Rasgrf1/Ppp1r9a/Unc13a/Syn1/Vgf/Shank2/Drd5/Rims1/Sipa1l1/Kcnj10/Kcnb1/Shisa7/Shisa6/Grin2a/Kdr	36
GO:0098900	regulation of action potential	14/1316	59/15441	0.00941903559298416	Jup/Ryr2/Ntsr1/Atp2a2/Slc8a2/Scn5a/Ank2/Pawr/Akap9/Dsg2/Kcnb1/Cacna1c/Dsp/Ank3	14
[truncated: 5,244 more rows]

## Sheet: GO enrichment (down)
GO ID	Description	GeneRatio	BgRatio	p.adjust	geneID	Count
[truncated: 4,490 more rows]

[truncated: 27 more sheets: 1A, 1B, 1C, S1B, S1C, 2A, 3A, 2B, S2A, S2B, 2D, S2C, 2E, 3B, 3D-F, S3A, 4C, 4D, 4E, 4F, 4G, S4B, S4D, S4H, 5B, 5C …]
